# Supplementary material for: Human magnetic sense is mediated by a light and magnetic field resonance-dependent mechanism
Source: Sci Rep. 2022 May 30;12:8997. doi: 10.1038/s41598-022-12460-6 (PMC9151822; doi:10.1038/s41598-022-12460-6)
Supplement: Supplementary file 1 — Supplementary Information 1. [file 41598_2022_12460_MOESM1_ESM.xlsx]

## Sheet: Sheet1
#	Figure	Panel	Data for analysis, n		Percentile bootstrap analysis
					Significance	P	Confidence interval
1	1	B	Group 1_No food, 20	Group 1_Food, 20	Yes	0.9999	[-0.2170, -0.0820]
2	1	B	Group 1_No food, 20	Group 2_No food, 14	Yes	1	[-0.0801, 0.0786]
3	2	A	Group 1_No food 350, 20	Group 1_No food 400, 20	Yes	0.984	[-0.1535, -0.0060]
4	2	A	Group 1_No food 500, 20	Group 1_Food 500, 20	No	0.0434	[-0.0130, 0.1905]
5	2	B	Group 1_No food 400, 20	Group 1_Food 400, 20	No	0.9228	[-0.1565, 0.0225]
6	2	C	Group 2_No food 500, 14	Group 2_Food 500, 14	No	0.6749	[-0.0907, 0.0550]
7	2	C	Group 2_No food Dark, 14	Group 2_Food Dark, 14	No	0.9722	[-0.1850, 0.0021]
8	2	D	Group 2_No food Dark, 14	Group 2_Food Dark, 14	No	0.6634	[-0.0914, 0.0550]
9	2	E	Group 1_No food 500-600, 20	Group 1_Food 500-600, 20	No	0.2203	[-0.0500, 0.1085]
10	3	B	Group 1+2_control, 22	Group 1+2_0.06-0.40, 22	Yes	0.0001	[0.0523, 0.15723]
11	3	C	Group 1+2_1.890, 22	Group 1+2_1.260, 22	Yes	0.9997	[-0.1755, -0.0477]
12	3	C	Group 1+2_control, 22	Group 1+2_1.890, 22	Yes	0.0002	[0.0436, 0.1645]
13	3	D	Group 1+2_0°, 22	Group 1+2_37°, 22	Yes	0	[0.1027, 0.2209]
14	3	D	Group 1+2_0°, 22	Group 1+2_74°, 22	Yes	0.9917	[-0.1486, -0.0159]
15	3	D	Group 1+2_0°, 22	Group 1+2_control, 22	No	0.3188	[-0.0386, 0.0695]
16	3	D	Group 1+2_74°, 22	Group 1+2_control, 22	Yes	0.0047	[0.0241, 0.1632]
17	4	A	Group 1+2_Inclination +53°_mN 0°, 22	Group 1+2_Inclination 0°_mN 0°, 22	Yes	0.0004	[0.0550, 0.1786]
18	4	A	Group 1+2_Inclination +53°_mN 0°, 22	Group 1+2_Inclination 0°_mN 180°, 22	Yes	0.0007	[0.0441, 0.1991]
19	4	A	Group 1+2_Inclination +53°_mN 0°, 22	Group 1+2_Inclination +53°_mN 180°, 22	Yes	0	[0.1814, 0.3045]
20	4	A	Group 1+2_Inclination +53°_mN 180°, 22	Group 1+2_Inclination 0°_mN 0°, 22	Yes	0.999	[-0.1991, -0.0441]
21	4	A	Group 1+2_Inclination +53°_mN 180°, 22	Group 1+2_Inclination 0°_mN 180°, 22	Yes	0.9998	[-0.1850, -0.0541]
22	4	B	Group 1+2_Inclination +53°_mN 0°, 22	Group 1+2_Inclination -53°_mN 0°, 22	Yes	0.0005	[0.0849, 0.2747]
23	4	B	Group 1+2_Inclination +53°_mN 0°, 22	Group 1+2_Inclination +53°_mN 180°, 22	Yes	0	[0.1814, 0.3045]
24	4	B	Group 1+2_Inclination +53°_mN 0°, 22	Group 1+2_Inclination -53°_mN 180°, 22	Yes	0	[0.0732, 0.2084]
25	4	B	Group 1+2_Inclination +53°_mN 180°, 22	Group 1+2_Inclination -53°_mN 0°, 22	No	0.9279	[-0.1410, 0.0186]
26	4	B	Group 1+2_Inclination +53°_mN 180°, 22	Group 1+2_Inclination -53°_mN 180°, 22	Yes	0.999	[-0.1648, -0.0393]
27	S4	A	Group 2_No food, 14	Group 2_Food, 14	No	0.2358	[-0.0564, 0.1314]
28	S5	A	Group 1_Starved_No food, 20	Group 1_Starved_Food, 20	No	0.8877	[-0.1705, 0.0380]
29	S5	A	Group 1_Starved_No food, 20	Group 1_Unstarved_No food, 20	Yes	0.9997	[-0.1725, -0.0500]
30	S5	A	Group 1_Unstarved_No food, 20	Group 1_Unstarved_Food, 20	No	0.4765	[-0.0640, 0.0765]
31	S7	A	mN 0°_Group 1, 13	mN 0°_Group 2, 9	No	0.3818	[-0.0773, 0.0736]
32	S7	A	mN 0°_Group 1, 13	mN 180°_Group 1, 13	Yes	0	[0.1623, 0.3392]
33	S7	A	mN 0°_Group 1+2, 22	mN 0°_Group 1, 13	No	0.5599	{-0.0635, 0.0603]
34	S7	A	mN 0°_Group 1+2, 22	mN 0°_Group 2, 9	No	0.4331	[-0.0695, 0.0670]
35	S7	A	mN 0°_Group 1+2, 22	mN 180°_Group 1+2, 22	Yes	0	[0.1814, 0.3045]
36	S7	A	mN 180°_Group 1+2, 22	mN 180°_Group 1, 13	No	0.4895	[-0.0652, 0.0622]
37	S7	A	mN 180_°Group 1+2, 22	mN 180°_Group 2, 9	No	0.5177	[-0.0644, 0.0621]
38	S7	B	mN 0°_Group 1+2, 22	mN 0°_Group 1, 13	No	0.5946	[0.0943, 0.0967]
39	S7	B	mN 0°_Group 1+2, 22	mN 0°_Group 2, 9	No	0.3853	[-0.1126, 0.1165]
40	S7	B	mN 0°_Group 1+2, 22	mN 180°_Group 1+2, 22	No	0.4803	[-0.1100, 0.1109]
41	S7	B	mN 180°_Group 1+2, 22	mN 180°_Group 1, 13	No	0.5808	[-0.0969, 0.0952]
42	S7	B	mN 180°_Group 1+2, 22	mN 180°_Group 2, 9	No	0.4132	[-0.1188, 0.1171]
43	S7	C	mN 0°_Group 1, 13	mN 0°_Group 2, 9	No	0.1679	[-0.1669, 0.1616]
44	S7	C	mN 0°_Group 2, 9	mN 180°_Group 2, 9	No	0.8825	[-0.3156, 0.0733]
45	S7	C	mN 0°_Group 1+2, 22	mN 0°_Group 1, 13	No	0.6877	[-0.1295, 0.1243]
46	S7	C	mN 0°_Group 1+2, 22	mN 0°_Group 2, 9	No	0.2624	[-0.1485, 0.1454]
47	S7	C	mN 0°_Group 1+2, 22	mN 180°_Group 1+2, 22	No	0.759	[-0.1605, 0.0751]
48	S7	C	mN 180°_Group 1+2, 22	mN 180°_Group 1, 13	No	0.3299	[-0.0895, 0.0916]
49	S7	C	mN 180°_Group 1+2, 22	mN 180°_Group 2, 9	No	0.7051	[-0.1086, 0.1109]
