# Supplementary material for: Human magnetic sense is mediated by a light and magnetic field resonance-dependent mechanism
Source: Sci Rep. 2022 May 30;12:8997. doi: 10.1038/s41598-022-12460-6 (PMC9151822; doi:10.1038/s41598-022-12460-6)
Supplement: Supplementary file 2 — Supplementary Information 2. [file 41598_2022_12460_MOESM2_ESM.zip]

Archive with 49 entries (49 files):
- Appendix S2_#1.xlsx
- Appendix S2_#10.xlsx
- Appendix S2_#11.xlsx
- Appendix S2_#12.xlsx
- Appendix S2_#13.xlsx
- Appendix S2_#14.xlsx
- Appendix S2_#15.xlsx
- Appendix S2_#16.xlsx
- Appendix S2_#17.xlsx
- Appendix S2_#18.xlsx
- Appendix S2_#19.xlsx
- Appendix S2_#2.xlsx
- Appendix S2_#20.xlsx
- Appendix S2_#21.xlsx
- Appendix S2_#22.xlsx
- Appendix S2_#23.xlsx
- Appendix S2_#24.xlsx
- Appendix S2_#25.xlsx
- Appendix S2_#26.xlsx
- Appendix S2_#27.xlsx
- Appendix S2_#28.xlsx
- Appendix S2_#29.xlsx
- Appendix S2_#3.xlsx
- Appendix S2_#30.xlsx
- Appendix S2_#31.xlsx
- Appendix S2_#32.xlsx
- Appendix S2_#33.xlsx
- Appendix S2_#34.xlsx
- Appendix S2_#35.xlsx
- Appendix S2_#36.xlsx
- Appendix S2_#37.xlsx
- Appendix S2_#38.xlsx
- Appendix S2_#39.xlsx
- Appendix S2_#4.xlsx
- Appendix S2_#40.xlsx
- Appendix S2_#41.xlsx
- Appendix S2_#42.xlsx
- Appendix S2_#43.xlsx
- Appendix S2_#44.xlsx
- Appendix S2_#45.xlsx
- Appendix S2_#46.xlsx
- Appendix S2_#47.xlsx
- Appendix S2_#48.xlsx
- Appendix S2_#49.xlsx
- Appendix S2_#5.xlsx
- Appendix S2_#6.xlsx
- Appendix S2_#7.xlsx
- Appendix S2_#8.xlsx
- Appendix S2_#9.xlsx
