# Supplementary material for: Human magnetic sense is mediated by a light and magnetic field resonance-dependent mechanism
Source: Sci Rep. 2022 May 30;12:8997. doi: 10.1038/s41598-022-12460-6 (PMC9151822; doi:10.1038/s41598-022-12460-6)
Supplement: Supplementary file 2 — Supplementary Information 2. [file 41598_2022_12460_MOESM2_ESM.zip › Appendix S2_#1.xlsx]

## Sheet: Original data
-0.43
-0.43
-0.12
0.12
-0.06
0.19
-0.18
0
-0.19
-0.12
-0.12
-0.13
-0.18
-0.25
-0.25
-0.12
-0.06
-0.18
-0.12
-0.38

## Sheet: Resampled 10,000 data sets
-0.06	-0.25	-0.19	-0.12	0	0.12	-0.12	-0.18	-0.12	-0.12	-0.18	-0.18	-0.43	-0.43	-0.43	-0.43	0.12	-0.38	-0.43	0.19	-0.19	-0.12	0.19	0.12	-0.18	-0.13	-0.19	-0.18	-0.06	-0.12	-0.18	-0.25	-0.13	-0.12	-0.25	-0.13	0.12	-0.18	-0.18	-0.25	-0.25	-0.12	-0.12	-0.25	-0.43	-0.38	-0.13	-0.12	-0.06	-0.12
-0.12	-0.43	0	0.19	-0.06	-0.12	-0.38	-0.18	0	0.19	0	-0.12	0.19	-0.18	-0.25	-0.25	0	-0.12	-0.13	0.19	-0.43	-0.19	-0.06	-0.25	-0.25	-0.12	-0.19	-0.12	-0.19	-0.18	-0.13	-0.13	-0.18	-0.12	-0.43	-0.18	0	-0.43	-0.43	-0.13	-0.12	0	-0.12	-0.19	-0.12	0.12	-0.18	-0.25	-0.25	-0.06
-0.12	-0.06	-0.12	-0.12	-0.13	-0.18	-0.43	0	-0.06	-0.25	-0.06	-0.19	-0.06	-0.12	-0.12	-0.43	-0.06	-0.43	-0.18	-0.18	-0.13	-0.43	-0.25	-0.12	-0.18	-0.18	0	-0.13	-0.18	-0.13	-0.12	-0.06	-0.43	-0.18	-0.18	-0.18	-0.43	-0.06	-0.43	0	-0.25	-0.06	0.19	-0.12	0.12	0.19	0.19	-0.25	-0.12	-0.43
-0.12	-0.12	-0.12	-0.25	-0.12	-0.12	-0.12	-0.12	-0.19	0.12	-0.12	0.12	-0.43	-0.12	-0.12	-0.43	-0.06	-0.25	-0.25	0.19	-0.12	0.19	-0.06	0.12	-0.12	0.19	-0.12	0.19	0	0.12	-0.25	-0.25	-0.18	-0.18	-0.12	-0.19	-0.12	-0.43	-0.12	-0.43	-0.12	-0.43	-0.18	-0.18	0.12	0	-0.12	-0.12	-0.12	-0.12
-0.18	-0.25	0.12	-0.18	-0.12	0.12	-0.06	-0.19	-0.43	-0.25	0	-0.12	-0.12	-0.43	-0.12	-0.12	-0.43	0.19	0.12	-0.06	-0.25	0.12	-0.18	-0.18	-0.06	-0.18	-0.18	-0.43	-0.12	0.12	-0.13	-0.43	0	0.19	-0.38	-0.43	-0.18	-0.19	-0.12	-0.12	-0.12	-0.12	-0.38	-0.43	-0.18	-0.43	-0.19	-0.25	-0.18	-0.25
-0.43	-0.12	-0.12	-0.38	0.19	-0.18	-0.18	-0.43	-0.12	0.12	-0.12	-0.38	-0.25	0.19	-0.18	-0.43	0	-0.19	0	-0.38	-0.25	0.19	-0.12	-0.18	-0.25	-0.12	-0.12	-0.12	0	-0.19	-0.06	-0.18	-0.43	-0.06	-0.18	0.12	0.12	-0.43	-0.12	-0.18	-0.18	-0.06	-0.19	-0.18	-0.18	-0.25	0	-0.12	-0.12	-0.25
0.19	-0.25	-0.19	-0.12	-0.12	0.19	-0.43	-0.06	-0.12	0	-0.18	-0.19	-0.12	-0.18	-0.18	-0.06	-0.12	-0.12	-0.12	-0.25	-0.18	-0.19	-0.25	0.12	-0.06	-0.12	-0.12	-0.06	-0.06	-0.25	-0.18	-0.25	-0.12	-0.13	-0.12	-0.25	-0.06	-0.18	-0.12	-0.18	-0.18	0	-0.25	-0.12	-0.06	-0.19	-0.13	-0.06	0	-0.18
-0.12	0	-0.18	-0.12	-0.12	-0.25	0	-0.12	-0.38	-0.18	-0.13	-0.12	-0.13	-0.25	-0.18	-0.06	-0.19	-0.12	-0.38	-0.18	-0.43	-0.12	-0.43	-0.25	-0.12	-0.18	-0.38	-0.19	-0.12	-0.06	-0.38	-0.25	0.12	-0.18	-0.12	-0.18	-0.12	0.12	-0.06	-0.25	-0.25	-0.13	-0.12	-0.25	0.19	-0.38	-0.25	-0.43	-0.19	-0.19
-0.38	-0.25	-0.25	-0.12	0	-0.25	0.19	0.12	-0.13	-0.12	-0.18	0.19	-0.06	-0.12	-0.06	-0.25	-0.25	-0.19	0.12	-0.13	-0.43	-0.12	-0.18	-0.06	-0.18	-0.12	0.12	-0.25	0	-0.12	-0.43	-0.18	-0.12	-0.19	0.12	-0.18	-0.25	-0.43	-0.18	-0.12	-0.25	-0.06	-0.19	-0.12	-0.18	-0.19	-0.19	-0.06	0.12	0
-0.38	0.12	-0.12	0.19	-0.13	-0.25	-0.06	-0.06	-0.43	-0.43	-0.13	-0.19	-0.12	-0.25	-0.13	-0.12	-0.18	-0.38	-0.18	-0.12	-0.18	-0.18	0	-0.12	-0.12	-0.18	-0.12	0	-0.06	-0.18	-0.18	-0.38	-0.06	-0.06	0	-0.12	-0.12	-0.18	0.19	-0.12	-0.13	-0.18	-0.25	-0.12	-0.25	-0.18	-0.19	0.12	0.19	-0.06
0.12	-0.25	0.19	-0.06	-0.43	-0.12	-0.19	-0.19	-0.06	-0.12	-0.06	-0.13	-0.38	-0.12	0.12	-0.25	0.19	-0.18	-0.18	-0.12	-0.12	-0.12	-0.12	0.19	-0.12	-0.12	-0.25	-0.25	-0.12	-0.12	-0.18	-0.12	-0.12	-0.12	-0.12	-0.38	-0.12	-0.12	-0.25	-0.12	-0.25	-0.12	-0.12	-0.43	-0.13	0.12	-0.12	0.12	-0.43	-0.18
-0.38	-0.43	-0.25	0.19	-0.43	-0.43	-0.12	-0.43	0	-0.12	-0.18	0.19	-0.12	-0.25	-0.06	-0.12	-0.19	-0.25	0	-0.18	-0.25	-0.12	-0.43	-0.12	-0.25	-0.18	-0.43	0	-0.12	-0.43	-0.38	-0.13	0.12	-0.43	-0.43	-0.12	-0.12	-0.12	-0.43	-0.12	-0.06	0.12	-0.12	-0.43	0.12	0	-0.43	-0.25	-0.12	-0.06
-0.38	0.19	-0.25	-0.06	-0.12	-0.06	0.12	-0.12	-0.06	-0.12	-0.12	-0.18	-0.12	-0.12	-0.18	-0.38	-0.43	-0.25	0.12	-0.06	-0.19	-0.18	-0.12	0.12	-0.12	-0.12	-0.12	-0.25	-0.18	-0.12	-0.12	-0.12	-0.43	-0.12	-0.12	-0.25	-0.25	-0.38	-0.43	-0.18	-0.25	-0.12	0.12	-0.19	-0.06	0.12	0.19	-0.18	-0.25	-0.12
-0.12	-0.43	0.12	-0.06	-0.12	-0.12	0.19	-0.12	-0.43	-0.19	-0.06	-0.25	-0.06	-0.12	-0.43	-0.18	-0.38	-0.12	-0.19	0.19	-0.06	-0.38	-0.19	0.19	0	-0.25	-0.12	-0.25	-0.25	-0.12	-0.12	-0.13	-0.18	-0.12	-0.18	-0.38	-0.25	-0.18	-0.25	-0.12	-0.38	-0.12	0.19	-0.25	-0.43	-0.12	-0.18	-0.12	-0.12	-0.18
-0.06	-0.43	-0.12	-0.12	-0.12	0.12	-0.12	-0.12	-0.43	-0.19	-0.06	-0.06	-0.12	-0.25	-0.12	-0.06	0.12	-0.25	-0.12	-0.13	-0.25	-0.06	-0.12	-0.43	-0.25	-0.12	-0.18	-0.19	-0.19	-0.25	-0.06	-0.43	0.19	0.12	0.19	0.19	-0.13	0.19	-0.18	-0.25	-0.18	0.19	-0.12	-0.25	-0.12	-0.18	-0.25	-0.25	0.12	-0.12
-0.12	-0.06	-0.12	-0.18	-0.12	-0.06	-0.12	-0.12	0.12	-0.18	0.12	-0.12	-0.18	-0.12	0.12	-0.12	-0.12	-0.25	-0.12	-0.43	-0.38	-0.25	-0.12	-0.13	-0.19	-0.38	-0.12	-0.43	-0.06	-0.12	-0.06	-0.12	-0.12	-0.18	-0.18	-0.19	0.12	-0.43	-0.12	-0.43	-0.43	-0.06	-0.12	-0.12	-0.25	0	-0.38	0.12	-0.12	-0.18
-0.19	-0.25	-0.38	0.12	-0.13	-0.12	-0.18	-0.18	-0.18	-0.12	-0.06	0.19	-0.25	-0.18	-0.38	-0.19	0	0.12	-0.13	-0.19	-0.12	0.19	-0.18	-0.25	-0.06	-0.06	0	-0.18	-0.12	0.12	-0.12	-0.18	-0.25	-0.13	-0.12	-0.12	-0.13	0.19	-0.25	-0.43	0	-0.12	-0.12	-0.12	-0.13	-0.25	-0.12	-0.38	-0.12	-0.38
-0.12	-0.18	-0.18	0.19	-0.12	-0.38	-0.13	-0.12	-0.25	-0.12	0.12	-0.18	0	-0.18	-0.25	-0.06	0.12	-0.12	-0.06	-0.18	-0.18	-0.25	-0.12	-0.12	-0.06	-0.12	-0.25	-0.19	0.12	-0.12	-0.12	-0.12	-0.12	-0.43	-0.18	-0.12	0.19	-0.43	-0.25	-0.43	0	-0.43	0	-0.18	-0.18	0.19	-0.12	-0.12	-0.13	-0.19
-0.12	-0.38	-0.13	-0.18	-0.43	-0.43	-0.12	0	-0.18	-0.06	-0.06	-0.19	0	-0.25	-0.12	-0.43	-0.12	-0.38	0	0.12	-0.12	-0.25	-0.12	-0.19	0.19	-0.12	-0.25	0.19	-0.18	-0.12	-0.13	-0.06	-0.12	-0.12	-0.43	-0.06	-0.12	-0.12	-0.12	-0.12	-0.25	-0.19	0.19	-0.12	0.12	-0.12	-0.06	-0.25	-0.19	-0.43
-0.38	-0.43	-0.06	-0.12	-0.18	-0.19	-0.12	-0.12	-0.12	-0.12	-0.19	-0.12	-0.38	0.12	-0.12	-0.12	-0.18	0.12	-0.13	0.12	-0.18	-0.43	-0.43	-0.18	-0.18	-0.43	-0.12	0.12	-0.38	-0.43	-0.06	-0.06	-0.19	-0.25	-0.06	-0.12	-0.06	-0.12	0.19	-0.12	-0.13	-0.12	-0.43	-0.12	-0.18	-0.06	-0.12	-0.43	0.19	-0.18
[truncated: 5,000 more columns]

## Sheet: 10,000 means of resampled data
-0.1735	-0.213	-0.1175	-0.0655	-0.1405	-0.1355	-0.119	-0.137	-0.1785	-0.113	-0.0825	-0.1015	-0.157	-0.168	-0.1595	-0.2245	-0.108	-0.1775	-0.112	-0.0795	-0.222	-0.135	-0.1645	-0.086	-0.128	-0.152	-0.157	-0.136	-0.1135	-0.135	-0.1695	-0.1915	-0.1375	-0.1405	-0.1645	-0.1635	-0.0955	-0.1955	-0.183	-0.205	-0.189	-0.1065	-0.107	-0.2085	-0.1105	-0.0995	-0.139	-0.164	-0.095	-0.184
[truncated: 5,000 more columns]
