# Supplementary material for: Human magnetic sense is mediated by a light and magnetic field resonance-dependent mechanism
Source: Sci Rep. 2022 May 30;12:8997. doi: 10.1038/s41598-022-12460-6 (PMC9151822; doi:10.1038/s41598-022-12460-6)
Supplement: Supplementary file 2 — Supplementary Information 2. [file 41598_2022_12460_MOESM2_ESM.zip › Appendix S2_#10.xlsx]

## Sheet: Original data
0.12
0.25
0.06
-0.06
0.25
0.12
0.31
-0.13
0.06
0.19
0.06
0.12
0
0.13
0
0.25
0.06
0.19
-0.06
0
0.37
0

## Sheet: Resampled 10,000 data sets
0.19	-0.06	0.25	0	0.06	0.19	0.25	0.06	0	0.19	0.31	0.19	0.06	0.13	0.25	0.31	0	0.06	0.19	0.06	0.12	0.06	0.25	0.37	0.25	0.06	-0.13	0	0.06	-0.06	0.06	-0.06	0.25	0.25	0.06	0.06	0	0	0.12	0.31	0.06	0.12	0.19	0.25	-0.06	0.31	0.06	0.06	0.12	0
0	0.37	0.06	-0.06	0	0.25	0.12	0.06	0.06	0.19	0.37	0.12	0.12	-0.06	-0.06	0.19	0.12	0.06	0.31	0.13	0.25	-0.06	0.25	0	-0.06	0.06	0	0.06	0	0.25	0.06	0.37	-0.06	0	0.31	0.12	0.19	0.25	0.06	0.12	-0.06	0.06	-0.13	0.06	0.12	0.19	-0.06	0.19	0	0.12
0.06	0	0.19	-0.06	0.25	0.12	-0.06	-0.13	0	0	0.19	0.37	-0.13	0.19	0	0.12	0.25	0	-0.06	0.19	0	-0.13	0.12	0.06	0.25	0.25	0.19	0.25	0	0	-0.06	0	0	0	0.06	0.25	0.06	0.06	0.06	0	-0.06	0.25	0	-0.06	0.12	0.19	0.06	0.06	0	0.19
0.37	0.06	0	0.12	0.25	0.37	0.06	0	0.19	0.06	0.25	0.06	0	0	0.12	0	0	0.25	-0.06	0.19	-0.06	0.13	0.06	0	0.06	0.25	-0.06	0.06	-0.06	0.13	0	-0.06	-0.13	0.06	0.06	0	0.25	0.06	0.06	0.19	0.25	0.25	0.06	-0.06	0.37	-0.06	0	0.13	0.13	0.13
0.13	0.06	0.25	-0.06	0.12	-0.06	0	0.06	0	0.19	0	0.06	-0.06	0.25	0	-0.06	-0.06	0.06	0.19	0.25	-0.13	0.25	0.13	0.12	0.12	0.19	0.06	-0.06	0.06	0.12	0.12	0.19	0	0.37	0	0.13	0.25	0.25	0.06	0.19	0.31	0.06	0.19	-0.06	0	0.12	-0.06	0	-0.06	0.06
0.06	0.06	0.06	0.12	0.19	-0.06	0	0.06	0.31	0.12	0	0	0.25	0.12	0	0.06	0.06	0	0.06	0.12	0.19	0.06	0.19	0	0.12	0.12	-0.06	0.25	0	0.13	0.25	0.12	0.06	0.06	-0.13	0.12	0.25	0.13	0.19	0.13	0.31	0	0.19	0	0.37	0.13	0	0.12	0.25	0
0.31	0	0.31	0.19	0.37	0.12	0	0.19	0.06	-0.13	0.19	0.12	0.06	0	0.19	0.06	0	0.12	0.13	-0.06	0	0.12	0.06	0.12	-0.06	-0.13	-0.06	-0.06	0.12	-0.13	0	-0.06	0	0.06	0.31	0.06	0.19	0.19	0.31	0.25	0.25	0.06	0.06	0	-0.06	0.37	0.12	0.31	0.25	0
0	-0.06	0	0.12	0.06	0	-0.06	0.06	0.25	0.37	0.06	0.06	0	0.12	0.19	0.25	-0.06	0.31	0.06	0.31	0.12	0.37	0	0.25	0.06	0.19	0	0	0	0.25	0	0.06	0.12	0.06	0.25	0.25	0.37	0.06	0.13	0.31	0.12	0.13	0.12	0.12	0.37	0.19	0.37	0.12	0.12	0
0	0.25	0	0.37	0	0.25	-0.06	0.12	0.25	0	0.12	0	0.06	0.06	0.19	0.06	0.12	0.13	0.25	0.19	0.13	0.12	0.06	0.12	0.06	0.12	0.12	0.37	0.25	0.06	0.19	0.06	0.25	0	0.31	0.19	0.25	0.25	0	0.06	0	-0.06	0.31	0.25	0.19	0.25	0.25	0.19	0.06	0.12
0	0.12	-0.06	-0.13	0.06	0.19	0.13	0.06	0.25	0	0.06	0	0.19	-0.06	-0.06	-0.13	0	0.12	0.25	0.12	0.06	0.06	-0.13	0	0	0.25	0	0.25	0.13	0.25	0.25	0.12	0	0.25	0.25	0.31	0.06	0.25	0.19	0.25	0.25	0.06	0.31	-0.06	0	0	0.06	0.12	0.13	0.25
-0.06	0.31	0.06	0.25	0.12	0.06	-0.13	0.06	0.06	0.13	0.13	0.12	0.25	0	0.25	0.37	0	-0.06	0	0.06	0.37	0.25	0	0.25	0.06	-0.06	0	0	0	0.06	0.37	0.37	0.31	0.13	0.12	0.25	0.25	0.06	0.25	0.06	0	-0.06	0	0.37	0.19	0.13	0.25	0.19	0.37	0.25
0	0.25	0.06	0.12	-0.13	0	0.12	0.06	0.13	0	0.12	0.12	0	0.25	0.06	0.37	0	0	0.12	0	0.12	0.31	0.19	0.06	0.12	0.19	-0.06	0.19	0.06	0.25	0.25	0.31	0.19	0.31	0.06	0	0.06	0.25	0.06	0.06	0.25	0.06	0	0.12	0.12	-0.13	0	0	-0.13	0
0	0.06	0	0.13	-0.06	0.12	0.06	0.37	0.19	0.25	0.13	0.06	0	0.12	-0.06	0.25	0.25	0.06	0.25	0.12	0.06	0.06	-0.06	0.06	-0.13	0	0.25	0	0	-0.06	0.06	0.31	0.06	0.06	0.13	0.06	0.06	0.06	0.19	0.06	0.25	0	0.37	0	0.06	0	-0.06	0.12	0.19	-0.13
0.06	-0.06	-0.13	0.06	0.19	0.19	0.25	0	0.25	0.31	0.25	0.13	-0.13	0.06	0.06	0.06	0.06	-0.13	-0.13	0.37	0.19	0	-0.06	0.25	-0.06	0.06	0.06	0	0	0.25	-0.06	-0.13	0.06	0.25	0.25	0.25	0	0	0	0.12	0.25	-0.13	0.06	0.12	0.12	0.25	0.12	0.12	0	0
0.19	0.25	0	-0.13	0.31	0.19	0.12	0	0.37	0.06	0.25	0	0.25	0.25	-0.06	0.12	0.06	0	0.12	0	0.06	0.25	0.12	0.06	0	0.06	0.06	0.12	0.06	0.12	-0.06	0.06	-0.06	0	0.25	0.19	-0.13	0.12	0.06	0.19	0.37	0.25	0.12	0.19	0.25	0	0.25	0.25	0.37	-0.13
-0.06	0.31	0.25	-0.06	0.12	0	0.06	0.25	0.19	0.12	0.06	0.06	0.25	0.25	0.19	0.19	0	0.06	0	0	0.06	0	0.13	0.19	0.12	0.06	-0.06	0	0	0.13	0.13	0	0.06	0.25	0.19	-0.13	0	0	0.37	0	0.25	0.31	0.06	0.06	0.06	0.13	-0.13	0.19	0	0
0.19	0.37	0.06	0	-0.06	0.25	0.25	0.12	0.06	-0.06	0.31	0.06	0.12	0.12	0.25	0	-0.06	0	0.06	0.12	-0.13	0.19	0	0.06	0.12	0.19	0.19	0.13	0.37	0.31	0	0.12	-0.06	0.12	0	0.13	0.06	0.06	0.25	0.25	0	0.12	0.06	0.06	0	0.06	0	0	0	0.06
0.37	0.12	0.12	0	0.13	0.06	0.12	-0.13	0.19	0.25	-0.13	0	0.06	0.25	0.06	0.37	-0.06	0	-0.06	0	0.19	0	0.12	0.06	0.06	0.06	-0.13	0	0	0.12	0.25	-0.06	-0.13	0.25	0.12	0.06	0	-0.06	0.12	0.12	0.31	-0.06	0.06	0.12	0.25	-0.06	0.06	0.25	0.06	0.19
0.19	0.19	0.12	0.37	0.12	0.12	0.19	-0.06	0.19	0.25	0.19	0.12	0.12	0.12	0.12	0.19	0	0.19	0.25	0.31	0.06	0	0	0.13	0.12	0.06	0.12	0.12	0.12	0.25	0.37	0	0.25	0.19	0.06	0.06	0.06	0.19	0.19	0.06	-0.06	0.13	0.06	-0.13	0	0.12	0.13	0.37	-0.13	0.25
0	0.06	0.25	0.31	0	0.19	0.25	0.12	0.31	-0.06	0.12	0	0.06	0.06	0.19	0	0.06	0.12	0	0	0.12	0	0.12	0.06	0.19	0.25	0.25	0.06	0.06	0.06	0.06	-0.06	0.12	0.12	-0.06	0.06	0.12	0.06	0.06	0.13	0.13	-0.13	0.06	0	0.19	0.19	0.12	0.12	0	0.06
0	0.06	0	0.06	0.25	0.19	0	0.12	0.12	0.12	0.25	0.37	0	0.19	0	0.31	0.25	0.13	0.12	0.25	-0.06	0.13	0.31	0.37	0.25	0.19	0.06	0.19	-0.06	0.12	0.06	-0.13	-0.13	0	-0.13	0	0.06	0.31	0.06	0.06	0	0.31	0	0.06	0.06	0.25	0.37	0.25	0.12	0.31
0.12	0.19	0	0.06	0.06	0.37	0.37	-0.06	0.12	0.19	0.12	0.19	0.13	0.19	0.13	0.25	0.19	0.12	-0.13	0.25	0.25	0.37	0.06	0	-0.13	0.37	0.06	0.12	0.06	0.19	0.25	0.19	-0.06	0.25	0.31	0.06	0	0.12	0.06	0.06	-0.06	0.19	0.06	0.19	0.19	0.25	0.19	0.19	0.31	0.25
[truncated: 5,000 more columns]

## Sheet: 10,000 means of resampled data
0.0963636	0.132273	0.0840909	0.0809091	0.109545	0.141364	0.0927273	0.0631818	0.161364	0.115909	0.152273	0.100455	0.0754545	0.118636	0.0913636	0.151818	0.0536364	0.0727273	0.0872727	0.135455	0.0895455	0.115455	0.0872727	0.117727	0.0690909	0.126818	0.0390909	0.0931818	0.0559091	0.127273	0.115909	0.0781818	0.05	0.138182	0.126364	0.112727	0.109545	0.121364	0.129545	0.135455	0.141818	0.0872727	0.100455	0.0727273	0.132273	0.130909	0.0954545	0.152273	0.0981818	0.09
[truncated: 5,000 more columns]
