# Supplementary material for: Human magnetic sense is mediated by a light and magnetic field resonance-dependent mechanism
Source: Sci Rep. 2022 May 30;12:8997. doi: 10.1038/s41598-022-12460-6 (PMC9151822; doi:10.1038/s41598-022-12460-6)
Supplement: Supplementary file 2 — Supplementary Information 2. [file 41598_2022_12460_MOESM2_ESM.zip › Appendix S2_#11.xlsx]

## Sheet: Original data
-0.12
0.06
0.25
-0.12
-0.25
-0.12
0
0.12
0.18
-0.12
-0.13
-0.31
-0.07
-0.13
-0.19
-0.13
-0.37
-0.12
-0.25
-0.31
-0.19
-0.18

## Sheet: Resampled 10,000 data sets
-0.12	-0.25	-0.25	-0.07	0.18	-0.12	-0.25	-0.13	-0.19	-0.12	0	-0.12	0.25	-0.13	-0.13	0	-0.19	-0.13	-0.12	0.25	-0.12	-0.13	-0.25	-0.19	-0.25	-0.37	0.12	-0.19	-0.13	-0.25	0.25	-0.25	0.06	-0.25	0.25	-0.37	-0.31	-0.31	-0.31	0	0.25	-0.12	-0.12	-0.25	-0.12	0	0.18	-0.37	-0.31	-0.19
-0.31	-0.19	-0.13	-0.12	-0.07	0.06	-0.12	-0.13	-0.37	-0.12	-0.19	-0.12	-0.12	-0.25	-0.12	-0.12	-0.31	0.25	0	-0.13	-0.25	-0.12	-0.13	-0.19	-0.12	0.18	-0.19	-0.13	-0.31	-0.25	-0.13	-0.19	-0.12	-0.31	0	-0.12	-0.12	0.06	0.25	-0.12	-0.12	0.18	0.12	0.25	-0.12	-0.12	-0.25	-0.12	-0.31	-0.31
0.25	-0.19	-0.12	-0.12	0.06	-0.12	-0.12	0.12	-0.19	-0.19	-0.12	-0.19	0.12	-0.12	-0.19	-0.12	-0.13	-0.07	-0.12	-0.12	-0.19	0.12	-0.12	-0.13	-0.13	-0.13	-0.12	-0.25	-0.07	-0.07	-0.25	-0.18	-0.19	-0.19	-0.13	0.06	-0.37	0.18	0.18	-0.19	-0.12	0.06	-0.07	-0.25	-0.12	-0.12	-0.37	0.18	-0.31	-0.12
-0.19	-0.37	-0.19	-0.12	0.06	-0.19	0.25	-0.31	-0.12	0.18	-0.25	-0.37	-0.19	-0.07	-0.31	-0.18	-0.19	-0.25	-0.12	-0.12	-0.25	-0.13	0.25	-0.19	0.25	-0.13	-0.25	-0.13	-0.25	-0.13	-0.31	-0.25	0.12	-0.13	0.25	-0.19	0.06	0.18	0.25	-0.12	-0.25	-0.13	-0.37	-0.12	-0.19	-0.25	-0.07	-0.13	-0.13	-0.13
-0.13	-0.37	-0.13	-0.25	-0.31	-0.12	-0.31	0.18	-0.07	-0.12	-0.31	-0.13	-0.12	-0.25	-0.18	-0.12	-0.12	0.18	-0.12	0.06	0.12	-0.25	-0.13	-0.31	-0.31	-0.12	-0.37	-0.12	-0.37	-0.12	-0.12	-0.12	-0.31	-0.19	-0.18	-0.13	0.06	-0.13	0.25	-0.12	0	0.18	-0.12	-0.12	-0.19	-0.31	-0.12	-0.07	-0.12	-0.37
0.25	0.18	-0.37	-0.12	-0.12	-0.25	-0.07	0.25	0	-0.31	-0.18	-0.07	-0.13	-0.12	-0.19	0.25	0.25	-0.07	0.25	-0.12	-0.12	-0.37	-0.12	-0.19	-0.31	-0.12	-0.12	0.06	-0.07	-0.13	-0.25	-0.31	0.25	0.25	0.12	-0.31	0.06	-0.13	-0.12	-0.13	0	-0.18	-0.12	-0.19	-0.19	-0.13	-0.18	-0.31	-0.25	-0.07
0	-0.19	0	-0.12	-0.19	-0.31	-0.07	-0.12	-0.37	0.12	-0.12	-0.12	0.25	-0.31	-0.12	0.18	-0.18	-0.12	-0.13	-0.12	-0.19	-0.12	-0.13	-0.31	-0.25	0.12	-0.25	-0.25	-0.12	0.12	-0.07	-0.12	-0.18	-0.37	0	-0.37	-0.12	-0.12	0	0.06	-0.25	0.18	0.25	-0.31	-0.12	-0.19	-0.12	0	-0.25	-0.07
-0.07	-0.12	-0.19	-0.12	0.25	-0.18	-0.12	0.18	-0.25	-0.19	0.25	-0.13	-0.19	-0.12	-0.12	-0.25	-0.12	0	-0.13	0	-0.12	-0.19	-0.19	-0.13	-0.13	-0.12	-0.18	-0.07	-0.19	0.06	-0.19	0.18	-0.31	-0.37	0.06	-0.13	-0.19	0.18	-0.13	0	-0.12	-0.13	-0.12	-0.31	-0.19	-0.12	-0.19	-0.12	-0.12	-0.07
-0.18	-0.13	-0.19	-0.19	-0.07	0.06	-0.25	-0.12	-0.13	-0.31	-0.12	-0.18	-0.13	-0.13	-0.12	-0.13	-0.12	-0.13	-0.13	-0.12	-0.13	-0.12	-0.37	-0.31	0.18	-0.12	-0.31	-0.19	0.06	-0.13	-0.12	0.25	-0.13	-0.07	0	-0.12	-0.13	-0.25	-0.18	-0.37	-0.31	-0.12	0	-0.13	-0.12	0.06	-0.25	-0.12	0.25	-0.31
-0.18	-0.12	-0.12	0.12	-0.13	-0.12	-0.13	0.18	-0.25	-0.07	0.18	-0.07	-0.12	-0.12	-0.25	0.12	-0.07	-0.12	-0.13	-0.31	0.18	-0.37	0.12	-0.18	-0.19	-0.25	-0.31	-0.13	-0.13	-0.25	-0.25	-0.12	-0.18	-0.25	0.06	0	0.25	0.06	-0.12	-0.13	-0.13	0.18	0	-0.12	-0.07	-0.31	0.18	-0.12	-0.13	0.06
-0.12	0	0.25	-0.25	-0.12	0.25	0.12	0.25	0.18	-0.13	-0.13	-0.31	-0.13	-0.18	0.06	-0.19	-0.31	-0.25	-0.19	-0.13	-0.19	-0.25	-0.19	-0.25	-0.37	-0.25	-0.07	-0.07	-0.19	0.25	-0.19	-0.19	0	-0.13	-0.31	-0.13	-0.13	-0.37	-0.13	0.25	-0.07	-0.12	-0.19	-0.19	-0.12	-0.13	0.06	-0.12	-0.19	-0.13
-0.18	0.06	-0.13	-0.12	0.12	-0.18	-0.31	0.25	-0.13	-0.07	-0.12	-0.12	-0.31	-0.13	0.25	-0.19	-0.19	-0.18	-0.12	-0.31	-0.12	0	-0.12	0.25	-0.31	-0.12	-0.12	-0.12	-0.37	-0.25	0.06	0	-0.12	0	-0.37	-0.07	0.25	-0.25	-0.37	0.25	-0.25	-0.37	-0.18	-0.31	-0.12	0.12	-0.19	-0.18	0.12	-0.18
-0.18	0.25	-0.18	-0.13	-0.12	-0.12	0.18	-0.19	-0.12	-0.25	-0.13	-0.13	-0.31	-0.31	-0.12	0.06	-0.25	-0.37	0.06	-0.31	-0.13	0.25	-0.25	0.25	0.12	-0.31	-0.25	-0.31	-0.31	-0.12	0.25	0	-0.13	0.25	-0.13	0.18	0.25	0.18	-0.12	0.25	-0.25	-0.31	-0.19	-0.19	-0.37	-0.18	-0.12	-0.12	-0.12	0.12
-0.13	-0.25	0.12	-0.13	-0.12	-0.12	0.06	-0.18	0.06	0	-0.13	-0.13	0.12	-0.13	0.18	-0.37	0.18	0.12	0.12	-0.19	-0.12	-0.07	-0.25	0.06	-0.12	0.18	0.18	-0.18	-0.18	-0.25	-0.12	0.12	-0.37	-0.25	0.06	0.06	-0.19	-0.07	-0.19	-0.12	0.06	0.12	-0.13	-0.12	-0.12	-0.25	-0.12	-0.31	-0.18	-0.18
-0.12	-0.13	-0.07	0.12	0	-0.12	-0.12	-0.07	-0.19	-0.13	-0.25	-0.19	-0.13	0.06	-0.25	-0.12	-0.13	-0.07	-0.31	-0.19	-0.13	-0.13	-0.12	0.18	-0.07	-0.37	-0.37	-0.12	-0.37	-0.12	-0.12	-0.13	-0.25	-0.31	0.06	-0.12	0.12	-0.12	0.25	-0.12	-0.19	-0.13	-0.12	-0.12	0.06	-0.19	-0.13	0.06	-0.19	0.12
-0.12	0	-0.25	-0.25	-0.31	-0.31	0.25	0.06	-0.12	-0.12	0.25	0.18	-0.25	-0.13	-0.12	-0.12	-0.18	0.25	-0.19	-0.18	-0.37	-0.07	-0.13	-0.12	-0.12	0.18	-0.25	-0.31	-0.07	-0.13	-0.13	-0.19	0.25	0.06	-0.12	0.12	-0.19	-0.19	-0.19	-0.19	-0.13	0	-0.37	-0.37	-0.37	-0.13	0.12	-0.12	-0.19	-0.31
-0.12	-0.19	-0.37	-0.07	-0.12	0.06	-0.25	-0.12	-0.13	-0.25	0	0.18	-0.12	-0.12	0.06	-0.07	-0.12	-0.31	0.18	-0.12	0.12	-0.12	-0.07	0.18	-0.12	-0.12	-0.12	-0.13	-0.19	0	-0.07	-0.12	-0.12	-0.12	-0.31	-0.13	-0.37	-0.13	-0.25	-0.13	-0.07	-0.31	-0.37	0.25	-0.19	0.18	-0.19	-0.18	-0.18	-0.13
-0.19	-0.12	-0.12	-0.07	-0.13	0.18	-0.12	0.12	-0.12	-0.25	0.12	-0.18	-0.37	0.06	0.18	-0.19	-0.25	-0.31	-0.25	-0.19	-0.12	-0.19	-0.31	-0.37	-0.37	-0.37	0.12	-0.18	-0.07	-0.31	0.06	-0.25	0.12	0.06	-0.31	-0.37	-0.07	-0.12	-0.12	-0.31	0	-0.25	-0.37	-0.31	-0.13	-0.12	0.18	0.06	-0.37	-0.12
-0.12	-0.12	-0.31	-0.19	-0.12	-0.12	-0.12	-0.25	-0.12	-0.25	-0.12	-0.12	-0.31	-0.31	-0.31	-0.12	-0.19	-0.12	-0.13	0	-0.13	-0.19	-0.31	-0.13	-0.12	0.18	-0.31	-0.31	-0.12	-0.13	-0.19	-0.07	0.06	-0.12	0.25	0.25	-0.37	-0.12	-0.12	0.25	-0.12	-0.13	-0.37	0.12	-0.19	-0.12	-0.13	-0.19	0.12	-0.25
-0.18	0.18	-0.13	0	-0.19	-0.12	0.06	-0.12	0	-0.12	-0.31	-0.31	-0.13	0.25	-0.12	-0.18	0.18	-0.12	-0.18	-0.19	-0.12	-0.19	-0.12	-0.37	-0.12	-0.25	0.06	-0.13	0.25	-0.13	-0.37	-0.25	-0.31	-0.12	-0.25	0.25	-0.12	0.25	-0.13	-0.13	-0.13	0.12	0.25	-0.07	-0.12	-0.12	-0.12	-0.12	-0.19	0.25
-0.19	-0.37	-0.31	-0.37	-0.13	-0.12	-0.31	-0.12	-0.31	-0.12	0.06	-0.19	-0.31	-0.12	-0.19	0	-0.25	-0.13	-0.31	-0.13	-0.12	-0.13	0	-0.19	-0.13	-0.12	0.25	-0.12	-0.25	-0.31	-0.37	0.12	0.12	-0.31	0.12	-0.07	-0.37	0	-0.37	0.25	-0.18	0	-0.19	0.18	0.18	-0.25	-0.19	-0.13	-0.12	0
-0.12	-0.12	-0.18	-0.37	-0.37	-0.19	-0.19	-0.12	-0.31	-0.12	-0.12	-0.12	-0.13	-0.12	-0.13	-0.13	-0.12	-0.12	0.12	0.06	-0.13	-0.19	0.25	-0.18	0.12	-0.19	0.25	-0.12	-0.13	-0.12	0.06	-0.12	-0.12	-0.25	0	-0.13	-0.18	-0.12	0.18	0.25	-0.12	-0.12	-0.13	-0.12	-0.12	-0.13	-0.12	-0.12	0	-0.13
[truncated: 5,000 more columns]

## Sheet: 10,000 means of resampled data
-0.111364	-0.116364	-0.153182	-0.133636	-0.0886364	-0.1	-0.0881818	-0.0177273	-0.147727	-0.133636	-0.0790909	-0.133636	-0.125455	-0.127273	-0.101818	-0.0904545	-0.127727	-0.0940909	-0.0886364	-0.118636	-0.119545	-0.134545	-0.122273	-0.128182	-0.130455	-0.119091	-0.118636	-0.159091	-0.162727	-0.125909	-0.116818	-0.0995455	-0.0845455	-0.141818	-0.04	-0.0836364	-0.0990909	-0.0609091	-0.0677273	-0.0281818	-0.113636	-0.0636364	-0.132273	-0.127273	-0.138182	-0.127727	-0.0972727	-0.120455	-0.144091	-0.114545
[truncated: 5,000 more columns]
