# Supplementary material for: Human magnetic sense is mediated by a light and magnetic field resonance-dependent mechanism
Source: Sci Rep. 2022 May 30;12:8997. doi: 10.1038/s41598-022-12460-6 (PMC9151822; doi:10.1038/s41598-022-12460-6)
Supplement: Supplementary file 2 — Supplementary Information 2. [file 41598_2022_12460_MOESM2_ESM.zip › Appendix S2_#12.xlsx]

## Sheet: Original data
0.06
-0.12
0
0.25
0.19
0.25
0.06
-0.06
0
0.25
-0.12
0
0.07
0.06
0.13
0.31
0.5
0.06
0
0.06
0.19
0.06

## Sheet: Resampled 10,000 data sets
0.06	0	0.19	0.07	0	0.25	0.19	-0.12	0.13	0.06	0.06	0.06	0	0.06	0.31	0.06	0.13	-0.12	0.25	0	0.25	-0.12	0.19	0.19	0.19	0.5	-0.06	0.13	-0.12	0	0	0	-0.12	0.19	0	0.5	0.06	0.06	0	0.06	0	0.25	0.25	0.19	0.25	0.06	0	0.5	0	0.13
0.06	0.19	-0.12	0.25	0.07	-0.12	0.25	-0.12	0.5	0.06	0.19	0.06	0.25	0	0.25	0.25	0	0	0.06	0.06	0.19	0.25	0.31	0.13	0.25	0	0.13	-0.12	0.06	0.19	-0.12	0.19	0.25	0.06	0.06	0.06	0.06	-0.12	0	0.06	0.25	0	-0.06	0	0.25	0.06	0	0.06	0.06	0
0	0.13	0.25	0.25	-0.12	0.25	0.25	-0.06	0.13	0.13	0.25	0.19	-0.06	0.06	0.13	0.06	0.31	0.07	0.25	0.06	0.13	-0.06	0.25	-0.12	0.31	0.31	0.25	0.19	0.07	0.07	0	0.06	0.13	0.13	-0.12	-0.12	0.5	0	0	0.13	0.25	-0.12	0.07	0	0.06	0.06	0.5	0	0.06	0.25
0.19	0.5	0.13	0.25	-0.12	0.19	0	0.06	0.25	0	0.19	0.5	0.13	0.07	0	0.06	0.13	0.19	0.25	0.25	0	0.06	0	0.13	0	0.31	0	-0.12	0	0.06	0.06	0	-0.06	-0.12	0	0.13	-0.12	0	0	0.25	0.19	0.31	0.5	0.25	0.19	0	0.07	0.06	0.06	0.06
0.06	0.5	0.31	0	0	0.25	0.06	0	0.07	0.06	0.06	-0.12	0.25	0.19	0.06	0.25	0.25	0	0.25	-0.12	-0.06	0.19	0.06	0	0	0.25	0.5	0.25	0.5	0.06	0.25	0.06	0.06	0.19	0.06	0.06	-0.12	0.31	0	0.25	0.06	0	0.25	0.25	0.13	0	0.25	0.07	0.25	0.5
0	0	0.5	0.25	0.06	0	0.07	0	0.06	0	0.06	0.07	0.31	0.25	0.13	0	0	0.07	0	0.25	0.06	0.5	0.25	0.13	0	0.06	0.25	-0.12	0.07	0.06	0.19	0	0	0	-0.06	0	-0.12	0.06	0.06	0.06	0.06	0.06	0.25	0.13	0.19	0.06	0.06	0	0.19	0.07
0.06	0.13	0.06	0.06	0.19	0	0.07	0.06	0.5	-0.06	0.25	0.25	0	0.06	0.06	0	0.06	0.25	0.06	0.25	0.13	0.25	-0.12	0	0	-0.06	0	0	0.25	-0.06	0.07	0.25	0.06	0.5	0.06	0.5	0.06	0.06	0.06	-0.12	0.19	0	0	0.06	0.25	0.19	0.25	0.06	0.19	0.07
0.07	0.25	0.13	0.25	0	0.06	0.25	0	0.19	0.19	0	-0.12	0.13	0.06	0.25	0.19	0.25	0.06	-0.12	0.06	0.06	0.19	0.13	0.31	-0.12	0.25	0.06	0.07	0.13	-0.12	0.13	0	0	0.5	-0.12	0.31	0.19	0	0.06	0.06	0.25	0.06	0.06	0	0.19	0.25	0.19	0.25	0.06	0.07
0.06	0.31	0.13	0.19	0.07	-0.12	0	0.25	0.31	0.06	0.25	0.06	-0.12	-0.12	0.25	-0.12	0.06	0.06	0.31	0.25	0.06	0.25	0.5	0	0	0.25	0	0.19	-0.12	-0.12	0.25	0	0.31	0.07	0.06	0.06	0.31	0.19	0.06	0.5	0.06	0.25	0.06	0.31	0.06	-0.12	0.19	0.25	0	0
0.06	0.06	0.25	-0.06	-0.12	0.25	0.06	0	0.19	0.07	0	0.07	0.06	0.25	0	-0.06	0.07	0.25	0.31	0	0	0.5	-0.06	0.06	0.13	0.19	0.06	0.31	0.06	0.19	0.19	0.06	0.06	0.19	-0.12	0.06	0	-0.12	0.25	0.31	0.31	0	0.06	0.25	0.07	0.06	0	0.25	0.06	-0.12
0.25	0.06	0	0.19	0.06	0	-0.06	0	0	0.06	0.06	0	0.31	0.06	-0.12	0.19	0.06	0	0.13	-0.12	0.19	0.19	0.13	0.19	0.5	0	0.07	0.07	0.13	0	0.19	0.19	0.06	0.06	0	0.31	0.31	0.5	0.31	0	0.07	0.25	0.13	0.19	0.25	0.06	-0.12	0.06	0.19	0.31
0.06	-0.12	-0.12	0.25	-0.06	0.06	0	0	0.06	0.07	0.25	0.25	0.06	0.31	0	0.19	0.13	0.06	0.06	0.06	0.06	0.06	0.25	0	0	0.25	0.25	0.06	0.5	0.19	-0.12	0.06	0.25	0.06	0.5	0.07	0	0.19	0.5	0	0.19	0.5	0.06	0	0.25	-0.06	0.13	0.06	-0.06	0.06
0.06	0	0.06	0.06	0.25	0.06	0	0.19	0.06	0.19	0.06	-0.12	0.06	0	0.25	-0.12	0.19	0.5	-0.12	0	-0.12	0	0	0	-0.06	0.06	0.19	0.06	0.06	0.25	0	0.06	-0.12	0	0.06	0	0	0	0.25	0	0.19	0.06	0.19	0.13	0.5	0.06	0.25	0.06	0.25	-0.06
-0.12	0	-0.06	-0.12	0.06	0.06	-0.12	0.06	-0.12	0.06	0.31	0.06	-0.06	-0.12	0	0.5	0	-0.06	-0.06	0.19	0.25	0.07	0	-0.12	0.25	0	0	0.06	0.06	0.19	0.25	-0.06	0.5	0.19	-0.12	-0.12	0.13	0.07	0.13	0.06	-0.12	-0.06	-0.12	0.06	0.25	0.19	0.06	0	0.06	0.06
0.06	0.31	0.07	-0.06	0.06	0.06	0.25	0.07	0.19	-0.12	0.19	0.13	0.31	-0.12	0	0.25	-0.12	0.07	0	0.13	-0.12	0.31	0.25	0	0.07	0.5	0.5	0.06	0.5	0.06	0.25	-0.12	0	0.06	-0.12	0.06	-0.06	0.25	0	0.25	0.19	0.31	0.25	0.06	-0.12	0.13	0.31	-0.12	0.19	-0.06
0.25	0.06	0.19	0	0	0.06	0	-0.12	0.06	0.25	0	0	0.19	0.31	0.06	0.25	0.06	0	0.13	0.06	0.5	0.07	0.06	0.25	0.25	0	0	0.06	0.07	0.06	0.06	0.13	0	-0.12	0.06	-0.06	0.13	0.13	0.19	0.13	0.31	0.06	0.5	0.5	0.5	0.06	-0.06	0.06	0.13	0.06
0.25	0.19	0.5	0.07	0.25	-0.12	0.19	0.25	-0.12	0	0.06	0	0.06	0.06	-0.12	0.07	0.25	0.06	0	0.25	-0.06	0.25	0.07	0	0.06	0.06	0.06	0.06	0.19	0.06	0.07	0.06	0.25	0.25	0.06	0.06	0.5	-0.12	0.19	0.31	0.07	0	0.5	0	0.13	0	0.13	0.06	0.06	-0.12
0.19	0.06	0.25	0.07	0.06	0	0.25	-0.06	0.25	0.19	-0.06	0.06	0.5	-0.12	0	0.19	0	0.06	0	0.13	0.06	0.13	0	0.5	0.5	0.5	-0.06	0.06	0.07	0	-0.12	0	-0.06	-0.12	0	0.5	0.07	0.25	0.25	0	0.06	0	0.5	0	0.31	0.25	0	-0.12	0.5	0.25
0.06	0.25	0	0.19	0.25	0.25	0.25	0	0.25	0.19	0.25	0.06	0	0	0	0.25	0.13	0.06	0.31	0.06	-0.12	0.13	0.06	0.06	0.25	0	0	0	0.06	0.31	0.19	0.07	-0.12	0.25	0	0	0.5	0.06	0.06	0	0.25	0.06	0.5	-0.06	0.13	0.06	0.06	0.19	-0.06	0.19
0.06	0	0.31	0.06	0.13	0.06	-0.12	0.06	0.06	0.25	0	0.06	-0.12	0	0.25	0.06	0	0.25	0.06	0.13	0.06	0.13	0.25	0.5	0.25	0.19	-0.12	-0.12	0	-0.12	0.5	0	0	0.06	0	0	0.25	0	-0.12	0.06	0.06	-0.06	0	0.07	0.25	0.25	0.06	0.06	0.13	0
0.13	0.5	0.06	0.5	0.31	0.25	0.06	0.06	0	0.25	-0.12	0.19	0.06	0.06	0.13	0.06	0.19	0.06	0	0.31	0.25	0.06	0.06	0.19	0.31	0.06	0	0.06	0	0	0.5	-0.06	-0.06	0.06	-0.06	0.07	0.5	0.06	0.5	0	0.06	0.06	0.13	0	0	0.19	0.19	0.31	0.25	0.06
0.06	0.06	0.06	0.5	0.5	0.19	0.19	0.25	0	0.25	0.25	0.06	0.06	0.06	0.06	0.31	0.25	0.06	-0.06	-0.12	0.31	0.19	0	0.06	-0.06	0.19	0	0.25	-0.12	0.25	-0.12	0.25	0.25	0.19	0.06	-0.12	0.06	0.25	0	0	0.25	0.25	-0.12	0.25	0.06	0.31	0.06	0.06	0.06	0.31
[truncated: 5,000 more columns]

## Sheet: 10,000 means of resampled data
0.0877273	0.156364	0.143182	0.146364	0.0863636	0.0881818	0.095	0.0377273	0.137273	0.100455	0.116364	0.0804545	0.108182	0.0627273	0.0886364	0.131364	0.109091	0.0886364	0.0940909	0.0972727	0.0945455	0.163636	0.12	0.111818	0.14	0.175909	0.0945455	0.0663636	0.11	0.0718182	0.121364	0.0545455	0.0745455	0.120455	0.0118182	0.105909	0.145909	0.0945455	0.125	0.107727	0.145455	0.101818	0.18	0.12	0.188636	0.0963636	0.117273	0.0990909	0.119545	0.095
[truncated: 5,000 more columns]
