# Supplementary material for: Human magnetic sense is mediated by a light and magnetic field resonance-dependent mechanism
Source: Sci Rep. 2022 May 30;12:8997. doi: 10.1038/s41598-022-12460-6 (PMC9151822; doi:10.1038/s41598-022-12460-6)
Supplement: Supplementary file 2 — Supplementary Information 2. [file 41598_2022_12460_MOESM2_ESM.zip › Appendix S2_#13.xlsx]

## Sheet: Original data
0.18
0.25
0.13
0
0.06
0.31
0
0.12
-0.12
-0.06
0.18
0.19
0.25
0.25
0.07
0.31
0.06
0.31
0.25
0.5
0.25
0.06

## Sheet: Resampled 10,000 data sets
0.31	0.25	0.06	0.25	-0.12	-0.06	0.06	0.18	0.07	0.31	0	0.31	0.13	0.25	0.31	0	0.07	0.18	-0.06	0.13	0.31	0.18	0.06	0.25	0.06	0.06	0.12	0.07	0.18	0.25	0.13	0.25	0.25	0.06	0.13	0.06	0.5	0.5	0.19	0	0.13	0.31	-0.06	0.06	0	0	-0.12	0.06	0.19	0.07
0.5	0.25	0.18	0	0.25	0.25	0.31	0.18	0.06	0.31	0.25	0.18	0.31	0.25	0	-0.06	0.19	0.13	0	0.25	0.06	0	0.31	0.07	0	-0.12	0.07	0.18	0.5	0.06	0.18	0.25	0	0.5	0	0.18	0.31	0.25	0.13	0.18	0	-0.12	0.12	0.13	0.31	0.31	0.25	0.31	0.5	0.19
0.13	0.07	-0.06	0	0.25	0.31	0	0.12	0.07	0.07	-0.06	0.25	0.12	0.31	0.07	0.18	0.31	0.25	0	0.31	0.07	0.12	0.31	0.18	0.31	0.31	-0.06	0.06	0.25	0.25	0.25	0.06	0.07	0.07	0.18	0.25	0.06	-0.12	-0.12	0.07	0	0.25	0.25	0.25	0.18	0.31	0.06	-0.12	0.5	-0.06
0.25	0.06	0.07	0.31	0.25	0.25	0.13	0.5	-0.06	-0.12	0.06	0.06	0.07	0.25	0.19	0.06	0.07	0.06	0	-0.06	0.25	0.25	0.13	0.07	0.13	0.31	0.25	0.18	0.25	0.25	0.5	0.25	0.12	0.18	0.13	0.07	0.25	-0.12	0.13	-0.06	0.06	0.31	0.06	0	0.25	0.25	0.25	0.25	0.25	0.25
0.25	0.06	0.31	0.25	0.19	0	0.5	-0.12	0.25	0.31	0.5	0.18	0	0.06	0.06	0	0	-0.12	-0.06	0.25	0.12	0.06	0.25	0.19	0.19	-0.06	0.06	0	0.06	0.18	0.31	0.31	0.5	0.25	0.06	0.25	0.25	0.31	0.13	-0.06	0	-0.12	-0.06	0	0.07	0.19	0	0.25	0	0.06
0.13	-0.12	0.06	0.31	0.31	0.25	0.25	0.13	0	0.19	0.06	0.25	0.31	0.31	0.07	0.13	0.13	0.25	0.13	0.31	0.31	0.06	-0.06	0.07	0.19	0.18	0	0.25	0.25	0.25	0.06	0.19	0.13	0.13	0.12	0.19	0.25	0.25	0.31	0.25	0	0.06	-0.06	0.07	0.25	0.25	0.06	0.19	0.06	0.25
0	0.07	0	0.31	0.25	0.19	0.25	0.31	0.06	0.12	-0.06	0.31	0.13	0.5	0.31	-0.12	0.06	0.31	0.25	0	0.07	0.31	0.18	0.19	0.25	0.12	0.25	0.25	0.31	0.12	0.25	0	0.06	0.06	0	0.06	0.31	0.31	0	0.25	0.06	-0.12	0.13	0.5	0	0.25	0.31	0	0.06	0.25
0.25	0	0.07	0.31	0.13	0.06	0	-0.12	0.06	0.25	0.13	0.18	0.07	0.18	-0.06	0.06	0	0	0.18	0	0.18	0.25	0.07	0.31	0.18	-0.06	0.06	0.25	0.07	0.25	0.07	-0.12	0.19	0.06	0.25	0.31	0.25	-0.12	0.25	0	0.31	0.25	0.18	0.19	0.25	-0.06	0.25	0.31	0.18	0.25
0.06	0.31	0.07	0.25	0.25	0.25	0.25	0.31	0.31	0.5	0.31	0.06	0.18	0.18	-0.06	0.18	0.18	0.25	0.31	-0.06	0.25	0.31	0.06	0.19	-0.12	0.31	0.19	0.25	0.25	0.18	-0.06	0.13	0.31	0.25	0	0.31	0.31	0.06	0.06	0.06	0.5	0	0	0.31	0.31	0.25	0.06	-0.06	0.13	0.19
0.06	0.18	0	0.12	0.18	-0.06	0.25	-0.12	0.06	0.25	-0.12	0.25	0.31	0	0.25	0.12	0.25	0.31	0.31	0.19	-0.12	0.06	0.12	0.06	0.07	0.06	0.5	0.31	0.25	0.06	0.06	0.18	0.06	0.06	0.25	0	0.13	0.25	-0.06	0.31	0.31	-0.12	0	0	0.25	0.5	-0.12	0.31	0.25	0.25
0	0	0.13	0.06	0.18	0.13	0.12	0.13	-0.12	0.25	0.25	0.19	0.31	0.06	0.25	0.25	0.5	0.25	0.07	0.18	0.25	0.06	0.07	0.06	0.06	0.25	0.25	0.25	0.07	0.13	0.25	0.25	0	0.25	0.19	0.31	0.31	0.06	0.31	0.13	0.25	0	0.07	0.25	-0.06	0.25	0.25	0.31	0.25	0.31
0.06	0.25	0.18	0.31	0.12	0.06	0.19	0.13	0.25	0.25	0.31	0.31	0.5	0.31	0.13	0.25	0.07	0.06	0.18	0.5	0.18	0	-0.06	0.13	0.19	-0.06	0	0.31	0.06	0.06	0.25	0	-0.06	0	0.06	0.25	0.13	0.06	0.06	0.13	0.06	0.06	0.06	0.19	0.31	0.12	0.07	0.06	0.12	0.06
0.06	0.13	0.06	0.25	0	0.18	-0.12	0.25	0.31	0.06	0.25	0.18	0.5	0.19	0	0.25	0.06	0.06	0.25	0.19	0.18	0.13	0.25	0.13	0.12	0.5	0.06	0.5	0.5	0	0.13	0	0.18	0.13	0.25	-0.12	0.13	-0.12	-0.06	0.13	0.06	0.5	0.25	0.07	0.06	0.06	0	0.18	-0.06	0.12
0.18	0.25	0.12	0.18	0.31	0.31	0.25	0.06	0.25	0	0.31	0.25	0.12	0.18	-0.12	0.06	-0.12	0.12	0.12	0.25	-0.06	0.25	0.25	0.25	0	-0.12	-0.12	0.06	0.06	0.06	0	0.12	0.06	0.06	0.25	0.25	0.07	0.25	0.07	0.18	0.25	0.12	0.18	0.18	0.31	0.06	0.18	0.19	0.06	0.06
0.31	0.31	0.25	0.12	0	0.31	0.31	0.25	0.25	0.18	0.06	0.07	0.31	0.25	0.25	0.31	0.18	0.25	0.19	0.07	0.18	0.31	0.31	-0.12	0.25	0.06	0.06	0.18	0.06	0.18	0	0.18	0.25	0.5	0.25	0.31	0.12	0.31	0.13	-0.06	0.25	0.31	0.31	0.31	0.25	0.07	0.31	0.25	0.25	0.12
0	0	0.06	0.25	0.19	0.5	0.13	0.25	0.31	0.31	0.13	-0.12	0.06	0.31	0.31	-0.06	0.06	0.13	0.07	0.06	0.06	0.25	0.25	-0.06	0.31	-0.12	0.25	0.5	0.25	0.25	0.25	0.07	0.13	0.25	0.31	0.12	0.07	0.07	0.25	0.07	0.31	0	0.06	0.06	0.06	0.25	0.12	0.31	0.07	0.5
-0.06	0.25	0.06	0.25	0	0.25	0.06	0.31	0.18	0.25	0	-0.12	0.18	0.18	0.25	0.25	0	0.5	-0.12	0.31	0.12	-0.06	0.25	-0.12	0.18	0.31	0.31	0.25	0.25	0	0.25	0.18	0	0.31	0.5	0.25	0.06	0.18	0.06	0.31	0.25	0.19	0.06	0.13	0.07	-0.12	0.07	0.06	0.06	0.18
0.25	0.18	0.31	0.25	0.25	-0.12	0.31	0.12	-0.06	0.06	0.12	0.06	0.06	0.25	-0.12	0.25	0.25	0.5	0.25	0.07	0.31	0.07	0.19	0.06	0.06	0.06	0.12	0.06	0.25	0.19	0.25	0.25	0.12	0.25	0.19	0.06	0.25	0	0.31	0.19	0	0.25	0.06	0.19	0.31	0	-0.12	0.25	0.06	-0.06
0.31	-0.06	0.19	0.25	0.31	0.31	-0.06	0.25	-0.06	0.06	-0.06	0.18	0.19	0.19	0.19	-0.06	0.07	0.31	0.31	0	0.18	0.07	0.5	0.25	0.31	-0.12	0.19	0.19	0.18	0.31	0.25	0.25	0.25	-0.06	0.13	0.13	0.06	0.31	0.31	0.13	0	0.25	0.06	0.12	0.07	0.18	0.25	0.25	0.12	0.06
0.06	-0.12	0.31	0	0.07	0.31	0.25	0.18	0	0	0.19	0.5	0.18	0.13	-0.06	0.06	-0.12	0.31	0.06	0.07	0.18	0.07	0.31	0.06	-0.06	0.06	0.25	0.18	0.13	0.18	0.06	0.25	0.19	0.18	0.25	0.13	0.31	0.13	0.18	0.25	0.25	0.12	0.13	0.25	-0.06	-0.06	0.18	0.18	0.07	0.13
0.07	0.06	0.5	0.06	0.31	-0.06	0.5	0.18	0.19	0.31	0.25	0.25	0.5	0.31	0.07	0	0.06	0.25	0.19	0.31	0	0.25	0	0.25	0.31	0.31	0.13	0.31	0.25	0.19	0.06	0.12	0.12	0.5	0.12	0.25	0.06	0	0.06	0.13	0.06	0	0.07	-0.12	-0.12	0.06	0.25	0.31	0.31	0
0.18	0.31	0.06	0.06	0.06	0.25	0.25	0	0.19	-0.06	0.31	0.31	0.25	0.31	0.25	0.31	-0.06	0.18	0.12	0.25	0.31	0.25	0.13	0.06	0.12	0.25	0.13	0.31	0.18	-0.06	0.25	-0.06	0	0.06	0	0.18	0.06	0.31	-0.12	0.13	0	-0.06	0.18	-0.06	0.31	0.31	0.31	0.31	0	0.31
[truncated: 5,000 more columns]

## Sheet: 10,000 means of resampled data
0.152727	0.122273	0.135909	0.188636	0.17	0.175909	0.190455	0.158182	0.116818	0.175455	0.145	0.185909	0.217727	0.225455	0.115455	0.11	0.100455	0.206364	0.125	0.162727	0.154091	0.147727	0.176364	0.115	0.141364	0.113182	0.139545	0.222727	0.209545	0.151818	0.170455	0.141364	0.133182	0.184091	0.164545	0.172727	0.193182	0.142273	0.117273	0.123636	0.141364	0.110909	0.0931818	0.14	0.153636	0.155909	0.130455	0.189091	0.155909	0.158636
[truncated: 5,000 more columns]
