# Supplementary material for: Human magnetic sense is mediated by a light and magnetic field resonance-dependent mechanism
Source: Sci Rep. 2022 May 30;12:8997. doi: 10.1038/s41598-022-12460-6 (PMC9151822; doi:10.1038/s41598-022-12460-6)
Supplement: Supplementary file 2 — Supplementary Information 2. [file 41598_2022_12460_MOESM2_ESM.zip › Appendix S2_#14.xlsx]

## Sheet: Original data
0
-0.25
-0.12
-0.12
-0.13
0
-0.38
0
-0.5
-0.13
-0.13
0.13
0
-0.13
0
0
0
0.12
-0.12
0
0.25
-0.25

## Sheet: Resampled 10,000 data sets
0.12	-0.12	-0.13	0	-0.5	-0.13	-0.13	-0.13	0	0.12	-0.38	0.12	-0.12	-0.13	0	-0.38	0	-0.13	-0.13	-0.12	0	-0.13	-0.13	0.25	-0.13	0	0	0	-0.13	-0.12	-0.12	-0.12	-0.25	-0.13	-0.12	0	0	0	0.13	-0.38	-0.12	0	-0.13	-0.13	-0.12	-0.38	-0.5	0	0.13	0
0	0.25	-0.13	-0.12	0	-0.25	0	-0.13	0	0.12	0.25	0	0	-0.12	-0.12	-0.13	0.13	-0.12	-0.38	-0.13	-0.13	-0.12	0	0	-0.12	-0.5	0	-0.13	0	-0.13	-0.13	0.25	-0.12	0	-0.38	0	0.12	-0.25	-0.12	0	-0.12	-0.5	0	-0.12	0	0.12	-0.12	0.12	0	0.13
-0.12	0	-0.13	-0.12	-0.25	0	-0.12	0	0	0	-0.13	0.25	0	0.12	0	0	0	0	-0.12	0.12	0	0	0	-0.13	0	0	-0.13	-0.13	0	0	-0.12	-0.25	0	0	-0.13	-0.25	0	-0.5	-0.5	0	-0.12	-0.25	0	-0.12	0	0.12	0	-0.5	0	-0.13
0.25	0	0	0	-0.25	0.25	-0.12	0	-0.13	-0.5	-0.13	0	0	0	0.13	-0.25	0	-0.13	-0.12	-0.13	-0.12	-0.13	-0.12	0	-0.12	0	-0.12	-0.13	-0.12	-0.13	0	-0.12	0	-0.13	-0.12	0	-0.25	-0.5	-0.12	-0.13	-0.13	0	0	-0.12	0.25	-0.12	0	-0.13	-0.13	-0.13
-0.13	0	0	-0.12	0.13	-0.12	0	-0.5	0	0.12	0	-0.13	-0.12	-0.13	-0.25	-0.12	-0.12	-0.5	-0.13	-0.25	0	-0.13	-0.13	0.13	0.13	-0.13	0	-0.12	0	0	0	0.12	0	0.25	-0.25	-0.13	-0.25	0	-0.12	-0.13	-0.38	-0.5	-0.13	-0.12	0	0.13	-0.12	0	-0.12	0
-0.12	-0.5	0	0	0.12	-0.12	0	-0.12	-0.38	0.13	-0.25	0	0	0	0	-0.12	-0.12	0	-0.12	0	0.12	0	-0.13	0	0.13	0	-0.12	-0.25	0	-0.13	-0.13	0.13	-0.12	-0.12	0	0.13	-0.25	-0.13	0.12	-0.13	-0.38	-0.25	-0.13	0	0.25	-0.13	-0.25	0.13	-0.13	0
-0.38	0	-0.38	0.12	0.25	0.13	0	0.12	0	0	-0.13	0	-0.12	0	0.12	-0.5	-0.25	0	-0.13	-0.12	0	0	-0.13	0.13	-0.12	0	-0.12	-0.12	0	0	0	-0.12	-0.25	0	-0.38	0	0.12	0.12	-0.38	-0.25	-0.13	-0.5	-0.12	0	-0.12	0.25	0	-0.38	-0.13	0
0	-0.12	0	0	-0.12	-0.25	-0.12	-0.5	-0.13	0.25	-0.12	-0.13	0	0	-0.13	-0.13	-0.12	-0.38	-0.13	-0.38	0	0.25	0	0	-0.13	-0.13	-0.25	0	0	-0.25	0	-0.5	0.13	0	-0.25	0	0.25	-0.5	-0.13	-0.38	0	-0.13	0	0.13	0.25	-0.13	0.25	0	0	0
-0.25	0	0	0.25	0	-0.25	-0.12	0	0	0	0	-0.25	-0.13	-0.13	-0.13	-0.13	0	-0.13	0	-0.13	-0.13	0	0	0.13	-0.5	0	0.13	0.25	-0.25	-0.13	-0.13	-0.12	0	0	-0.38	0.12	0	-0.13	-0.25	0	0	-0.12	-0.38	0	0.12	-0.25	-0.13	-0.13	-0.12	0.13
-0.25	0	-0.12	0	-0.13	-0.13	-0.13	-0.5	-0.13	0	-0.5	0	0.12	-0.12	-0.12	0	0	0	0	0.13	-0.5	0	0	-0.25	0	-0.13	0	0	-0.13	-0.13	-0.13	0	-0.25	-0.13	-0.25	-0.38	-0.12	-0.25	-0.13	0	0	-0.5	-0.38	-0.12	0	0	-0.5	0	-0.13	-0.25
-0.12	-0.38	-0.12	-0.13	0	-0.12	0	-0.12	-0.5	-0.13	-0.13	0.13	0	-0.25	-0.25	0.25	0	-0.12	0	-0.13	0.25	-0.13	0	-0.13	0	-0.12	0	0	0	-0.12	0.25	0.25	-0.38	-0.13	0.13	0	0	0	0	-0.12	0	-0.12	0	0.25	-0.13	-0.13	-0.25	0.12	0.25	0
-0.25	-0.25	-0.13	0	0	-0.25	0.13	-0.12	-0.13	0	0	0	0	0	-0.12	0.25	0	-0.25	0	0	0	-0.38	-0.13	-0.12	0.13	-0.13	-0.12	0.12	0	-0.13	-0.25	-0.38	-0.13	-0.38	0	0	-0.12	-0.13	0	-0.12	-0.13	0	-0.25	0.13	0	0	0	-0.25	0	-0.25
-0.25	-0.12	-0.25	-0.13	-0.12	0	-0.5	0.25	0.12	-0.13	-0.13	-0.13	0	0.13	-0.12	-0.25	-0.13	0	-0.25	0.13	-0.13	-0.12	-0.12	-0.12	0	0	-0.13	0	0	-0.12	-0.12	-0.38	-0.13	-0.12	-0.13	-0.5	-0.12	-0.5	-0.13	-0.12	-0.13	0	0.25	0	0	-0.25	-0.12	0	-0.13	0
-0.13	-0.12	0	-0.13	0.12	0.12	-0.25	-0.25	-0.25	-0.38	0	-0.13	0	-0.13	-0.5	0	-0.5	0	0	0.25	-0.13	0	-0.12	-0.25	-0.12	-0.5	-0.5	-0.25	-0.25	-0.13	-0.12	0	0	-0.13	-0.25	-0.25	0	0	0	0	-0.25	0	-0.13	0	0	-0.13	0	0.13	-0.25	-0.25
0.12	0	0	0	-0.38	0.12	0	0	0.25	-0.13	-0.13	0	0	-0.25	-0.12	0	-0.13	0	0.13	0	-0.13	0	0	-0.5	0	0	0	0	0	0	-0.12	-0.13	-0.12	0	-0.25	0.12	0	0	-0.12	-0.13	0.25	0	0	0.12	-0.25	0	0	-0.25	0.25	0
-0.12	-0.38	-0.13	-0.12	0.13	0	-0.12	-0.25	0.12	0	-0.12	-0.5	-0.13	0	0.12	-0.13	-0.25	-0.12	0	-0.25	0	0	-0.13	-0.13	0	-0.5	-0.12	0	0	-0.13	-0.13	0	-0.12	-0.25	0.12	0	0	0	0.25	0	0	-0.38	0	0	0	-0.13	0	0.12	0	0
-0.13	0.25	0	0	-0.12	-0.25	-0.13	0	-0.13	-0.12	-0.38	-0.5	0	0	-0.25	0	-0.12	0	-0.5	0	0	-0.13	0	-0.5	0	0.12	0.12	-0.13	0.25	-0.38	0	0	-0.12	0	0	-0.13	0	-0.13	-0.13	0	0	0.13	0	-0.12	0	-0.5	0	-0.25	-0.25	-0.13
0.25	0	0	0	-0.13	-0.5	0	0	-0.13	-0.13	0	-0.25	0	-0.25	-0.5	0.25	-0.12	0	-0.12	0	0.12	0	0.13	0	0	0	0	-0.25	0	0.13	-0.25	-0.12	0	-0.25	0.13	0	0	-0.12	0	0.13	-0.38	-0.12	0	0.13	0	-0.12	-0.5	-0.25	0	-0.13
0.12	-0.13	0.13	0.25	0	0	-0.13	-0.12	-0.13	-0.13	-0.13	0	0.13	0.13	0.13	-0.13	0	0.12	0	-0.38	-0.13	0	0	-0.13	0	-0.5	0.13	0.13	0	0	0.25	0	-0.25	-0.13	-0.12	-0.12	0	0.12	0.12	-0.12	-0.12	-0.13	0	0	0	0	-0.13	0.25	0	-0.13
-0.25	-0.5	0	-0.38	0	0.12	-0.25	0	-0.38	-0.12	0.13	0	-0.13	-0.12	-0.13	-0.25	-0.5	0	-0.25	0	0	0	0	0	-0.13	-0.13	-0.25	-0.13	-0.12	-0.13	0	-0.12	0.13	0	-0.12	-0.12	0	-0.12	-0.13	-0.13	-0.13	0	-0.12	0	-0.13	-0.13	0	0	0	-0.12
0	0	0	0	0	-0.13	0	0	0.13	0	-0.25	0.25	0	0.12	0	-0.38	-0.13	-0.13	0.13	0	-0.12	-0.13	-0.38	0.25	0	0.12	-0.12	0.12	-0.12	0.13	0	0	0	0	0	0	0	-0.38	0	-0.12	-0.25	-0.38	0	-0.5	-0.5	-0.13	0.25	0	0	-0.38
0	0.12	-0.25	0	0	0.25	0.25	-0.12	0.13	-0.13	0	0.12	-0.13	0.12	-0.13	0	-0.13	0	0	-0.25	0	0.25	-0.12	-0.25	0	0.25	-0.12	0	-0.13	-0.13	-0.25	-0.13	-0.12	-0.13	-0.38	-0.13	-0.25	0	-0.5	-0.12	-0.12	-0.13	-0.13	-0.13	0.12	0	0.12	0.12	-0.38	0
[truncated: 5,000 more columns]

## Sheet: 10,000 means of resampled data
-0.0745455	-0.0909091	-0.0745455	-0.0286364	-0.0568182	-0.0686364	-0.0790909	-0.113182	-0.0759091	-0.0527273	-0.115	-0.0522727	-0.0286364	-0.0459091	-0.107727	-0.0977273	-0.113182	-0.0859091	-0.0963636	-0.0745455	-0.0468182	-0.0409091	-0.0686364	-0.0736364	-0.0445455	-0.103636	-0.0781818	-0.0463636	-0.0454545	-0.0922727	-0.0681818	-0.0790909	-0.0954545	-0.0809091	-0.142273	-0.0745455	-0.0395455	-0.154545	-0.0972727	-0.102273	-0.12	-0.176364	-0.075	-0.0327273	-0.0118182	-0.0868182	-0.0909091	-0.0522727	-0.0518182	-0.0745455
[truncated: 5,000 more columns]
