# Supplementary material for: Human magnetic sense is mediated by a light and magnetic field resonance-dependent mechanism
Source: Sci Rep. 2022 May 30;12:8997. doi: 10.1038/s41598-022-12460-6 (PMC9151822; doi:10.1038/s41598-022-12460-6)
Supplement: Supplementary file 2 — Supplementary Information 2. [file 41598_2022_12460_MOESM2_ESM.zip › Appendix S2_#15.xlsx]

## Sheet: Original data
-0.06
-0.06
0.07
0.31
0
0.25
-0.13
-0.06
-0.12
-0.13
0.06
0.07
0.19
-0.13
0.13
-0.12
0
0.06
-0.06
0.19
-0.06
-0.12

## Sheet: Resampled 10,000 data sets
0.06	-0.06	0	0.19	-0.12	-0.13	0	0.06	0.13	0.06	-0.13	0.06	0.07	-0.13	-0.12	-0.13	0.13	0.06	-0.13	0.07	0.25	0.06	0	-0.06	0	0	-0.06	0.13	0.06	-0.06	0.07	-0.06	-0.06	0	0.07	0	0.19	0.19	0.07	-0.13	0.07	0.25	-0.13	0	0.31	-0.13	-0.12	0	0.07	0.13
0.19	-0.06	0.06	0.31	0.19	-0.06	0.25	0.06	0	0.06	-0.06	-0.06	0.25	-0.06	0.31	-0.13	0.07	0.07	-0.13	-0.13	0	0.31	-0.12	0.13	0.31	-0.12	0.13	0.06	0.19	0	0.06	-0.06	0.31	0.19	-0.13	-0.06	0.06	-0.06	0.07	-0.06	0.31	-0.12	-0.06	0.07	0.25	0.06	-0.06	0.06	0.19	0.07
0.07	0.13	-0.13	0.31	-0.06	0.25	0.31	-0.06	0.13	0.13	-0.13	-0.06	-0.06	0.06	0.13	-0.06	-0.12	0.19	0.31	0.06	0.13	-0.06	0.25	0.06	-0.12	-0.12	-0.13	0	0.19	0.19	-0.06	-0.12	0.13	0.13	0.06	-0.06	0	-0.12	-0.12	0.13	0.31	-0.06	0.19	-0.06	-0.06	0.06	0	-0.12	0.19	-0.13
-0.06	0	0.13	0.25	-0.06	-0.06	0.07	0.19	-0.13	-0.12	0	0	0.13	0.19	0.07	-0.12	0.13	0	0.31	-0.13	-0.06	-0.13	0.07	0.13	0.07	-0.12	-0.06	0.06	-0.06	-0.13	0.19	-0.06	-0.06	0.06	0.07	0.13	-0.06	-0.12	0.07	-0.13	0	-0.12	0	0.31	-0.06	-0.06	0.19	-0.13	-0.13	-0.13
-0.13	0	-0.12	-0.06	0.07	0.31	0.19	-0.12	0.19	0.06	0.19	0.06	0.31	0	-0.12	0.31	0.31	-0.12	-0.13	-0.06	-0.06	0	-0.13	0.07	0.07	-0.13	0	0.31	0	-0.06	0.25	0.06	0.19	-0.06	-0.12	-0.13	-0.06	-0.12	0.07	-0.13	-0.13	-0.12	-0.13	0.31	0.13	0.07	0.31	0.19	0.31	0
0.07	-0.12	0	0.25	0.06	-0.06	0.19	0.07	-0.13	0.07	-0.12	0.19	-0.12	0.25	0.13	0.07	0.07	0.19	0.07	0.25	0.06	0	-0.13	0.13	0.07	-0.06	0.31	-0.06	0.19	-0.13	0	0.07	0.07	0.07	-0.06	0.07	-0.06	-0.13	0.06	-0.13	-0.13	-0.12	-0.13	0.13	-0.06	-0.13	-0.12	0.07	0	0.19
-0.13	0.13	-0.13	0.06	-0.06	0.07	0.19	0.06	0	-0.06	-0.13	0.25	0.07	0.19	0.06	-0.12	-0.12	0.25	-0.13	0.31	0.13	0.25	0.06	0.07	-0.06	-0.06	-0.06	-0.06	0.25	-0.06	0.19	0.31	-0.12	0	-0.13	0	0.06	0.06	-0.13	-0.06	0	-0.12	0.07	0.19	0.31	-0.06	0.25	-0.13	0	0.19
0.19	0.31	0.13	0.25	0.07	-0.12	0.31	-0.12	0	-0.06	0.07	0.06	0.13	-0.06	-0.13	0	0.31	-0.13	0.06	-0.13	-0.06	-0.06	0.13	-0.12	0.06	-0.13	-0.12	0.19	0.13	-0.06	0.13	-0.12	0.07	0	-0.06	-0.12	-0.06	-0.12	-0.13	-0.13	0.25	-0.13	-0.06	0.07	-0.06	-0.13	-0.06	0.25	-0.06	0.19
-0.12	-0.12	0.13	-0.06	0.19	-0.06	-0.06	0.25	-0.12	0.19	0.25	-0.12	0.06	0.06	-0.13	0.06	-0.06	-0.13	-0.12	-0.13	-0.13	0.25	0	0.07	-0.12	0.25	0.07	-0.06	-0.06	0.06	-0.13	0.07	-0.12	0.19	-0.13	0.06	-0.12	0	-0.12	0	0.19	0.31	-0.13	-0.12	0.06	-0.06	0	-0.13	0.07	0.07
-0.12	-0.06	0.31	-0.06	0.06	-0.13	-0.13	-0.12	0	0.19	-0.12	0.19	0.06	0.31	-0.06	-0.06	0.19	0.25	-0.12	0.07	-0.12	0	-0.06	-0.12	0.13	0	0.19	-0.12	-0.13	0	0	-0.06	-0.12	0	-0.06	-0.13	0.07	-0.06	-0.13	-0.12	-0.12	-0.12	-0.13	0.31	0.19	0.19	-0.12	0.25	-0.13	-0.06
0.31	-0.13	0.07	0	-0.06	0.07	-0.06	0.07	-0.12	-0.13	-0.13	0.07	-0.12	-0.12	-0.06	-0.06	0.19	-0.06	0.13	0.06	-0.06	0	0.13	0	0	-0.06	0.19	0.19	0.13	0.07	-0.06	-0.06	-0.13	-0.13	0.07	-0.12	-0.12	0	-0.12	0.07	0.19	0.31	0.13	-0.06	-0.13	-0.13	-0.06	0.06	-0.06	-0.12
-0.12	-0.06	0.06	0.25	-0.06	-0.12	0.07	0.07	-0.13	0.19	0.25	0.25	0.19	-0.12	0.07	-0.06	0.13	-0.12	-0.06	0.19	-0.06	-0.13	-0.13	0.07	0.07	-0.13	0.31	0.06	0	0	-0.06	-0.13	-0.13	-0.13	0	0.19	0.07	0	0	0.07	0	0	-0.12	0.07	0.25	-0.06	0.13	-0.12	-0.06	-0.12
-0.12	0.07	-0.12	-0.13	0.31	-0.06	-0.12	-0.06	0.06	0	-0.13	0.06	0.19	0.07	0.31	-0.06	0	0	-0.06	0.07	0.06	0.07	-0.06	0.07	-0.06	0.19	0	0.19	0.19	0.31	0.07	-0.13	0.06	0.07	-0.13	-0.12	0.07	-0.12	-0.13	0.07	0	0.19	-0.06	0.13	0	-0.12	0.31	-0.06	-0.13	-0.06
0.06	-0.06	-0.06	0.06	0.06	0.06	-0.06	-0.12	-0.06	-0.13	-0.12	-0.13	-0.06	0.06	-0.12	0	-0.12	-0.06	-0.06	-0.06	-0.13	0.19	-0.06	-0.06	0.31	-0.12	-0.12	-0.12	-0.12	0	0.31	-0.06	0	0	-0.06	-0.06	0.13	0.19	0.13	-0.06	-0.06	-0.06	0.06	-0.06	0.25	0	-0.06	0.07	-0.12	-0.12
0.06	-0.12	0.19	-0.06	-0.13	0.06	0.25	0.19	-0.06	0.06	0	0.13	-0.12	-0.06	-0.06	0.25	0.06	0.19	0.07	0.13	0.06	-0.12	0.25	-0.12	0.19	0	0	-0.06	0	-0.06	0.31	0.06	-0.06	0.19	-0.06	0.06	-0.06	0.25	0.07	-0.13	-0.06	-0.12	0.25	0.06	-0.06	0.13	-0.12	-0.06	-0.06	-0.06
0.31	-0.13	0	-0.06	0.07	0.19	0.07	-0.06	0.06	0.25	0.07	-0.12	0	-0.12	0.06	-0.13	-0.12	0.07	0.13	-0.12	0	0.19	-0.13	-0.13	0.25	-0.12	-0.06	0.19	0.19	-0.13	-0.13	0.13	0.07	-0.06	0.06	-0.06	0.13	0.13	-0.06	0.13	-0.12	-0.13	0	0	0	-0.13	-0.06	0.06	0.13	0.19
-0.13	-0.06	0	0.19	0.31	-0.06	0	0.25	0.06	-0.06	-0.13	-0.12	-0.06	-0.06	-0.06	0.19	0.31	0.19	-0.12	0.25	-0.06	-0.13	0.19	-0.12	-0.06	0.06	0.06	-0.13	-0.06	-0.13	0.19	-0.06	0.31	0.25	0.19	-0.13	0	0.06	0	-0.12	0.19	0.07	0	0.07	0.13	-0.12	0.13	-0.12	-0.12	0.06
-0.06	-0.06	0.25	0.19	-0.13	-0.12	0.25	-0.06	-0.13	0	-0.06	-0.12	0	-0.06	-0.12	-0.06	-0.06	0.19	-0.06	0.13	0.06	0.13	0.07	0	0	0	-0.06	-0.12	0.19	0.07	-0.06	-0.06	-0.06	-0.06	0.07	0	0.19	0.31	0.25	0.07	-0.13	-0.06	0	0.07	-0.12	0.31	-0.12	-0.06	0	-0.13
0.06	-0.13	0.07	-0.06	0.25	0.25	-0.13	-0.06	-0.13	0	-0.13	-0.06	0.07	0.07	0.07	-0.13	0.13	0.06	-0.12	-0.13	0.06	0.13	0.19	-0.13	0.25	-0.12	0.07	0.07	-0.06	-0.12	-0.06	0.19	-0.06	-0.13	0.07	0.07	0	0.06	0.06	0.07	0.31	-0.13	0	-0.06	0.13	-0.06	-0.13	-0.06	-0.06	0
-0.12	-0.12	-0.12	-0.13	0.13	0.06	-0.06	-0.06	-0.13	0.31	0.07	0.19	0.06	0.07	-0.13	-0.12	-0.12	0.25	-0.12	0.13	-0.06	0.13	0.25	0	-0.13	0	-0.06	0.06	0.07	0.06	0	-0.06	0.07	-0.06	-0.06	0.07	0.25	0.07	0.06	-0.13	-0.13	-0.06	0.07	0.19	-0.13	-0.13	-0.06	-0.06	0.13	0.07
0.13	0	0.19	0	-0.12	-0.13	0.19	-0.06	0.07	0.25	-0.06	-0.06	0.19	0.06	0.13	-0.13	0	-0.13	0.07	-0.12	0.31	-0.13	-0.13	-0.06	-0.12	0.06	0.07	0.06	-0.06	0.07	0	-0.06	-0.06	0.19	-0.06	0.19	0	-0.13	0	0.07	-0.12	-0.13	0.13	-0.12	-0.12	0	-0.06	-0.12	0.25	-0.13
-0.06	0.06	-0.12	0	0	-0.06	-0.06	0.31	0.07	-0.13	0.25	0.06	-0.13	0.06	-0.13	-0.12	-0.13	-0.06	-0.06	-0.06	-0.12	-0.06	0.07	-0.12	-0.06	-0.06	0.07	0.25	0.06	-0.13	-0.06	-0.13	0.31	0	-0.13	0.06	-0.12	0.25	-0.12	0.07	0.31	-0.13	0.06	-0.13	0.06	-0.12	0.06	0.06	-0.13	-0.12
[truncated: 5,000 more columns]

## Sheet: 10,000 means of resampled data
0.0154545	-0.0268182	0.0359091	0.0768182	0.0440909	0.00681818	0.0754545	0.0309091	-0.0168182	0.0513636	-0.0136364	0.0327273	0.0504545	0.03	0.00454545	-0.0277273	0.0536364	0.0522727	-0.0122727	0.0295455	0.00909091	0.0404545	0.0322727	-0.0109091	0.0477273	-0.0359091	0.0336364	0.0495455	0.0586364	-0.0109091	0.0522727	-0.0154545	0.0277273	0.0322727	-0.0240909	-0.00409091	0.0254545	0.0268182	-0.00681818	-0.0263636	0.0513636	-0.0272727	0.000454545	0.0622727	0.0577273	-0.0281818	0.0104545	-0.00454545	0.0127273	-0.000909091
[truncated: 5,000 more columns]
