# Supplementary material for: Human magnetic sense is mediated by a light and magnetic field resonance-dependent mechanism
Source: Sci Rep. 2022 May 30;12:8997. doi: 10.1038/s41598-022-12460-6 (PMC9151822; doi:10.1038/s41598-022-12460-6)
Supplement: Supplementary file 2 — Supplementary Information 2. [file 41598_2022_12460_MOESM2_ESM.zip › Appendix S2_#16.xlsx]

## Sheet: Original data
-0.06
0.19
0.19
0.43
0.13
0.25
0.25
-0.06
0.38
0
0.19
-0.06
0.19
0
0.13
-0.12
0
-0.06
0.06
0.19
-0.31
0.13

## Sheet: Resampled 10,000 data sets
-0.06	0.06	0.13	0.19	0.38	0	0.13	0.19	0.13	-0.06	0.25	-0.06	0.19	0	-0.12	0.25	0.13	0.19	0	0.19	0.25	0.19	0.13	-0.31	0.13	0	-0.06	0.13	0.19	0.06	0.19	0.06	0.19	0.13	0.19	0	0.19	0.19	-0.06	0.25	0.19	0.25	0	0.13	0.43	0.25	0.38	0	-0.06	0.13
0.19	-0.31	0.19	0.43	0.19	0.19	0.25	0.19	0	-0.06	-0.31	-0.06	0.25	0.06	0.43	0	-0.06	0.19	0.25	0	0.13	0.43	-0.12	0.13	0.43	0.38	0.13	0.19	0.19	0.13	0.19	-0.31	0.43	0.19	0.25	-0.06	-0.06	0.19	0.19	-0.06	0.43	0.38	-0.06	0.19	0.25	-0.06	0.06	-0.06	0.19	-0.06
0.19	0.13	0	0.43	0.19	0.25	0.43	-0.06	0.13	0.13	0	-0.31	-0.06	-0.06	0.13	-0.06	-0.12	0.19	0.43	-0.06	0.13	-0.06	0.25	0.19	-0.12	-0.12	0	0.13	0.19	0.19	0.06	0.13	0.13	0.13	0.19	0.19	0	0.38	0.38	0.13	0.43	0.19	0.19	0.06	-0.06	-0.06	0	0.38	0.19	0
-0.31	0	0.13	0.25	0.19	-0.31	0.19	0.19	0	0.38	0.13	0	0.13	0.19	-0.06	0.13	0.13	0.13	0.43	0	0.06	0	0.19	0.13	0.19	-0.12	0.06	0.19	0.06	0	0.19	0.06	-0.06	0.19	0.19	0.13	0.19	0.38	0.19	0	0.13	-0.12	0	0.43	-0.31	0.06	0.19	0	0	0
0	0	-0.12	0.06	-0.06	0.43	0.19	0.38	0.19	-0.06	0.19	0.19	0.43	0.13	0.13	0.43	0.43	0.38	0	0.19	-0.06	0.13	0	-0.06	-0.06	0	0	0.43	0	-0.06	0.25	-0.06	0.19	-0.31	0.13	0	0.19	-0.12	0.19	0	0.25	0.38	0	0.43	0.13	-0.06	0.43	0.19	0.43	0
0.19	0.38	0	0.25	-0.06	0.06	0.19	0.19	0.25	-0.06	0.13	0.19	-0.12	0.25	0.13	0.19	0.19	0.19	0.19	0.25	-0.06	0	0	0.13	-0.06	-0.06	0.43	0.19	0.19	0	0.13	-0.06	0.19	0.19	-0.06	-0.06	0.19	0	-0.06	0	0.25	0.13	0	0.13	-0.31	0	0.13	-0.06	0.13	0.19
0.25	0.13	0.25	-0.06	-0.31	-0.06	0.19	-0.06	0	-0.06	0	0.25	0.19	0.19	-0.06	0.38	0.13	0.25	0	0.43	0.13	0.25	0.19	-0.06	0.06	-0.06	0.06	0.06	0.25	-0.06	0.19	0.43	0.13	0	0.25	0	-0.06	-0.06	0.25	0.19	0.13	0.38	0.19	0.19	0.43	-0.31	0.25	0.25	0.13	0.19
0.19	0.43	0.13	0.25	0.19	0.13	0.43	0.38	0.13	-0.31	0.19	0.19	0.13	-0.06	0	0.13	0.43	0.25	0.19	0.25	-0.06	-0.31	0.13	-0.12	0.19	0	0.13	0.19	0.13	0.19	0.13	0.38	-0.06	0	0.19	-0.12	-0.31	0.38	0	0.25	0.25	0	-0.06	-0.06	-0.31	0	-0.31	0.25	-0.06	0.19
0.13	-0.12	0.13	-0.31	0.19	0.19	0.06	0.25	-0.12	0.19	0.25	0.13	0.19	0.19	0	0.19	-0.06	0	-0.12	0	0	0.25	0	-0.06	0.38	0.25	-0.06	-0.31	0.19	0.19	0	0.19	-0.12	0.19	0.25	-0.06	-0.12	0.13	0.13	0	0.19	0.43	0.25	-0.12	-0.06	0.19	0.13	0	0.19	-0.06
0.13	-0.06	0.43	-0.06	0.19	0	0	0.38	0.13	0.19	0.38	0.19	-0.06	0.43	0.06	-0.06	0.19	0.25	-0.12	-0.06	0.38	0	-0.06	0.13	0.13	0.13	0.19	-0.12	0	0.13	0.13	-0.06	0.13	0.13	0.19	0.25	0.19	0.19	0	-0.12	-0.12	0.38	0.25	0.43	0.19	0.19	0.38	0.25	0	0.19
0.43	0.25	0.19	0.13	-0.06	0.19	-0.06	0.19	0.38	0	0	-0.06	-0.12	0.13	0.19	-0.31	0.19	0.06	0.13	0.19	-0.31	0.13	0.13	0.13	0	0.06	0.19	0.19	0.13	0.19	-0.31	-0.31	0.25	0	-0.06	-0.12	-0.12	0	-0.12	0.19	0.19	0.43	0.13	-0.31	0	0	0.19	-0.06	-0.31	-0.12
0.13	0.19	0.19	0.25	-0.06	0.13	-0.06	0.19	0	0.19	0.25	0.25	0.19	-0.12	0.19	-0.31	0.13	0.13	-0.06	0.19	-0.06	0.25	0	0.19	-0.06	0	0.43	-0.06	0	0.13	0.19	0.25	0	0.25	0	0.19	0.19	0.13	0	0.19	0.13	0	0.13	-0.06	0.25	-0.06	0.13	0.13	-0.06	0.13
0.13	0.19	0.13	0	0.43	-0.06	0.38	-0.31	-0.06	0.13	0	0.19	0.19	-0.06	0.43	0.19	0.13	0	0.19	-0.06	0.19	0.19	0.06	0.19	-0.06	0.19	0.13	0.19	0.19	0.43	0.19	0.25	0.19	0.19	0	0.38	0.19	0.38	0	0.19	0.13	0.19	-0.31	0.13	0	0.13	0.43	-0.06	0	-0.06
0.19	0.06	-0.06	0.19	-0.06	-0.06	0.19	0.13	0.19	0.25	-0.12	0	-0.06	0.19	0.38	0	0.38	-0.06	-0.06	-0.31	0	0.19	0.06	0.19	0.43	0.38	0.38	0.13	0.13	0.13	0.43	-0.06	0	0.13	0.19	0.19	0.13	0.19	0.13	-0.06	0.19	-0.06	0.19	-0.06	0.25	0.13	-0.06	-0.06	0.13	0.13
-0.06	-0.12	0.19	-0.06	0.25	-0.06	0.25	0.19	-0.31	0.19	0.13	0.13	-0.12	0.19	0.06	0.25	0.19	0.19	-0.06	0.13	0.19	-0.12	0.25	0.38	0.19	0	0	-0.06	0	-0.06	0.43	0.19	0.06	0.19	0.19	-0.06	-0.06	0.25	0.19	0	-0.31	-0.12	0.25	-0.06	0.19	0.13	-0.12	0.19	-0.31	-0.06
0.43	0.25	0.13	0.06	-0.06	0.19	0.19	0.19	-0.06	0.25	0.19	0.38	0.13	-0.12	-0.06	0	0.13	0.19	0.13	0.13	0	0.19	0	0	0.25	0.38	0.06	0.19	0.19	0	0	0.13	0.19	0.19	-0.06	-0.06	0.13	0.13	-0.31	0.13	-0.12	0.25	0	0	0	0	-0.06	-0.06	0.13	0.19
0	-0.31	0	0.19	0.43	0.19	0.13	0.25	0.19	0.06	0.25	0.38	-0.06	-0.06	0.19	0.19	0.43	0.19	0.38	0.25	-0.06	0	0.19	0.38	-0.06	-0.06	-0.06	0	-0.31	0.25	0.19	-0.06	0.43	0.25	0.19	0	0	0.19	0.13	-0.12	0.19	-0.06	0	0.19	0.13	0.38	0.13	0.13	0.13	0.19
-0.31	-0.06	0.25	0.19	0	0.38	0.25	-0.06	0	0.13	-0.06	0.13	0	0.19	0.38	-0.31	0.06	0.19	0.06	0.13	-0.06	0.13	-0.06	0	0	0	-0.06	0.13	0.19	-0.06	0.19	0.06	-0.06	0.19	-0.06	0	0.19	0.43	0.25	-0.06	0.25	0.06	0	-0.06	-0.12	0.43	0.38	0.19	0	0
-0.06	0	-0.06	-0.31	0.25	0.25	0	0.06	0	0.13	0	-0.06	-0.06	-0.06	-0.06	0	0.13	-0.06	-0.12	0.25	0.19	0.13	0.19	0	0.25	0.38	-0.06	-0.06	-0.06	-0.12	-0.31	0.19	0.19	0	0.19	0.19	0	-0.06	-0.06	0.19	0.43	0	0	-0.06	0.13	-0.06	0	-0.31	-0.06	0.13
0.13	0.38	-0.12	0.25	0.13	-0.06	0.19	-0.06	0.25	0.43	-0.06	0.19	0.19	0.19	0	0.13	0.38	0.25	0.13	0.13	-0.06	0.13	0.25	0	0	0.13	0.19	0.19	0.19	0.19	0	0.06	-0.06	-0.06	0.06	0.19	0.25	0.19	0.19	0	0	-0.06	0.19	0.19	0	0	-0.06	-0.06	0.13	0.19
0.13	0	0.19	0	-0.12	0	0.19	-0.06	-0.06	0.25	0.19	-0.31	0.19	-0.06	0.13	0.25	0.13	0	-0.06	-0.12	0.43	0	0.25	-0.31	-0.12	-0.06	0.19	-0.06	0.06	-0.06	0	-0.06	-0.06	0.19	-0.06	0.19	0	0.25	0	0.19	0.13	0.25	0.13	0.38	0.38	0.13	-0.31	-0.12	0.25	0.25
-0.06	-0.06	0.13	0	0	-0.31	-0.31	0.43	-0.06	0	0.25	-0.06	0	-0.06	0	-0.12	0	-0.06	-0.06	0.19	-0.12	-0.31	0.19	0.13	-0.06	-0.31	0.19	0.25	0.19	0	0.19	0	0.43	0.13	0.25	0.19	0.13	0.25	0.38	0.19	0.43	0	0.19	0	-0.06	-0.12	-0.06	-0.06	0.25	-0.12
[truncated: 5,000 more columns]

## Sheet: 10,000 means of resampled data
0.09	0.0640909	0.110455	0.105455	0.100909	0.0754545	0.154545	0.144091	0.0590909	0.104091	0.101364	0.085	0.0790909	0.0759091	0.112273	0.07	0.166818	0.138182	0.0840909	0.104091	0.0559091	0.0813636	0.100909	0.0627273	0.0922727	0.0677273	0.111818	0.0959091	0.104091	0.0813636	0.120455	0.0636364	0.123182	0.113182	0.118182	0.0704545	0.065	0.181364	0.0904545	0.0759091	0.171364	0.149091	0.0754545	0.095	0.0695455	0.0586364	0.101364	0.0477273	0.0645455	0.0736364
[truncated: 5,000 more columns]
