# Supplementary material for: Human magnetic sense is mediated by a light and magnetic field resonance-dependent mechanism
Source: Sci Rep. 2022 May 30;12:8997. doi: 10.1038/s41598-022-12460-6 (PMC9151822; doi:10.1038/s41598-022-12460-6)
Supplement: Supplementary file 2 — Supplementary Information 2. [file 41598_2022_12460_MOESM2_ESM.zip › Appendix S2_#17.xlsx]

## Sheet: Original data
0.12
0.25
-0.13
-0.12
-0.07
0.19
0.13
0.13
0
0.25
0.31
0.25
0.13
0.12
0.12
0.25
0.31
-0.19
0.38
0.06
0
0.12

## Sheet: Resampled 10,000 data sets
0.12	-0.19	0.12	0.12	-0.13	0.25	0.12	0.06	0.38	0.31	0.13	0.31	0.12	0.25	-0.19	0	0.06	0.13	0.25	0.31	0.13	0.25	0.38	0.12	0.13	0.12	-0.12	0.38	0.12	0.13	0.31	-0.19	0.25	0.12	0.25	0.31	0.13	0.25	0.31	0.13	0.25	0.13	0.25	0.25	-0.07	0.06	0.13	0.12	0.13	-0.13
0.12	0.19	0.25	0.12	-0.13	0.25	0.25	-0.19	-0.12	0.19	0.13	-0.07	-0.13	0.12	0.19	0.13	0.06	0.25	0	0.19	0.06	0.31	0.12	-0.12	0.13	-0.19	0.12	0	-0.12	-0.07	0.12	0.12	0.25	-0.13	0.13	0	0.06	0.13	0	-0.07	0	0.19	0.13	-0.19	-0.13	0.25	0.25	0.31	0.31	0.38
0.25	0.25	0.13	0.12	0	0.19	0.12	0.25	0.25	0.12	0.38	0.12	0.13	0.06	0.12	0.25	0.38	-0.07	0.12	0.25	0.25	0.25	0	0.12	0.12	0.13	0.25	0.25	0.31	0.38	0.31	0.31	0.25	0.12	0.12	0.25	-0.19	0.13	0.12	-0.07	-0.12	0.06	-0.07	0.19	-0.07	0.25	0.12	0.13	0.13	0.25
0.25	0.25	-0.19	0.13	0.12	0.06	0.12	-0.13	0.12	0.38	0.13	-0.13	0.13	0	-0.07	0.25	0	0.12	0.38	0.13	0.19	0	0	0	0.13	0.25	0.12	0.13	0.13	0.12	-0.19	-0.13	0.31	0.25	0.13	0.31	0	-0.07	0.25	0.13	0.12	0.25	-0.19	0.12	-0.12	0.12	0.19	0	0.13	0.19
0.13	0	0.12	0.06	0.31	0.31	0.12	0.25	0	-0.19	0.38	0.12	0.31	0.13	0.25	0.31	0.12	-0.13	0.31	0.13	0.38	-0.12	0.25	0.19	0.19	0.38	0.13	0.13	0.19	0.25	0	0.13	0.06	-0.07	-0.07	-0.13	0.13	0.25	0.13	0.12	0	0.31	0	-0.19	-0.07	0.13	0.06	0.25	-0.12	0.12
0.12	-0.12	0.25	0.38	0.25	0.25	0.06	0.12	0.12	0.25	-0.13	0.13	0.38	-0.12	0.31	0.12	0.13	0.12	0.19	0.13	0.12	0.13	0.38	0.12	-0.19	-0.12	0.06	0.12	0	0.38	0.12	0.12	0.38	-0.07	0.25	0.13	0.12	0	0.13	0.25	0.38	0.13	0	0.12	0	0.12	0.12	0.13	0	-0.19
0.12	0.13	0.25	0.25	0.13	0.12	0.31	0.13	0	0.12	0	0.12	0	0.31	0.38	0.12	-0.19	0.12	0.25	-0.07	0.38	0.12	0.25	-0.07	-0.12	0.31	0.31	-0.13	-0.12	0.13	0.12	0.13	0.12	0.13	0.13	0.31	0.13	-0.12	0.25	0	-0.13	0.13	0.19	0.13	0.31	0.13	0.25	-0.19	0.12	0.19
0.31	0.31	0.25	0.13	0.12	0.31	0.12	0.25	-0.19	-0.07	-0.07	0	0.25	-0.07	0.25	0.12	-0.13	0	-0.13	0.31	0.06	0.25	-0.12	0.25	0.06	-0.12	0.12	0.12	0.13	-0.07	-0.07	0.25	0	0.13	0.13	-0.19	0.19	0.12	0.13	0.12	0.31	0.25	0.12	0.12	0.12	0.12	0.25	-0.13	-0.19	0.12
-0.07	0.19	0.06	0.12	0.06	-0.12	0.12	0.25	0	0.25	0	-0.13	-0.19	0.31	0	0.31	-0.12	0.25	0.25	-0.13	0.12	0.31	0.12	-0.07	0.38	0.12	0.12	0.25	-0.12	0.06	0.19	0.31	0.13	0	0.25	0.13	-0.19	0.12	-0.12	0.25	0.25	0.25	-0.07	0.12	0.38	0.13	0.13	0.12	0.12	0.38
0.12	0	0.13	0.25	0.25	0	0.12	0.31	0.31	0.13	0	0.12	-0.07	0.25	0.13	-0.12	0.12	0.31	0	0.25	0	0.12	0.25	0.12	-0.13	-0.12	0.13	0.25	0.13	0	-0.13	0.25	0.12	0	0.13	0.25	-0.12	0	0.31	-0.12	0.13	0.12	0.12	0.25	0.13	0.38	0.19	0.12	0.19	0.25
0.13	0.25	0.12	-0.07	-0.07	0.12	0.31	-0.07	0.13	0.25	0.12	0.25	0	0.12	0.31	-0.12	0.19	0.25	0.12	0.13	0.25	0	0.25	0.06	0	0	0.13	0.31	0.25	0.31	0.25	0.06	0.12	0.12	0.12	0.25	0.25	0.25	0.38	-0.12	0.25	0.19	0.25	0.25	0.12	0.25	0	0.12	0.12	0.12
-0.12	0.13	0.31	0.38	0.25	0.25	0	-0.12	0.12	0	-0.12	0.25	-0.12	0.13	0.31	0.31	0.31	0.12	0.19	0	0.12	0.12	-0.13	0.31	0.12	0.25	0.25	0.25	0.13	0.25	0.13	0.38	0.13	-0.13	0.19	-0.07	0.31	0.31	0.12	0.12	0.13	0.06	0.13	0.12	0	0.13	0.12	0.12	0.25	0.12
-0.13	0.12	0	0.25	0.12	0.31	0.12	0.12	0.12	0.25	0.12	0.12	0.12	0.19	0.25	0	-0.13	-0.07	-0.12	0.06	0.25	0.38	0.12	0.12	0.31	0.06	-0.19	0.19	0	-0.19	0.13	0.25	0.13	0.25	0.13	0.25	0.25	0.25	0	0.31	0.12	0.38	0.12	0.06	0.13	0.19	0.12	0.12	0.25	0.13
0.12	0	0.13	0	-0.13	0	0.12	0.31	0.06	0.19	0	-0.19	0.25	0.25	0.12	0.06	-0.19	-0.19	0.13	-0.19	0.25	0.12	0.12	0.12	0.31	0.12	0.12	0	0.19	0.25	0	0.25	0.13	0.12	0.25	-0.19	0.25	0.13	-0.13	-0.12	0.38	-0.12	0.12	0.13	0.31	0.38	0	0.12	0.13	0.13
-0.19	0	0.12	0	0	0.13	0	0.25	0.13	0.25	0.31	0.12	-0.07	0.12	-0.13	0.13	0.25	0.13	0.13	0.25	0.19	0.38	0.12	0	-0.13	0.38	0.19	0.12	0.13	0.38	-0.13	-0.12	0.25	0.25	0.12	0.19	-0.13	0.06	0	0.25	-0.19	0.19	0.12	0.12	0.31	0	-0.12	0.25	0	0.06
0.25	0.25	0.31	-0.12	0.19	-0.07	-0.07	-0.19	-0.12	0	-0.07	0.19	0	0	0.13	0.12	-0.19	0.25	0.06	0.25	0.31	-0.12	0.19	0.13	0.31	0.31	0.25	-0.12	-0.07	0	0.25	0.12	0	0.12	0.06	0.12	-0.13	0	0	-0.13	0.38	0.25	0.31	0.13	0.13	0.31	0.31	0	-0.13	0
0.06	-0.13	0.12	0.25	-0.19	0.38	0.12	0.12	0.25	0.25	0.25	-0.12	-0.07	0.31	0.12	0.12	0.12	0.12	0.12	0.12	0.13	0.13	0.31	0.12	0	0.06	0.12	0.19	0.25	-0.12	-0.12	0.25	-0.19	0.12	0.12	0.31	0.31	0	0.19	0.25	0.12	0.12	0	0.13	-0.19	0.25	0.25	-0.12	0.38	0
0	0.25	0.25	0.31	0.12	0.25	-0.12	-0.13	-0.13	-0.12	0.06	0.31	0.13	0.38	0.25	0.19	-0.19	0	0.19	0.12	0.12	-0.19	0.25	0.13	0	0	0.31	0.25	0.12	0.12	0.06	0.25	0.12	-0.13	0.38	0.12	0	-0.12	-0.12	0.12	-0.07	0.13	-0.13	-0.13	0.13	0.13	0.25	0.25	0.13	0.13
0.12	0.38	-0.12	0.25	-0.13	0.25	0.38	-0.07	0	0.13	0.12	0	0	0.12	0.25	-0.13	-0.12	0	0.25	0.12	-0.07	-0.12	0.13	0.25	0.25	0.25	0.06	-0.07	0	0.13	0.19	0.13	0.25	0	0.25	-0.07	-0.12	0.12	-0.12	0.12	-0.13	0.13	0.25	0.12	0.13	-0.13	-0.19	0.25	-0.19	0.31
0.13	0.25	0.12	0.13	-0.19	0.31	0.19	0.31	-0.12	-0.12	0.12	0.13	-0.07	0.12	-0.12	0.25	0.12	-0.12	0.13	0.12	0.31	0.12	0.06	0.19	0.12	0.19	0.19	0.25	0.25	0.12	0.12	0.19	0	-0.07	0.25	0.12	0.12	0	0.12	0	0.13	0.38	0.25	0.31	0.13	0.12	0.25	0.12	0.38	0
0.25	0.38	0.13	0.38	0.25	0.06	0.12	0.31	0.12	-0.12	-0.19	0.12	0.31	0	0.25	0.31	0.13	-0.07	0	0.12	-0.19	0.13	-0.12	-0.13	0.13	0.12	0.25	0.25	0.12	0.12	0.31	-0.12	0.12	0.12	0.12	0.38	0.19	-0.07	-0.07	0.38	0.13	-0.19	0.19	0.12	0.12	0.13	0.12	0.31	-0.12	0.19
0.06	0.12	0.13	0.13	0.25	0	-0.12	0.19	0.31	0.12	0.12	-0.13	0	0.25	0.12	0.13	-0.19	0.12	0.19	0.25	-0.19	0.31	0.25	0.38	0.06	0.25	0	0	0.13	0.25	0.13	0.06	-0.07	0.13	0.12	0.19	0.13	0.13	0	0.25	0.12	0.12	0.12	0	0.12	-0.12	-0.13	0	-0.19	-0.12
[truncated: 5,000 more columns]

## Sheet: 10,000 means of resampled data
0.0977273	0.136818	0.135909	0.162273	0.0659091	0.164091	0.114091	0.105909	0.0790909	0.116818	0.0813636	0.0745455	0.0640909	0.146818	0.146818	0.13	0.0245455	0.0745455	0.136818	0.129545	0.144091	0.130909	0.144545	0.106364	0.0990909	0.125	0.132727	0.141818	0.0977273	0.133182	0.0954545	0.136364	0.13	0.0627273	0.161818	0.135	0.0768182	0.085	0.0854545	0.0986364	0.116364	0.157273	0.100455	0.103636	0.0872727	0.151364	0.121364	0.109091	0.0831818	0.119545
[truncated: 5,000 more columns]
