# Supplementary material for: Human magnetic sense is mediated by a light and magnetic field resonance-dependent mechanism
Source: Sci Rep. 2022 May 30;12:8997. doi: 10.1038/s41598-022-12460-6 (PMC9151822; doi:10.1038/s41598-022-12460-6)
Supplement: Supplementary file 2 — Supplementary Information 2. [file 41598_2022_12460_MOESM2_ESM.zip › Appendix S2_#18.xlsx]

## Sheet: Original data
0.25
0.38
-0.12
0.26
0.19
0.07
-0.12
0.13
0.38
0.13
-0.19
0.13
0.01
0.38
0.5
0.13
-0.06
0.06
-0.12
0
0.26
0

## Sheet: Resampled 10,000 data sets
0.26	-0.06	0.25	0.13	0.19	0	0	0.13	0.38	0.13	0.5	0.5	0.13	0.13	0	0.26	0.38	-0.12	0.26	0.13	0.38	-0.12	0	0.13	0.13	0	0.13	0.38	0	0.07	0.13	0.5	0.13	0.19	-0.12	0.5	-0.06	0.13	0.13	0.13	0.5	0.06	0	-0.19	0.26	0.19	0.07	-0.06	0.13	0.25
0.07	-0.12	0.38	0.13	0.26	0	0.13	0.13	0	0.01	0.38	-0.12	0.13	0.5	0.38	0.06	0.01	-0.06	-0.12	-0.19	-0.12	0.25	-0.12	0.26	0.38	0.13	-0.19	0.01	0.26	0.25	0.13	0	0	0.19	0.01	0.13	0	0.38	0.13	0.06	0.25	0.38	0.01	0.26	0.26	-0.12	-0.12	0.13	0.19	-0.19
0.13	-0.12	0.13	0.38	0.38	0.26	0.26	0.07	0.38	0.13	0.38	0.13	0.19	0.38	0.5	-0.19	-0.06	-0.12	-0.06	0.5	0.13	-0.12	0.26	-0.19	0.13	0.13	0.25	0.13	0.5	0.13	0.13	0.19	0.13	0.07	0.26	0.13	0.13	0.25	0.01	0.19	0.06	0.5	0.13	0	0.19	0.38	-0.19	0.25	0.07	0.26
0.13	0.38	0.06	0	-0.12	0.07	0.26	0.07	-0.12	0.13	0.06	0.06	0.01	0.5	0	0.26	0.01	-0.06	0.07	0.13	0.13	-0.19	0.06	0.06	0.13	0.38	-0.12	0.38	0.07	0	0	0.5	-0.12	0	0	-0.12	0.38	0.26	0.38	0.13	0.13	0.01	0.26	0.38	0.01	0.25	0.13	0.01	-0.06	0.07
0.13	-0.06	0.06	-0.12	0.06	0.26	0.25	0	-0.12	0	0	0.5	0.13	0.5	0.13	0.13	0.38	0.38	0.13	0.38	0.01	-0.06	0.01	0.19	-0.19	0.13	0.06	0.13	0.38	0.01	0.01	0.13	0.13	0.26	0.07	0.38	0.13	0.01	0.13	0	0	0.13	0.38	0.38	0.25	-0.12	0.01	0	0.5	0.19
0.38	0.38	0.38	0.38	-0.06	0.07	0.25	0.13	0.13	-0.12	0.07	0.19	0.13	-0.12	0.38	0.13	-0.12	0.25	0.5	0.26	-0.19	-0.06	-0.12	0.13	-0.12	0	0.01	0.26	0	0.38	-0.19	0.13	-0.19	0.06	-0.06	0.5	-0.06	0.38	0.13	0.38	0.13	-0.12	0.25	-0.19	-0.19	0.5	-0.06	0.38	0	0.13
0.13	0.38	0.25	0.38	0.38	-0.19	0.26	0.13	-0.12	0	0	0.13	0.13	0.06	0	0.19	-0.06	0.38	-0.19	0.26	0.13	0.38	0.19	0.26	-0.06	0.5	0	0.07	0.26	0.13	-0.06	-0.12	0.13	0.01	0.13	0.13	-0.12	0.13	-0.12	-0.19	0.19	-0.06	0.38	0.01	0.38	-0.06	0.5	-0.12	0.13	0.13
-0.12	-0.19	0.07	0	0.25	0.19	0.13	-0.12	0	0.38	-0.19	-0.12	-0.12	-0.19	-0.12	0.06	0.26	0.06	0.06	0.38	0.38	-0.19	0.25	0.38	0.38	0.01	0.13	0.5	0.38	0.13	0.19	-0.12	0.13	-0.12	0.13	0	0.26	-0.12	0.07	0	0.06	-0.12	-0.19	0	0.13	-0.19	0	0.13	0	0.13
0.38	-0.19	0.13	0.13	0.13	0.38	0.26	0.26	-0.19	0.38	-0.12	0.13	-0.12	0	-0.12	0.38	0.26	0	0.01	-0.12	-0.12	0.19	0.13	0.38	0.25	0.07	0.13	0.01	-0.19	0.25	0.13	-0.19	0.13	0.38	0.13	0.13	0.13	-0.12	0.01	0.06	0.13	0.38	-0.06	0.13	0.38	0.38	0.13	-0.12	0.38	0.26
-0.12	0.25	0.13	0.07	0.06	0.38	0.38	0.38	0.13	0	0	0	0.26	0	0	0.26	0.13	0.13	0.26	0.5	0.26	0.13	-0.06	0	0.26	0.25	0	-0.12	0.06	0.13	0.01	0.07	0.13	0	0.38	0.07	0.06	0.25	0.07	0.19	-0.12	0.5	-0.06	-0.12	0.38	0	0.38	0.13	0.06	-0.12
0.26	0.13	0	0.13	0.25	0.06	0.19	0.38	0	-0.12	-0.06	0.19	0.38	0.26	-0.12	-0.19	0.38	0.19	0.25	0.38	0.38	0.13	0.19	0.38	0.06	0.25	0.06	0	-0.12	-0.12	-0.06	0.38	0.13	0.13	0.38	0.13	0.01	0	0.07	0.25	0.13	0.38	0.19	0.13	0.06	0.13	-0.12	0.38	0.13	0.07
0.38	0.26	0.13	0.38	-0.12	0	0.38	-0.12	0.13	-0.12	-0.12	0.38	0.5	0.5	-0.06	0.13	0.07	0.13	-0.12	0.13	0.5	0.01	0.5	0.13	0.07	0.38	0.26	0.5	0.26	0.25	0.06	-0.06	0.26	-0.12	-0.06	0.07	0	0.26	0.26	0.13	0.26	0	0.5	-0.12	0.38	0.25	0.38	-0.06	0.19	0.26
0.38	-0.19	-0.12	0.26	0	0.38	-0.06	0.07	-0.06	0	0.13	0.26	0.38	0.19	-0.06	0.38	0.13	0.07	0.26	0.19	0.38	0.19	-0.12	0.38	-0.12	0	0.06	0.13	0.5	-0.06	0.38	0.5	0.25	0.13	0.38	0.38	0.38	0.38	0.13	0.25	0.38	0	0.19	-0.12	0.25	0.26	0.26	0.01	-0.12	0.38
0.13	0.19	0.25	-0.19	-0.06	0.13	-0.19	-0.12	0.5	0.25	0.38	0.13	0.13	0.38	-0.06	0.19	0.25	0.5	0.01	-0.12	0.13	0.38	0	0.13	0.25	0.13	0.25	0.38	0.06	0.13	0.26	0.26	0.13	0.19	0.19	0	-0.12	0.13	0.38	-0.12	0.13	0	0.13	0.25	0.38	0	0.5	0.01	0.06	0.19
0.13	0.19	0.38	-0.12	0.26	0.26	0.38	-0.12	0.26	0.26	0.25	0.06	-0.19	-0.12	0.26	-0.06	0.01	-0.12	0.13	0.25	0.38	0.5	0.13	0.38	0.13	0.38	0	-0.12	0.38	0	0.38	0.06	0.19	0.07	-0.12	0.25	0.13	0.13	-0.12	-0.12	0.5	0.01	0.5	0.13	-0.06	0.25	0.38	0.26	-0.06	0.06
0.13	0.26	0.26	0.25	0.5	-0.06	-0.12	-0.12	0.06	-0.19	0.5	-0.12	0.25	0.07	0.26	0.13	0.13	0.38	-0.12	0.13	0.38	0.26	0	0.19	0.38	0.25	0.26	0.01	-0.06	0.26	0.38	0.13	0.26	0.38	0.06	0.26	0.01	0.13	-0.12	0.38	0	0.38	0.38	0.13	0.38	0.13	-0.06	0.19	0.13	-0.06
0.07	-0.12	0	0	0	0.26	0.07	0.13	0.07	0.07	0.13	-0.19	0.38	0.38	0.26	0.01	0.26	0.07	0.06	0.06	-0.06	0.13	-0.12	-0.12	-0.12	0.38	0.38	0.38	0.26	-0.12	0.26	0.06	0.13	0	0.06	0.13	-0.06	0.19	0.01	0.07	0.13	0.07	-0.12	0.38	0.26	0	0	0.13	0	0.38
0.13	0.26	0.13	0.26	0.01	0.26	-0.12	0.38	0.13	0.19	-0.12	-0.12	0.13	0.25	0.13	0.13	0.38	0.13	0.13	0	0	-0.19	0.13	0.13	0.13	0	0.13	0.01	-0.12	0.13	0.26	-0.19	0	0.5	0.06	0.38	0.19	-0.12	0.13	0.13	-0.19	0.5	0.06	0.38	0	0.13	-0.12	0.26	0	0
0.13	-0.19	0.26	0.38	0	0.13	0	0	0.38	0.13	0.13	0.5	0.19	-0.12	0.07	0.38	0.5	0.13	0.26	0.38	0.25	-0.19	0.38	-0.19	0.13	0.07	0.5	0.06	0	0.26	0.07	-0.19	-0.06	-0.12	0.06	0.38	0.5	0.26	0.01	0.38	0.13	0.38	0.19	0.38	0.38	0.13	0.13	0.38	0.5	0.01
0.38	-0.12	0.13	0.38	0.07	0.13	0.07	0.13	0.38	0.13	-0.12	0.13	0.25	0.38	0.13	0.5	0	0.06	-0.12	0.06	0.06	0.38	0.25	0.07	0.38	0.01	-0.06	0	0.07	0.13	0.38	0.19	-0.19	-0.19	0.01	0.06	0	0.13	0	0	0.13	0.07	-0.12	0	0.13	0.25	0.13	0.25	-0.06	0.07
0.01	0.26	-0.12	0.38	0.38	0.07	-0.12	0.26	0	0.26	-0.12	0.07	0	0.38	0.19	0.13	-0.12	0.5	0.5	0.01	0.38	-0.12	-0.12	0.13	0.13	0.01	0.26	0.26	0.38	-0.19	0.26	0.26	-0.19	0.25	0.38	0.38	0.38	0	0.01	-0.06	0.13	-0.19	0	0.13	0.13	0.13	-0.19	0.13	0.13	0.26
0.38	0.13	0.06	0.13	0.13	0.19	0.01	0.13	0.13	0.38	0.13	0.38	0.5	-0.06	-0.12	0.5	0.38	0	0.07	-0.06	0.13	0.38	0	0.38	0.13	-0.12	0.19	-0.12	0.25	0.13	0.07	0	0.13	-0.12	0.38	-0.12	0.38	-0.12	-0.19	0.13	0.38	0.25	-0.12	0.13	0.19	-0.06	0.07	-0.12	0.26	0.26
[truncated: 5,000 more columns]

## Sheet: 10,000 means of resampled data
0.176364	0.0777273	0.145455	0.169091	0.134091	0.146818	0.121364	0.0990909	0.111364	0.103636	0.0995455	0.139545	0.171364	0.193182	0.0922727	0.171364	0.161818	0.130909	0.101364	0.165455	0.177273	0.0940909	0.0827273	0.163182	0.129091	0.151818	0.122273	0.147273	0.162727	0.103636	0.144545	0.113182	0.0745455	0.0972727	0.123182	0.188636	0.120455	0.132727	0.0686364	0.107727	0.156364	0.159545	0.130909	0.111818	0.205909	0.127727	0.100455	0.115909	0.116364	0.135909
[truncated: 5,000 more columns]
