# Supplementary material for: Human magnetic sense is mediated by a light and magnetic field resonance-dependent mechanism
Source: Sci Rep. 2022 May 30;12:8997. doi: 10.1038/s41598-022-12460-6 (PMC9151822; doi:10.1038/s41598-022-12460-6)
Supplement: Supplementary file 2 — Supplementary Information 2. [file 41598_2022_12460_MOESM2_ESM.zip › Appendix S2_#19.xlsx]

## Sheet: Original data
0.5
0.63
0.13
0.26
0.06
0.26
0.13
0.26
0.38
0.13
0.12
0.07
0.26
0.38
0.44
0.19
0.32
0.06
0.26
0.19
0.13
0.13

## Sheet: Resampled 10,000 data sets
0.06	0.26	0.06	0.26	0.38	0.13	0.06	0.12	0.44	0.06	0.13	0.06	0.13	0.38	0.19	0.13	0.44	0.12	0.13	0.13	0.26	0.12	0.06	0.13	0.06	0.32	0.26	0.44	0.12	0.26	0.13	0.26	0.63	0.06	0.13	0.32	0.19	0.19	0.07	0.13	0.13	0.26	0.13	0.06	0.26	0.13	0.38	0.32	0.07	0.44
0.19	0.13	0.12	0.26	0.26	0.63	0.26	0.12	0.32	0.06	0.13	0.5	0.26	0.26	0.26	0.13	0.07	0.13	0.13	0.38	0.06	0.26	0.19	0.44	0.26	0.38	0.44	0.12	0.19	0.06	0.12	0.13	0.26	0.19	0.13	0.5	0.06	0.63	0.13	0.5	0.26	0.38	0.26	0.13	0.26	0.06	0.26	0.06	0.19	0.07
0.13	0.44	0.13	0.26	0.63	0.26	0.26	0.26	0.44	0.44	0.13	0.13	0.26	0.06	0.44	0.5	0.19	0.26	0.26	0.06	0.44	0.26	0.26	0.12	0.19	0.19	0.13	0.06	0.26	0.26	0.26	0.13	0.44	0.44	0.12	0.63	0.32	0.38	0.38	0.44	0.26	0.63	0.26	0.26	0.5	0.06	0.32	0.38	0.19	0.13
0.13	0.32	0.44	0.26	0.63	0.13	0.13	0.19	0.13	0.38	0.06	0.32	0.44	0.26	0.07	0.13	0.44	0.06	0.26	0.13	0.26	0.38	0.13	0.44	0.13	0.19	0.26	0.12	0.26	0.38	0.19	0.26	0.26	0.12	0.13	0.44	0.63	0.38	0.13	0.13	0.06	0.19	0.32	0.26	0.13	0.26	0.26	0.38	0.38	0.38
0.38	0.32	0.19	0.26	0.07	0.26	0.19	0.38	0.26	0.06	0.19	0.12	0.26	0.06	0.13	0.26	0.26	0.38	0.13	0.63	0.26	0.06	0.38	0.07	0.07	0.13	0.32	0.26	0.32	0.5	0.26	0.06	0.19	0.13	0.13	0.38	0.63	0.19	0.13	0.13	0.13	0.38	0.13	0.26	0.44	0.07	0.26	0.26	0.26	0.32
0.13	0.38	0.32	0.26	0.06	0.26	0.26	0.13	0.13	0.07	0.13	0.26	0.19	0.26	0.44	0.13	0.13	0.26	0.13	0.26	0.06	0.32	0.13	0.44	0.07	0.5	0.26	0.63	0.26	0.38	0.06	0.07	0.13	0.13	0.26	0.07	0.63	0.38	0.06	0.38	0.13	0.13	0.13	0.44	0.13	0.38	0.13	0.07	0.06	0.26
0.13	0.44	0.13	0.06	0.13	0.07	0.26	0.06	0.32	0.26	0.13	0.26	0.13	0.19	0.06	0.38	0.13	0.26	0.38	0.26	0.44	0.26	0.12	0.07	0.26	0.26	0.26	0.26	0.26	0.26	0.26	0.26	0.13	0.32	0.13	0.32	0.06	0.06	0.13	0.63	0.06	0.38	0.13	0.19	0.26	0.13	0.26	0.13	0.06	0.26
0.26	0.26	0.44	0.26	0.13	0.13	0.26	0.38	0.06	0.13	0.13	0.12	0.44	0.5	0.13	0.06	0.26	0.13	0.12	0.13	0.5	0.13	0.44	0.19	0.12	0.13	0.13	0.26	0.44	0.63	0.44	0.38	0.07	0.32	0.63	0.19	0.13	0.38	0.38	0.13	0.26	0.38	0.5	0.07	0.13	0.13	0.13	0.26	0.5	0.26
0.13	0.19	0.44	0.13	0.26	0.63	0.26	0.26	0.19	0.19	0.26	0.13	0.12	0.12	0.13	0.12	0.5	0.38	0.19	0.13	0.38	0.26	0.32	0.07	0.38	0.26	0.07	0.13	0.63	0.12	0.13	0.13	0.19	0.26	0.13	0.06	0.19	0.06	0.13	0.32	0.19	0.26	0.13	0.19	0.06	0.63	0.06	0.13	0.13	0.07
0.13	0.5	0.26	0.26	0.12	0.13	0.38	0.38	0.06	0.26	0.38	0.26	0.06	0.26	0.26	0.26	0.26	0.26	0.19	0.07	0.38	0.32	0.26	0.13	0.44	0.06	0.19	0.19	0.38	0.06	0.06	0.5	0.13	0.06	0.63	0.13	0.13	0.63	0.13	0.19	0.19	0.38	0.13	0.26	0.26	0.19	0.38	0.26	0.38	0.63
0.26	0.13	0.13	0.06	0.5	0.13	0.26	0.13	0.38	0.38	0.38	0.07	0.19	0.13	0.63	0.13	0.19	0.26	0.44	0.12	0.13	0.06	0.44	0.06	0.32	0.26	0.26	0.26	0.44	0.13	0.13	0.13	0.13	0.38	0.07	0.19	0.19	0.32	0.19	0.13	0.26	0.26	0.44	0.13	0.13	0.38	0.63	0.06	0.13	0.19
0.13	0.63	0.12	0.26	0.26	0.13	0.07	0.13	0.38	0.26	0.26	0.26	0.19	0.19	0.13	0.13	0.44	0.13	0.5	0.19	0.5	0.13	0.13	0.13	0.07	0.13	0.26	0.06	0.32	0.06	0.63	0.13	0.13	0.13	0.32	0.26	0.13	0.06	0.32	0.13	0.06	0.32	0.13	0.07	0.26	0.26	0.44	0.13	0.26	0.13
0.13	0.13	0.13	0.38	0.26	0.5	0.38	0.13	0.06	0.06	0.38	0.12	0.19	0.07	0.26	0.63	0.06	0.32	0.63	0.07	0.12	0.13	0.26	0.13	0.26	0.19	0.06	0.19	0.19	0.26	0.13	0.13	0.12	0.13	0.38	0.38	0.13	0.38	0.13	0.13	0.06	0.19	0.13	0.44	0.32	0.13	0.26	0.5	0.13	0.26
0.12	0.26	0.26	0.12	0.06	0.06	0.63	0.13	0.63	0.13	0.19	0.38	0.26	0.12	0.38	0.32	0.38	0.26	0.26	0.13	0.13	0.26	0.26	0.63	0.26	0.38	0.38	0.13	0.13	0.06	0.26	0.26	0.32	0.06	0.63	0.63	0.44	0.26	0.44	0.5	0.63	0.26	0.12	0.5	0.26	0.06	0.5	0.07	0.13	0.13
0.06	0.19	0.26	0.26	0.13	0.06	0.26	0.26	0.13	0.12	0.06	0.44	0.19	0.63	0.26	0.26	0.12	0.26	0.07	0.44	0.12	0.19	0.26	0.38	0.26	0.32	0.32	0.5	0.32	0.5	0.26	0.12	0.26	0.19	0.63	0.06	0.26	0.26	0.13	0.13	0.13	0.19	0.26	0.06	0.63	0.44	0.19	0.63	0.13	0.26
0.26	0.13	0.06	0.26	0.07	0.19	0.13	0.63	0.06	0.26	0.13	0.38	0.06	0.19	0.06	0.13	0.13	0.13	0.44	0.13	0.32	0.26	0.38	0.13	0.26	0.38	0.26	0.19	0.26	0.38	0.38	0.44	0.13	0.63	0.06	0.26	0.44	0.44	0.13	0.44	0.19	0.13	0.32	0.32	0.32	0.38	0.26	0.06	0.44	0.19
0.13	0.13	0.32	0.26	0.26	0.63	0.06	0.26	0.12	0.26	0.13	0.38	0.5	0.5	0.63	0.26	0.26	0.19	0.38	0.26	0.26	0.13	0.26	0.38	0.5	0.06	0.06	0.38	0.13	0.13	0.26	0.5	0.26	0.26	0.19	0.38	0.32	0.12	0.06	0.19	0.26	0.07	0.32	0.13	0.44	0.38	0.44	0.13	0.13	0.12
0.13	0.5	0.26	0.26	0.38	0.38	0.26	0.26	0.13	0.06	0.26	0.13	0.32	0.63	0.38	0.13	0.26	0.19	0.26	0.44	0.06	0.44	0.07	0.32	0.32	0.32	0.26	0.13	0.26	0.07	0.63	0.26	0.26	0.63	0.07	0.32	0.26	0.26	0.26	0.07	0.13	0.26	0.32	0.07	0.19	0.26	0.38	0.63	0.32	0.13
0.06	0.13	0.07	0.13	0.26	0.26	0.13	0.26	0.13	0.06	0.13	0.5	0.07	0.07	0.07	0.13	0.44	0.06	0.19	0.13	0.12	0.44	0.19	0.38	0.26	0.38	0.07	0.07	0.5	0.19	0.13	0.26	0.63	0.13	0.13	0.13	0.32	0.06	0.06	0.13	0.26	0.38	0.32	0.26	0.44	0.5	0.38	0.13	0.26	0.06
0.13	0.38	0.19	0.13	0.44	0.06	0.63	0.5	0.13	0.26	0.07	0.19	0.12	0.13	0.13	0.13	0.38	0.26	0.13	0.44	0.5	0.44	0.26	0.32	0.13	0.06	0.63	0.12	0.13	0.12	0.32	0.26	0.07	0.5	0.26	0.13	0.26	0.13	0.12	0.38	0.38	0.26	0.13	0.26	0.13	0.13	0.5	0.5	0.44	0.13
0.44	0.32	0.19	0.32	0.19	0.13	0.19	0.5	0.07	0.26	0.63	0.13	0.19	0.06	0.44	0.13	0.06	0.38	0.07	0.19	0.26	0.38	0.13	0.13	0.19	0.06	0.13	0.06	0.26	0.07	0.32	0.26	0.26	0.19	0.26	0.26	0.32	0.13	0.32	0.13	0.13	0.13	0.44	0.38	0.38	0.06	0.13	0.19	0.26	0.13
0.5	0.06	0.13	0.32	0.32	0.13	0.13	0.26	0.07	0.13	0.26	0.06	0.38	0.06	0.38	0.19	0.13	0.5	0.26	0.63	0.19	0.13	0.13	0.13	0.26	0.13	0.13	0.26	0.12	0.13	0.63	0.13	0.26	0.06	0.13	0.12	0.13	0.26	0.38	0.13	0.26	0.13	0.12	0.13	0.06	0.19	0.06	0.06	0.13	0.19
[truncated: 5,000 more columns]

## Sheet: 10,000 means of resampled data
0.182727	0.283182	0.211364	0.228636	0.263636	0.240455	0.247727	0.260455	0.210909	0.188636	0.206818	0.236364	0.225	0.233182	0.266364	0.212273	0.251364	0.235455	0.252273	0.243182	0.261364	0.243636	0.23	0.237273	0.230455	0.231364	0.233636	0.219091	0.280909	0.227727	0.272273	0.23	0.239091	0.241818	0.252273	0.28	0.280455	0.270909	0.191364	0.248636	0.200909	0.270455	0.235	0.221364	0.272273	0.236818	0.300455	0.242727	0.226364	0.215455
[truncated: 5,000 more columns]
