# Supplementary material for: Human magnetic sense is mediated by a light and magnetic field resonance-dependent mechanism
Source: Sci Rep. 2022 May 30;12:8997. doi: 10.1038/s41598-022-12460-6 (PMC9151822; doi:10.1038/s41598-022-12460-6)
Supplement: Supplementary file 2 — Supplementary Information 2. [file 41598_2022_12460_MOESM2_ESM.zip › Appendix S2_#2.xlsx]

## Sheet: Original data
0.32
0.38
0.38
0.5
0.38
0.75
0.32
0.38
0.44
0.32
0.44
0.5
0.38
0.38
0.44
0.44
0.38
0.38
0.44
0.25
0.63
0.44
0.75
0.56
0.63
0.56
0.56
0.63
0.5
0.44
0.44
0.56
0.56
0.56

## Sheet: Resampled 10,000 data sets-1
0.44	0.56	0.44	0.32	0.44	0.63	0.32	0.38	0.5	0.56	0.38	0.44	0.44	0.56	0.38	0.32	0.38	0.38	0.44	0.56	0.63	0.38	0.38	0.5	0.44	0.38	0.5	0.44	0.32	0.56	0.44	0.38	0.75	0.56	0.44	0.38	0.56	0.38	0.38	0.44	0.38	0.38	0.44	0.56	0.44	0.56	0.44	0.38	0.44	0.75
0.44	0.44	0.56	0.5	0.75	0.44	0.75	0.32	0.44	0.44	0.44	0.44	0.5	0.75	0.38	0.25	0.75	0.63	0.44	0.5	0.44	0.25	0.44	0.44	0.44	0.44	0.25	0.38	0.44	0.5	0.38	0.63	0.5	0.38	0.44	0.44	0.38	0.38	0.44	0.63	0.56	0.44	0.44	0.44	0.38	0.63	0.56	0.56	0.25	0.38
0.38	0.5	0.44	0.38	0.25	0.44	0.56	0.44	0.44	0.32	0.75	0.75	0.38	0.56	0.56	0.56	0.56	0.38	0.44	0.75	0.38	0.75	0.44	0.56	0.56	0.32	0.38	0.44	0.38	0.38	0.5	0.44	0.44	0.38	0.38	0.5	0.56	0.5	0.44	0.56	0.5	0.56	0.75	0.5	0.63	0.56	0.5	0.44	0.44	0.38
0.56	0.56	0.63	0.44	0.56	0.63	0.75	0.32	0.44	0.25	0.38	0.56	0.63	0.75	0.44	0.44	0.56	0.56	0.44	0.44	0.75	0.44	0.32	0.44	0.44	0.44	0.56	0.38	0.56	0.5	0.63	0.38	0.44	0.44	0.38	0.44	0.38	0.56	0.5	0.38	0.44	0.63	0.63	0.32	0.38	0.44	0.75	0.5	0.44	0.44
0.63	0.38	0.38	0.56	0.44	0.56	0.56	0.44	0.32	0.56	0.44	0.32	0.75	0.5	0.25	0.75	0.56	0.38	0.32	0.63	0.44	0.44	0.56	0.38	0.5	0.32	0.44	0.32	0.44	0.56	0.75	0.44	0.32	0.56	0.44	0.63	0.38	0.75	0.38	0.38	0.38	0.5	0.5	0.44	0.38	0.56	0.5	0.44	0.25	0.63
0.32	0.63	0.44	0.38	0.32	0.56	0.32	0.32	0.63	0.44	0.44	0.38	0.32	0.44	0.38	0.56	0.38	0.5	0.44	0.56	0.38	0.32	0.44	0.44	0.44	0.38	0.38	0.5	0.25	0.38	0.38	0.56	0.63	0.44	0.38	0.44	0.75	0.32	0.38	0.38	0.38	0.44	0.44	0.75	0.38	0.5	0.32	0.56	0.44	0.38
0.44	0.44	0.38	0.56	0.56	0.44	0.75	0.44	0.38	0.44	0.38	0.56	0.44	0.44	0.38	0.56	0.32	0.44	0.63	0.56	0.44	0.38	0.38	0.5	0.38	0.25	0.63	0.44	0.56	0.25	0.38	0.38	0.38	0.75	0.44	0.44	0.75	0.75	0.44	0.38	0.32	0.63	0.44	0.25	0.32	0.38	0.44	0.44	0.75	0.5
0.56	0.44	0.5	0.56	0.5	0.44	0.44	0.56	0.44	0.75	0.63	0.38	0.38	0.56	0.56	0.44	0.63	0.56	0.32	0.44	0.44	0.38	0.32	0.56	0.25	0.44	0.44	0.44	0.44	0.38	0.63	0.5	0.44	0.44	0.38	0.38	0.38	0.25	0.56	0.56	0.56	0.56	0.5	0.44	0.38	0.44	0.44	0.75	0.32	0.56
0.25	0.44	0.44	0.32	0.32	0.56	0.44	0.32	0.56	0.44	0.5	0.38	0.38	0.75	0.44	0.32	0.32	0.38	0.75	0.38	0.25	0.63	0.44	0.5	0.44	0.44	0.75	0.56	0.44	0.38	0.38	0.44	0.38	0.38	0.44	0.38	0.56	0.56	0.32	0.75	0.38	0.32	0.63	0.44	0.5	0.56	0.38	0.75	0.38	0.44
0.56	0.56	0.44	0.44	0.56	0.56	0.38	0.44	0.5	0.38	0.5	0.38	0.38	0.5	0.44	0.38	0.44	0.32	0.63	0.44	0.32	0.63	0.75	0.75	0.75	0.56	0.44	0.44	0.38	0.5	0.38	0.38	0.63	0.38	0.5	0.75	0.56	0.56	0.44	0.38	0.44	0.38	0.44	0.38	0.5	0.38	0.38	0.56	0.25	0.44
0.44	0.44	0.25	0.5	0.38	0.32	0.44	0.56	0.44	0.63	0.38	0.63	0.5	0.38	0.38	0.38	0.56	0.56	0.32	0.38	0.56	0.32	0.56	0.38	0.38	0.38	0.44	0.56	0.44	0.5	0.56	0.32	0.38	0.38	0.38	0.38	0.38	0.32	0.44	0.44	0.56	0.38	0.44	0.56	0.25	0.44	0.56	0.75	0.32	0.44
0.38	0.38	0.56	0.63	0.44	0.63	0.44	0.38	0.56	0.44	0.5	0.44	0.75	0.38	0.56	0.56	0.38	0.44	0.38	0.44	0.56	0.44	0.44	0.56	0.38	0.56	0.63	0.63	0.56	0.56	0.38	0.38	0.56	0.44	0.38	0.44	0.63	0.44	0.38	0.32	0.38	0.63	0.44	0.56	0.5	0.56	0.38	0.5	0.5	0.44
0.32	0.25	0.44	0.44	0.44	0.38	0.56	0.44	0.44	0.5	0.75	0.38	0.75	0.5	0.38	0.56	0.38	0.56	0.56	0.32	0.44	0.56	0.75	0.38	0.38	0.63	0.75	0.5	0.32	0.32	0.38	0.44	0.56	0.63	0.38	0.63	0.75	0.38	0.75	0.44	0.38	0.44	0.5	0.44	0.75	0.38	0.38	0.75	0.44	0.44
0.32	0.32	0.56	0.75	0.32	0.38	0.32	0.56	0.44	0.44	0.63	0.56	0.63	0.56	0.44	0.56	0.44	0.44	0.56	0.63	0.25	0.32	0.44	0.38	0.44	0.44	0.38	0.38	0.63	0.44	0.5	0.63	0.38	0.44	0.56	0.75	0.75	0.44	0.56	0.32	0.56	0.44	0.32	0.63	0.38	0.75	0.25	0.44	0.56	0.63
0.56	0.44	0.63	0.38	0.56	0.56	0.75	0.44	0.38	0.44	0.38	0.38	0.25	0.56	0.44	0.56	0.38	0.38	0.44	0.32	0.38	0.38	0.75	0.38	0.75	0.38	0.5	0.44	0.44	0.63	0.25	0.56	0.44	0.32	0.38	0.44	0.44	0.44	0.44	0.44	0.38	0.44	0.38	0.44	0.56	0.32	0.44	0.32	0.56	0.38
0.44	0.38	0.38	0.32	0.38	0.56	0.38	0.32	0.63	0.75	0.38	0.38	0.44	0.38	0.56	0.56	0.5	0.44	0.75	0.38	0.38	0.38	0.44	0.44	0.5	0.38	0.56	0.32	0.38	0.44	0.38	0.38	0.38	0.44	0.63	0.38	0.44	0.56	0.38	0.38	0.5	0.75	0.44	0.56	0.38	0.44	0.38	0.38	0.63	0.44
0.56	0.63	0.32	0.38	0.44	0.44	0.38	0.38	0.44	0.56	0.5	0.44	0.32	0.56	0.38	0.38	0.38	0.56	0.44	0.44	0.56	0.56	0.32	0.56	0.56	0.38	0.44	0.38	0.44	0.44	0.38	0.44	0.44	0.44	0.38	0.5	0.5	0.44	0.38	0.56	0.44	0.32	0.56	0.32	0.56	0.5	0.44	0.56	0.44	0.38
0.5	0.56	0.38	0.38	0.56	0.44	0.32	0.56	0.56	0.25	0.44	0.44	0.44	0.63	0.56	0.56	0.44	0.56	0.56	0.44	0.5	0.38	0.44	0.44	0.38	0.56	0.38	0.63	0.32	0.56	0.44	0.44	0.38	0.38	0.44	0.32	0.56	0.44	0.56	0.32	0.63	0.44	0.44	0.44	0.56	0.44	0.63	0.63	0.44	0.56
0.25	0.56	0.32	0.44	0.44	0.44	0.56	0.44	0.25	0.44	0.63	0.56	0.75	0.38	0.5	0.56	0.38	0.63	0.56	0.75	0.56	0.44	0.38	0.63	0.44	0.38	0.63	0.44	0.63	0.38	0.38	0.44	0.44	0.44	0.38	0.44	0.38	0.38	0.75	0.63	0.38	0.38	0.44	0.38	0.63	0.56	0.32	0.63	0.32	0.56
0.56	0.32	0.44	0.5	0.56	0.32	0.38	0.75	0.32	0.56	0.38	0.75	0.56	0.63	0.56	0.5	0.38	0.56	0.32	0.32	0.56	0.56	0.5	0.56	0.5	0.32	0.56	0.38	0.38	0.63	0.44	0.38	0.44	0.32	0.44	0.32	0.56	0.32	0.38	0.44	0.38	0.56	0.38	0.56	0.25	0.44	0.38	0.5	0.44	0.25
[truncated: 5,000 more columns]

## Sheet: Resampled 10,000 data sets-2
0.38	0.56	0.25	0.25	0.5	0.44	0.5	0.38	0.38	0.44	0.44	0.75	0.44	0.32	0.63	0.25	0.44	0.38	0.63	0.32	0.75	0.44	0.38	0.44	0.56	0.5	0.5	0.38	0.44	0.75	0.63	0.5	0.75	0.38	0.32	0.75	0.56	0.38	0.5	0.56	0.38	0.63	0.32	0.56	0.56	0.25	0.5	0.44	0.44	0.38
0.38	0.44	0.56	0.32	0.56	0.38	0.75	0.56	0.32	0.44	0.56	0.75	0.32	0.63	0.56	0.5	0.38	0.38	0.44	0.44	0.75	0.38	0.5	0.38	0.38	0.44	0.38	0.5	0.32	0.44	0.25	0.75	0.44	0.32	0.32	0.44	0.44	0.38	0.38	0.5	0.32	0.63	0.63	0.44	0.32	0.38	0.56	0.25	0.44	0.63
0.44	0.44	0.38	0.5	0.75	0.25	0.44	0.44	0.5	0.56	0.63	0.38	0.5	0.5	0.38	0.5	0.38	0.75	0.44	0.63	0.44	0.63	0.56	0.25	0.38	0.44	0.38	0.56	0.44	0.25	0.56	0.56	0.32	0.38	0.44	0.44	0.63	0.44	0.44	0.63	0.56	0.5	0.75	0.32	0.56	0.63	0.38	0.32	0.38	0.38
0.56	0.63	0.44	0.56	0.44	0.5	0.38	0.5	0.75	0.38	0.44	0.38	0.44	0.56	0.38	0.38	0.44	0.5	0.56	0.56	0.32	0.44	0.32	0.5	0.56	0.32	0.25	0.38	0.32	0.5	0.44	0.44	0.63	0.5	0.56	0.63	0.38	0.38	0.32	0.44	0.56	0.63	0.56	0.56	0.38	0.32	0.44	0.38	0.38	0.38
0.44	0.5	0.44	0.32	0.63	0.44	0.56	0.32	0.56	0.38	0.56	0.63	0.44	0.5	0.25	0.32	0.38	0.75	0.44	0.5	0.44	0.38	0.32	0.32	0.38	0.38	0.44	0.75	0.5	0.38	0.32	0.38	0.75	0.44	0.44	0.56	0.32	0.44	0.63	0.44	0.63	0.38	0.56	0.38	0.32	0.32	0.44	0.44	0.56	0.32
0.5	0.38	0.38	0.44	0.56	0.56	0.32	0.25	0.5	0.44	0.56	0.63	0.38	0.75	0.25	0.56	0.38	0.63	0.56	0.44	0.44	0.32	0.38	0.32	0.38	0.44	0.5	0.44	0.38	0.56	0.56	0.75	0.44	0.32	0.25	0.32	0.56	0.38	0.44	0.75	0.38	0.63	0.38	0.5	0.44	0.5	0.44	0.44	0.63	0.32
0.56	0.44	0.38	0.44	0.56	0.44	0.38	0.56	0.44	0.75	0.25	0.25	0.44	0.75	0.5	0.44	0.32	0.56	0.44	0.38	0.44	0.56	0.5	0.44	0.32	0.5	0.32	0.75	0.38	0.32	0.63	0.44	0.75	0.25	0.63	0.5	0.56	0.38	0.56	0.25	0.63	0.56	0.38	0.44	0.63	0.38	0.56	0.75	0.56	0.38
0.32	0.5	0.38	0.44	0.44	0.56	0.44	0.44	0.75	0.38	0.63	0.25	0.56	0.38	0.5	0.38	0.44	0.63	0.56	0.44	0.38	0.56	0.44	0.56	0.63	0.63	0.63	0.56	0.38	0.56	0.63	0.56	0.56	0.75	0.5	0.56	0.44	0.5	0.63	0.56	0.38	0.32	0.38	0.25	0.38	0.38	0.38	0.5	0.56	0.38
0.44	0.5	0.38	0.44	0.56	0.38	0.38	0.5	0.56	0.32	0.75	0.5	0.38	0.38	0.44	0.56	0.38	0.38	0.63	0.63	0.56	0.44	0.56	0.63	0.56	0.63	0.56	0.25	0.32	0.25	0.63	0.75	0.44	0.38	0.38	0.38	0.38	0.63	0.44	0.44	0.63	0.5	0.38	0.38	0.56	0.44	0.38	0.44	0.38	0.44
0.56	0.38	0.38	0.56	0.44	0.32	0.44	0.56	0.38	0.75	0.5	0.38	0.32	0.32	0.63	0.44	0.44	0.44	0.5	0.56	0.38	0.63	0.56	0.32	0.56	0.44	0.75	0.56	0.38	0.44	0.5	0.63	0.32	0.38	0.56	0.32	0.63	0.44	0.5	0.32	0.44	0.44	0.44	0.38	0.38	0.44	0.63	0.63	0.25	0.38
0.5	0.56	0.75	0.56	0.38	0.44	0.44	0.32	0.32	0.75	0.44	0.25	0.44	0.38	0.56	0.38	0.63	0.56	0.38	0.38	0.38	0.44	0.44	0.38	0.32	0.38	0.56	0.5	0.44	0.44	0.63	0.63	0.32	0.56	0.25	0.38	0.44	0.56	0.44	0.38	0.56	0.38	0.44	0.75	0.38	0.5	0.25	0.44	0.44	0.44
0.63	0.38	0.56	0.44	0.38	0.44	0.75	0.38	0.56	0.38	0.56	0.44	0.38	0.75	0.75	0.63	0.56	0.56	0.63	0.56	0.38	0.5	0.56	0.63	0.44	0.5	0.38	0.75	0.63	0.56	0.44	0.38	0.44	0.38	0.56	0.5	0.38	0.38	0.44	0.56	0.56	0.38	0.38	0.5	0.32	0.63	0.38	0.32	0.5	0.32
0.56	0.25	0.56	0.32	0.44	0.56	0.56	0.44	0.5	0.75	0.38	0.38	0.63	0.75	0.38	0.44	0.63	0.63	0.38	0.75	0.44	0.38	0.44	0.44	0.44	0.38	0.44	0.56	0.63	0.38	0.44	0.32	0.56	0.56	0.38	0.56	0.44	0.32	0.63	0.38	0.63	0.38	0.44	0.56	0.5	0.44	0.5	0.38	0.75	0.44
0.32	0.56	0.63	0.38	0.38	0.56	0.38	0.44	0.56	0.38	0.32	0.44	0.63	0.56	0.44	0.32	0.32	0.44	0.38	0.38	0.44	0.38	0.38	0.32	0.56	0.32	0.32	0.44	0.25	0.44	0.75	0.32	0.38	0.63	0.56	0.5	0.5	0.38	0.56	0.44	0.32	0.25	0.44	0.56	0.56	0.44	0.38	0.44	0.56	0.38
[truncated: 5,000 more columns]

## Sheet: Difference of means_1 and 2
-0.0252143	-0.00421429	-0.0156429	0.0325714	-0.0404286	0.0386429	0.01	0.0055	-0.0502143	-0.0276429	-0.0109286	0.0196429	0.0495	0.000642857	-0.0265	0.0522857	0.0188571	-0.0591429	-0.0108571	-0.0138571	-0.00614286	-0.0158571	0.0216429	0.0654286	0.00535714	-0.031	0.0441429	-0.0771429	0.0225	0.0166429	-0.0822857	-0.0822857	-0.0416429	0.002	-0.0107857	-0.0195714	0.0567857	0.0306429	-0.0285714	-0.0185	-0.0520714	0.00885714	0.0146429	0.0005	0.00621429	0.0598571	-0.000785714	0.101286	-0.0573571	0.0731429
[truncated: 5,000 more columns]
