# Supplementary material for: Human magnetic sense is mediated by a light and magnetic field resonance-dependent mechanism
Source: Sci Rep. 2022 May 30;12:8997. doi: 10.1038/s41598-022-12460-6 (PMC9151822; doi:10.1038/s41598-022-12460-6)
Supplement: Supplementary file 2 — Supplementary Information 2. [file 41598_2022_12460_MOESM2_ESM.zip › Appendix S2_#20.xlsx]

## Sheet: Original data
-0.38
-0.38
-0.26
-0.38
-0.13
-0.07
0
-0.13
-0.38
0.12
0.19
0.18
-0.13
-0.26
-0.32
0.06
-0.01
-0.25
0.12
-0.13
-0.13
-0.01

## Sheet: Resampled 10,000 data sets
-0.25	0.12	-0.13	-0.13	-0.38	0.12	-0.13	0.19	-0.32	-0.25	0	-0.25	-0.26	-0.26	0.06	0	-0.32	0.19	0.12	-0.26	-0.07	0.19	-0.13	-0.13	-0.13	-0.01	-0.13	-0.32	0.19	0.12	-0.26	0.12	-0.38	-0.13	-0.26	-0.01	-0.13	-0.13	0.18	0	-0.26	-0.07	0.12	-0.13	-0.38	0	-0.38	-0.01	0.18	-0.32
-0.13	-0.13	0.19	-0.38	-0.13	-0.38	-0.07	0.19	-0.01	-0.25	-0.13	-0.38	-0.07	0.12	-0.38	0.12	0.18	-0.26	0	-0.26	-0.13	-0.38	0.06	-0.32	-0.38	-0.38	-0.32	0.19	-0.13	-0.13	0.19	-0.13	-0.38	-0.13	0	-0.38	-0.25	-0.38	-0.26	-0.38	-0.38	-0.38	-0.13	-0.26	-0.07	-0.25	0.12	-0.25	-0.13	0.18
-0.26	-0.32	0.12	-0.38	-0.38	-0.07	-0.38	-0.13	-0.32	-0.32	0.12	-0.13	-0.13	-0.25	-0.32	-0.38	0.06	-0.13	-0.38	-0.25	-0.32	-0.13	-0.07	0.19	0.06	0.06	0.12	-0.13	-0.13	-0.13	0.12	-0.01	-0.32	-0.32	0.19	-0.38	-0.01	-0.38	-0.38	-0.32	-0.38	-0.38	-0.13	0.12	-0.38	-0.25	-0.01	-0.38	-0.13	0.12
-0.13	-0.01	-0.32	-0.07	-0.38	-0.13	-0.26	-0.13	0.12	-0.38	-0.13	-0.01	-0.32	-0.13	0.18	-0.01	-0.32	-0.13	-0.38	0.12	0.12	-0.26	-0.26	-0.32	-0.26	0.06	0.12	0.19	0.12	-0.26	-0.13	0.12	-0.13	0.19	-0.26	-0.32	-0.38	-0.38	-0.26	0.12	-0.13	0.06	-0.01	-0.38	-0.13	0.12	-0.13	-0.26	-0.26	-0.26
-0.26	-0.01	0.06	0.12	0.18	-0.38	-0.13	-0.38	-0.13	-0.25	-0.13	0.19	-0.38	-0.13	-0.01	-0.38	-0.38	-0.38	0.12	-0.38	-0.13	-0.13	-0.26	0.18	0.18	0.12	-0.01	-0.38	-0.01	-0.38	-0.07	-0.25	-0.13	-0.13	-0.01	-0.26	-0.38	0.06	-0.26	0.12	0	-0.38	0.12	-0.38	-0.32	0.18	-0.38	-0.13	-0.38	-0.01
-0.26	-0.38	-0.01	-0.07	-0.25	0.12	-0.13	-0.26	0	0.18	-0.01	-0.13	0.06	-0.07	-0.32	-0.26	-0.26	-0.13	-0.26	-0.07	-0.25	-0.01	0.12	-0.32	0.18	-0.38	-0.38	-0.38	-0.13	-0.26	-0.13	0.18	-0.26	-0.26	-0.13	0.18	-0.38	-0.26	-0.25	-0.26	0	-0.01	0.12	-0.32	-0.13	-0.26	-0.01	0.18	-0.13	-0.13
0	-0.32	0	-0.25	-0.13	0.18	-0.13	-0.25	-0.01	-0.13	0.12	-0.07	-0.26	-0.13	-0.25	-0.38	-0.01	-0.07	-0.26	-0.38	-0.32	-0.07	0.19	0.18	0.12	-0.13	0.12	0.12	-0.07	-0.13	-0.13	-0.38	-0.01	-0.01	0	-0.01	-0.25	-0.25	0	-0.38	-0.13	-0.38	-0.26	-0.13	-0.38	-0.13	-0.07	0	-0.13	-0.13
-0.13	-0.38	-0.32	-0.07	-0.26	-0.01	-0.38	-0.38	-0.13	-0.13	-0.26	0.19	-0.32	-0.38	0.12	-0.13	-0.38	0	0.19	0	-0.38	-0.13	-0.32	0.06	0.19	0.12	-0.01	-0.13	-0.32	-0.38	-0.32	-0.38	0.18	-0.01	-0.38	0.06	-0.13	-0.38	-0.26	0	-0.07	-0.26	-0.38	0.18	-0.13	0.12	-0.13	-0.07	-0.38	-0.13
-0.01	0.06	-0.32	-0.13	-0.13	-0.38	0.12	-0.07	0.06	-0.13	-0.07	-0.01	0.19	0.19	0.12	0.19	-0.38	-0.26	0.06	0.12	-0.26	-0.07	-0.01	0.18	-0.38	-0.07	0.18	-0.13	-0.38	0.19	0.12	-0.26	0.06	-0.13	0	-0.25	0.06	-0.13	-0.01	-0.01	-0.13	-0.38	0	0.06	-0.25	-0.38	-0.13	0.12	-0.26	0.18
-0.01	-0.38	-0.38	-0.13	0.19	0.12	-0.26	-0.38	-0.13	-0.13	-0.38	-0.13	-0.25	-0.38	0.12	-0.13	-0.13	-0.07	0.06	0.18	-0.38	-0.01	-0.13	-0.01	-0.32	-0.13	-0.13	0.06	-0.26	-0.13	-0.13	-0.38	-0.01	-0.13	-0.38	0	-0.26	-0.38	0.12	0.06	0.06	-0.38	0	-0.38	-0.13	-0.13	-0.38	-0.07	-0.26	-0.38
-0.38	0	-0.26	-0.13	-0.38	-0.26	-0.13	-0.26	-0.38	-0.26	-0.26	0.18	0.06	-0.01	-0.38	-0.13	-0.13	0.12	-0.32	0.19	-0.13	-0.13	-0.32	-0.13	-0.01	0.12	-0.13	-0.13	-0.32	-0.26	-0.13	-0.13	0	-0.26	0.18	0.06	0.06	-0.01	0.06	-0.26	-0.13	-0.38	-0.32	-0.13	0.12	-0.26	-0.38	-0.25	-0.13	0.06
-0.01	-0.38	0.19	-0.07	-0.13	-0.01	0.18	-0.26	-0.26	-0.13	-0.07	-0.07	-0.13	0.06	-0.26	-0.13	-0.32	-0.01	-0.38	-0.13	-0.38	0	0.12	-0.26	0.18	0.12	-0.38	-0.25	-0.01	-0.13	-0.38	0	0.12	0	-0.01	-0.13	-0.26	-0.13	-0.01	-0.26	-0.13	-0.01	-0.01	0.18	-0.07	-0.13	-0.32	-0.01	-0.13	-0.01
-0.01	-0.26	-0.01	-0.26	-0.38	-0.38	-0.38	-0.13	-0.25	-0.13	-0.26	0.19	-0.13	0.18	-0.38	-0.38	-0.13	-0.01	-0.38	0.18	0.19	-0.26	0.12	-0.26	-0.13	-0.13	-0.13	-0.13	-0.13	-0.38	-0.26	0	0.19	-0.26	-0.26	-0.38	-0.26	-0.38	0.12	-0.26	-0.13	-0.13	-0.13	-0.32	-0.01	-0.01	-0.38	-0.38	0.12	-0.13
0.19	0.12	-0.13	0.19	-0.25	-0.25	-0.38	-0.01	-0.38	0	0.06	-0.26	-0.13	0.19	-0.38	-0.01	-0.38	-0.13	-0.13	-0.13	0.12	-0.13	0.12	-0.38	-0.38	-0.38	-0.38	-0.01	-0.01	-0.13	-0.38	-0.13	-0.01	-0.13	-0.38	-0.38	-0.32	-0.13	-0.32	-0.38	-0.38	-0.13	0.19	-0.38	-0.07	-0.13	-0.38	0.18	-0.01	-0.01
-0.25	0.06	-0.13	-0.13	0	-0.25	-0.07	-0.13	-0.13	0.19	-0.13	-0.32	0.06	-0.38	0.12	-0.07	0.19	-0.13	0.18	-0.32	0.19	0.06	-0.07	-0.38	-0.13	-0.01	-0.01	-0.38	-0.01	-0.38	-0.38	0.19	0.12	-0.13	-0.38	-0.25	-0.13	-0.07	-0.26	0.12	-0.13	0.06	-0.07	-0.25	-0.38	-0.32	0.06	-0.38	-0.13	-0.13
-0.38	0	-0.13	0.12	0.18	-0.13	-0.26	-0.38	-0.25	-0.07	-0.26	-0.38	-0.13	0.06	-0.25	0.12	-0.01	-0.26	-0.32	-0.01	-0.01	-0.13	-0.26	0.12	-0.07	-0.38	0.12	-0.13	-0.13	-0.26	-0.26	-0.32	-0.26	-0.38	-0.25	-0.13	-0.32	-0.32	-0.13	-0.32	0.06	0	-0.01	-0.01	-0.01	-0.26	-0.13	-0.25	-0.32	-0.13
0.12	-0.13	-0.01	-0.13	-0.38	-0.38	-0.13	-0.07	0.19	0.12	0	-0.38	-0.38	-0.38	-0.38	-0.13	-0.38	-0.13	-0.38	-0.07	-0.13	0.12	-0.13	-0.38	-0.38	-0.25	-0.25	-0.26	-0.13	0	-0.13	-0.38	-0.38	-0.07	-0.13	-0.26	-0.01	0.19	-0.13	0.06	-0.13	0.18	-0.01	-0.26	-0.32	-0.38	-0.32	-0.01	-0.01	0.19
-0.13	-0.38	-0.07	-0.13	-0.26	-0.38	-0.07	-0.13	0.12	-0.13	-0.13	-0.01	-0.01	-0.38	-0.38	-0.13	0.12	-0.13	0.12	-0.32	-0.25	-0.32	0.18	-0.01	-0.01	-0.01	-0.13	-0.01	-0.13	0.18	-0.38	0.12	-0.13	-0.38	0.18	-0.01	-0.13	-0.38	-0.07	0.18	0	0.12	-0.01	0.18	0.06	-0.38	-0.38	-0.38	-0.01	0.12
-0.25	0.12	0.18	-0.13	-0.07	-0.07	0.12	0.12	0.12	-0.13	0.12	-0.38	0.18	0.18	0.18	0.12	-0.32	-0.25	0.06	0	0.19	-0.32	-0.13	-0.26	-0.07	-0.38	0.18	0.18	-0.38	0.06	-0.13	-0.13	-0.38	0.12	-0.26	-0.26	-0.01	-0.25	-0.25	-0.26	-0.38	-0.26	-0.01	-0.13	-0.32	-0.38	-0.26	-0.13	-0.13	-0.13
-0.01	-0.38	0.06	0	-0.32	-0.25	-0.38	-0.38	0	-0.38	0.18	-0.13	0.19	-0.26	0.12	-0.01	-0.38	-0.07	-0.01	-0.32	-0.38	-0.32	-0.07	-0.01	0.12	-0.13	-0.38	0.19	-0.26	0.19	-0.01	0.12	0.18	-0.38	0.12	-0.26	-0.07	-0.26	0.19	-0.26	-0.26	-0.13	-0.26	-0.13	0.12	0.12	-0.38	-0.38	-0.32	-0.26
-0.32	-0.01	-0.13	-0.01	0.06	0.12	-0.13	-0.38	0.18	-0.07	-0.38	-0.13	-0.13	-0.25	-0.32	0	-0.13	-0.26	0.18	0.06	-0.38	-0.26	0	-0.13	0.06	-0.25	-0.26	-0.25	0.12	0.18	-0.01	-0.13	-0.13	-0.13	-0.13	-0.13	-0.01	0	-0.01	-0.26	-0.01	0	-0.32	-0.38	-0.38	-0.13	-0.13	0.06	-0.07	0
-0.38	-0.25	-0.01	-0.01	-0.01	-0.13	-0.13	-0.38	0.18	0.12	-0.07	-0.25	-0.26	-0.25	-0.26	0.06	0.12	-0.38	-0.13	-0.38	0.06	-0.13	-0.26	-0.01	-0.13	-0.13	-0.26	-0.07	0.19	0.12	-0.38	0.12	-0.38	-0.13	0	0.19	-0.01	-0.07	-0.38	-0.26	-0.38	0.12	0.19	0.12	-0.25	0.06	-0.25	-0.25	0	0.06
[truncated: 5,000 more columns]

## Sheet: 10,000 means of resampled data
-0.147727	-0.147273	-0.0709091	-0.0990909	-0.164091	-0.144545	-0.159545	-0.181364	-0.0786364	-0.120909	-0.0940909	-0.121364	-0.115909	-0.120909	-0.147727	-0.0931818	-0.167727	-0.130909	-0.101818	-0.110455	-0.137727	-0.128182	-0.0686364	-0.109091	-0.0768182	-0.115909	-0.111364	-0.0981818	-0.105455	-0.104545	-0.162273	-0.0927273	-0.110909	-0.145	-0.115909	-0.150455	-0.162727	-0.200909	-0.116818	-0.145909	-0.155455	-0.141818	-0.06	-0.142273	-0.173182	-0.144545	-0.215909	-0.138636	-0.137273	-0.0568182
[truncated: 5,000 more columns]
