# Supplementary material for: Human magnetic sense is mediated by a light and magnetic field resonance-dependent mechanism
Source: Sci Rep. 2022 May 30;12:8997. doi: 10.1038/s41598-022-12460-6 (PMC9151822; doi:10.1038/s41598-022-12460-6)
Supplement: Supplementary file 2 — Supplementary Information 2. [file 41598_2022_12460_MOESM2_ESM.zip › Appendix S2_#21.xlsx]

## Sheet: Original data
-0.25
-0.25
-0.25
0
0.13
-0.19
-0.25
-0.13
0
0
-0.31
0.06
-0.25
0
0.06
-0.06
-0.38
0
-0.38
-0.19
0.13
-0.13

## Sheet: Resampled 10,000 data sets
0	0	0	0.06	-0.25	-0.25	-0.13	-0.19	-0.38	-0.31	-0.25	-0.38	0	0.06	0	0	-0.19	-0.13	0	-0.38	-0.25	-0.25	-0.38	-0.25	-0.25	0	0	-0.38	-0.13	-0.13	-0.38	0	0.06	0.06	0	-0.38	-0.25	0.06	-0.31	-0.25	-0.25	-0.25	0.06	0.06	0.13	-0.19	-0.13	0.06	-0.13	-0.25
0.06	-0.19	-0.06	0	-0.25	0	0	0	0	-0.19	-0.13	0.13	-0.25	0.06	-0.19	-0.25	-0.19	-0.06	0	-0.19	-0.19	-0.31	0.06	0	-0.25	0	-0.25	0.13	0	0.13	-0.13	0	-0.06	-0.25	-0.13	0.13	-0.19	-0.25	0.13	0.13	0	-0.19	-0.25	0	-0.25	-0.25	-0.25	-0.38	-0.31	-0.38
0.06	0.06	-0.13	-0.25	0	-0.19	0.06	0.06	-0.25	0.06	-0.38	-0.13	-0.25	-0.19	0	0	-0.38	0.13	0.06	0	-0.06	0	0.13	-0.25	-0.13	-0.25	0	0	-0.31	-0.38	-0.31	-0.38	-0.06	-0.13	0	0.06	0	-0.25	-0.13	0.13	0	-0.19	0.13	-0.19	0.13	-0.25	0.06	-0.25	-0.13	0.06
0	-0.25	0	-0.25	-0.25	-0.19	-0.13	-0.25	0	-0.38	-0.13	-0.25	-0.25	0	0.13	-0.25	0.13	0.06	-0.38	-0.13	-0.19	0	0	0	-0.25	0	0	-0.13	-0.25	-0.25	0	-0.25	-0.31	0.06	-0.13	-0.31	0.13	0.13	0	-0.13	-0.13	-0.06	0	-0.25	0	0.06	-0.19	0	-0.13	-0.19
-0.25	0.13	0.06	-0.19	-0.38	-0.31	-0.13	-0.06	0	0	-0.38	-0.13	-0.38	-0.25	-0.06	-0.38	-0.25	-0.25	-0.31	-0.25	-0.38	0	0	-0.19	-0.19	-0.38	-0.25	-0.25	-0.19	0.06	0	-0.13	-0.19	0.13	0.13	-0.25	-0.25	-0.06	-0.13	0.06	0	-0.38	0	0	0.13	-0.25	-0.19	-0.06	0	-0.25
0	0	0	-0.38	-0.25	0	-0.19	0.06	-0.25	0	-0.25	-0.25	-0.38	0	-0.31	0	-0.25	-0.25	-0.19	-0.13	-0.13	-0.13	-0.38	0.06	0	0	-0.19	-0.13	0	-0.38	0.06	-0.13	-0.38	0.13	0.06	-0.13	-0.13	0.13	-0.25	0.06	-0.38	-0.25	0.13	-0.13	0	-0.13	-0.13	-0.25	0.13	0
0	-0.13	0.06	0.06	-0.25	0	-0.38	-0.25	0.13	0	0.13	-0.25	0.13	-0.31	-0.38	0	0	0.06	-0.06	0.13	-0.38	-0.13	-0.25	0.13	0	-0.31	-0.31	-0.25	0	-0.13	-0.25	-0.25	0.06	-0.25	-0.25	-0.38	-0.13	0	-0.25	0	-0.25	-0.13	-0.19	-0.25	-0.31	-0.25	0	0	-0.13	-0.19
-0.38	-0.31	0	-0.25	0	-0.38	0.06	-0.06	0	0.13	0.13	0	0.06	0.13	-0.25	0	-0.25	0.13	-0.25	-0.38	-0.19	0.06	0	0	-0.19	0	0.06	0.06	-0.25	0.13	0.13	0.06	0.13	-0.25	-0.13	0	-0.19	-0.25	-0.13	0.06	-0.38	0.06	-0.25	-0.25	0	-0.25	-0.06	-0.25	0	0.06
0.13	-0.19	-0.19	0	-0.19	0	-0.25	-0.06	0	-0.25	0.13	-0.25	0	-0.38	0	-0.31	0	-0.06	-0.25	-0.25	0	-0.31	-0.25	0.13	-0.38	0.06	-0.25	0	0	-0.19	-0.19	-0.38	-0.13	0.13	0.06	-0.13	0	-0.13	0	0.06	-0.06	0	0.13	-0.25	-0.38	-0.13	-0.25	-0.13	-0.13	-0.38
-0.13	0.13	-0.13	0	0	0	0.06	-0.38	-0.31	-0.13	0	0.06	0.13	-0.25	-0.25	0	0.06	-0.31	0.13	-0.25	0.13	-0.25	0.06	-0.13	-0.25	0	-0.25	-0.25	-0.25	0.13	-0.25	0	-0.13	0.13	-0.13	-0.25	0	0.13	-0.38	0	-0.13	0.06	-0.25	-0.25	-0.13	-0.38	-0.19	-0.13	-0.19	0
-0.25	-0.06	-0.25	0.13	0.13	-0.13	-0.31	0.13	-0.25	0	-0.25	-0.25	0.13	-0.13	-0.38	0	-0.19	0.06	-0.25	-0.25	0.06	0	-0.06	-0.19	0.13	0.13	-0.25	-0.38	-0.06	-0.38	0.06	-0.19	0.06	0	0	0	0	-0.06	-0.38	0	0.06	-0.19	-0.25	-0.25	0	0	0.13	-0.13	0.06	-0.25
0	-0.13	-0.38	-0.38	0	0.06	0.13	0	0	0	0	-0.06	0	-0.25	-0.38	-0.38	-0.31	0	-0.19	0.13	-0.25	-0.13	-0.25	-0.38	0.06	-0.25	-0.25	0	-0.25	-0.25	-0.13	-0.38	-0.25	-0.25	-0.19	0.13	-0.38	-0.38	-0.25	0	-0.25	-0.19	-0.25	0.06	0.13	-0.13	0	-0.13	-0.06	-0.13
-0.25	0.06	0.13	-0.06	-0.13	-0.31	0	-0.13	-0.25	-0.06	0	-0.13	0.06	-0.19	-0.06	0.13	-0.25	0.13	0	-0.19	0.06	-0.38	-0.13	-0.25	-0.31	-0.19	0	-0.19	0	0	-0.25	0	-0.13	0.06	-0.13	-0.25	0	-0.06	0.13	-0.31	-0.25	-0.38	0	-0.19	-0.25	-0.19	0	-0.13	-0.06	-0.25
-0.25	0	-0.25	0	-0.25	0.13	-0.13	-0.31	-0.19	-0.19	0.13	0	0.06	0.06	-0.13	-0.19	0	0	-0.25	0	-0.06	-0.13	0.06	-0.25	-0.38	-0.25	0	0.13	-0.19	0.06	0	0	-0.25	0	0.06	0	0	-0.13	-0.25	0	-0.38	0	0.06	-0.13	-0.38	-0.38	0	-0.13	-0.13	-0.13
0	0.13	-0.25	0	0	-0.25	0.13	-0.25	-0.13	0.06	-0.38	-0.13	0.13	-0.25	-0.25	-0.13	-0.06	-0.25	-0.25	0.06	-0.19	-0.38	0.06	0.13	-0.25	-0.38	-0.19	0	-0.13	-0.38	-0.25	0	0	-0.06	-0.13	-0.19	-0.25	-0.19	0	0	0	-0.19	-0.25	-0.13	-0.31	0.13	0	0.06	0	-0.19
-0.06	-0.06	-0.31	0	-0.19	0.13	0.13	0	0	0.13	0.13	-0.19	0	0.13	-0.13	0.06	0	-0.06	-0.19	-0.25	-0.31	0	-0.19	-0.25	-0.31	-0.38	-0.25	0	0.13	0	-0.25	0.06	0	0.06	-0.19	-0.25	-0.25	0.13	0	-0.25	-0.38	-0.25	-0.31	-0.25	-0.13	-0.31	-0.31	0	-0.25	0.13
-0.19	-0.25	-0.13	0.06	0	-0.38	0.06	-0.13	0.06	-0.06	-0.25	0	0.13	-0.31	-0.13	-0.13	-0.13	-0.25	-0.25	-0.13	-0.25	-0.25	-0.31	0	0	-0.19	0.06	-0.19	0	0	0	-0.25	0	-0.13	-0.25	-0.31	-0.38	0	-0.19	0	0.06	-0.25	0.13	-0.13	0	0.06	0	0	-0.38	0.13
0.13	-0.06	0.06	-0.31	-0.25	0	0	-0.25	-0.25	0	-0.19	-0.38	-0.13	-0.38	-0.06	-0.19	0	0.13	-0.19	0.06	-0.13	0	-0.25	-0.25	0	0	-0.38	-0.06	0.06	0	-0.19	0	0	-0.25	-0.38	0	0	0	0	0	0.13	-0.25	-0.25	-0.25	-0.25	-0.13	-0.06	-0.06	-0.13	-0.13
0.06	-0.38	0	0	-0.25	0	-0.38	0.13	0.13	-0.25	-0.13	0	0.13	0	-0.06	-0.25	0	0	-0.25	0.06	0.13	0	-0.25	-0.25	0.06	0.06	-0.19	0.13	0.13	-0.25	-0.19	-0.13	0	0.13	-0.25	0.13	0	-0.13	0	-0.25	-0.25	-0.25	-0.25	0	-0.25	-0.25	0	0	0	-0.31
-0.25	0	0.06	-0.13	0	-0.38	-0.19	-0.38	0	0	-0.25	-0.25	0.13	-0.25	0	-0.25	0	0	-0.25	-0.13	-0.38	-0.25	-0.19	-0.19	0	-0.19	-0.19	0.06	-0.06	0.06	0.06	-0.19	0.13	0.13	-0.06	-0.25	0.06	0	0	0.13	-0.13	-0.38	-0.25	-0.38	-0.13	-0.13	0	-0.25	-0.38	0.13
-0.25	-0.38	-0.25	-0.38	-0.25	-0.19	0	-0.38	0.06	0	0	-0.13	-0.38	0	-0.25	-0.31	-0.25	0.13	0.13	0	0	-0.25	0	-0.25	-0.25	0	-0.06	-0.25	0	0.06	-0.31	0	0.06	-0.13	0.06	-0.38	-0.19	0.13	0.13	-0.38	-0.25	0	-0.19	0.06	-0.13	-0.25	-0.13	-0.38	0	-0.19
-0.19	-0.13	-0.25	-0.25	0	0.13	0	-0.19	-0.31	-0.13	0.06	-0.25	0.13	-0.06	-0.13	-0.13	0	-0.13	-0.19	-0.06	0	-0.38	0.06	-0.38	-0.19	0	0	0.13	-0.25	-0.06	-0.25	-0.19	0.13	-0.25	-0.25	-0.19	-0.13	-0.13	0.13	0.06	0	-0.25	0	0.13	0	0	-0.25	0	0	0
[truncated: 5,000 more columns]

## Sheet: 10,000 means of resampled data
-0.0913636	-0.0913636	-0.100455	-0.114545	-0.136818	-0.114091	-0.0722727	-0.131364	-0.0995455	-0.0713636	-0.102727	-0.146364	-0.0363636	-0.125455	-0.148636	-0.134545	-0.114091	-0.0418182	-0.153636	-0.115	-0.134545	-0.157727	-0.111818	-0.136818	-0.151364	-0.114545	-0.142727	-0.0827273	-0.0909091	-0.0977273	-0.137273	-0.124091	-0.0572727	-0.0422727	-0.101364	-0.145455	-0.115	-0.0595455	-0.0968182	-0.04	-0.146364	-0.177727	-0.104545	-0.135	-0.108182	-0.163636	-0.0886364	-0.115455	-0.106818	-0.123182
[truncated: 5,000 more columns]
