# Supplementary material for: Human magnetic sense is mediated by a light and magnetic field resonance-dependent mechanism
Source: Sci Rep. 2022 May 30;12:8997. doi: 10.1038/s41598-022-12460-6 (PMC9151822; doi:10.1038/s41598-022-12460-6)
Supplement: Supplementary file 2 — Supplementary Information 2. [file 41598_2022_12460_MOESM2_ESM.zip › Appendix S2_#22.xlsx]

## Sheet: Original data
0.5
0.5
-0.25
0.13
-0.07
0.31
0.13
-0.25
0.25
0
0.227
0.13
0.38
0.5
0
0.38
0.44
-0.07
0.13
0.25
0.38
0

## Sheet: Resampled 10,000 data sets
0.25	0.44	-0.25	0.5	-0.07	0.25	0.38	0.13	0.38	0.38	-0.07	-0.07	0	0.25	0.227	0.38	0.5	-0.07	0.25	0	0.5	0	0.5	0.13	0.5	0.227	-0.25	-0.25	0.5	0	0.13	0.5	0.38	0.44	0.13	0	0.5	0.13	0.31	0.38	0.44	0.227	0.13	0.13	-0.07	0.25	0.44	0.13	0.38	0.13
0.227	0	0.13	0.13	0.13	0.5	0.13	0.5	0.38	0.5	0.31	0.31	0.5	0.44	0	0.227	0.5	-0.07	0.13	0	0.25	0.38	0.13	0.5	-0.25	0.13	-0.07	0.13	0	0.31	0.13	0.5	0.38	0.38	0.13	-0.07	0.25	-0.25	0.25	0	-0.07	0.44	-0.07	0.13	0.38	0.31	0	0.38	0.13	0.38
0.5	0.25	-0.07	-0.07	0.5	0	0	0	0.38	-0.25	0.5	0.13	0.227	0.38	0.5	0.38	-0.25	0.38	-0.25	-0.07	0.25	0.13	0.25	0.38	0.13	0.38	0.38	0.5	0.5	0.31	-0.25	-0.25	0.5	0	0	-0.07	0.5	0.13	0.13	0.227	-0.07	0	0.38	0.5	-0.07	0.13	0.5	0.44	0.38	0.38
0.25	0.5	0.31	0.13	-0.07	0.227	0.31	0	0.5	0.13	0.31	0.38	0	0.227	0.13	-0.07	-0.07	0.13	0	0.38	0.44	-0.25	-0.07	-0.07	-0.25	0.31	0	0	0.13	0.13	0.13	0.31	0.31	0.25	0.13	0.13	0	0.38	0.13	-0.07	0.25	0.13	-0.25	-0.07	0.25	-0.07	0.44	0.13	0.25	0.13
0.5	0.5	0.31	0.38	-0.25	0.25	-0.25	0.5	-0.25	0.25	0.38	0.38	0.13	0	0.38	0.38	0.5	-0.25	0.13	0.13	0.38	-0.07	0.13	0.13	0.38	0	0.25	0.5	0	0.38	-0.07	0.44	0.25	0.38	0	0.25	0	0.13	0.5	0	0.13	-0.07	-0.07	0.13	-0.07	0.13	0.13	-0.25	0.31	0.5
0.38	0.38	0.13	0.44	0.5	0.38	0	0	0.44	0.25	0.5	0.25	0	0.38	0.25	0.13	0.25	0.227	0.227	0	0	0.227	0.5	0.13	0.25	0.31	0.5	0.38	-0.25	0.227	0.25	0.38	0.13	-0.07	0.13	-0.07	0.227	0.13	0.13	0	0.5	0.5	0.227	0.13	0.13	-0.25	0.5	0.13	0.25	0.31
0.38	0.13	0.13	-0.25	0	0.13	0.5	0	0.13	-0.25	-0.07	0.38	0.38	0.13	0.44	0.5	0.5	0.5	0	0.44	0.227	0.38	0.13	0.227	0.38	-0.07	0.13	0	0.13	0	0.38	0.13	0.31	0	0	0.38	-0.25	0.25	0.38	0.13	0.5	0.5	-0.07	0	-0.25	0.44	0	0.38	-0.25	0.5
0.38	0.38	0	0.13	0.13	0.13	0.13	0.38	0.44	0.13	0.38	0.13	0.13	-0.25	0.38	0.25	0.13	0.5	0.25	0	-0.25	0.5	0.13	0.38	0.38	0	0.5	0.25	-0.07	0.227	0.5	0.38	-0.07	0.38	0.13	0.38	0.5	0.13	0.13	0.5	0	0	0.25	-0.25	0.25	0	0.44	0.31	-0.07	-0.07
0.13	0	0.5	0.5	-0.07	0	0.5	0.5	0.5	-0.07	0.227	0.13	0.227	0	0.5	0.31	0.5	0	-0.25	0.5	0.13	0.13	0	0.13	0.5	0	-0.25	-0.07	0.31	0.13	-0.07	0	0.31	0.5	0.44	-0.07	0.25	0.38	0.44	0.5	0.38	0.227	0.25	0.5	0.13	-0.07	0	0.5	-0.25	0.13
0	0.227	0.13	0.25	0	-0.07	0.5	0.31	0.31	0	0	0.38	0.25	-0.25	0.13	0.38	0	0.25	0	0.13	0.38	-0.07	-0.07	0.13	-0.25	0.44	0.5	-0.25	0.25	0.5	-0.25	0	0.5	0	0	0.31	0	0.227	0	0.38	0.227	0.38	0	0.5	-0.25	0.13	0.38	-0.25	0.13	0.44
-0.07	0.38	-0.25	0.38	0.5	0.13	0.38	0.5	0.38	0.25	0.13	0.227	0.31	0.227	0	0.13	0.5	0.25	0.38	0.5	0.13	0	-0.07	0	0	0.13	0.13	0.5	0.13	0.38	0.227	0.25	0	0	-0.07	0.25	0.227	-0.25	0.25	-0.07	0.5	0.5	0	-0.25	-0.07	0.44	0.38	0.38	0.38	0
-0.07	-0.07	0	0.5	0.13	-0.25	0.25	0.31	0	0.5	0.44	0.25	0.38	0	0.5	0.13	-0.07	0.5	0.38	0.25	-0.25	0.13	0	0.38	-0.25	0.38	0.13	-0.25	0.13	0	0.5	0.13	0.44	0.5	-0.25	0.5	0.13	-0.07	-0.07	0	0.31	0.44	-0.07	0.25	0.5	0.38	-0.07	0.25	0	0.13
0.227	0.5	-0.25	0	0.13	0.13	-0.25	0	0.5	0.5	0.31	0.13	0	0.25	-0.07	-0.25	0	0	0.13	0.38	0.38	0.38	0.38	0.13	0.227	0.13	0	0.25	0.38	0.5	-0.07	-0.25	0.25	0.38	0.44	0.13	0.5	0.227	0.5	0.31	0	0.44	0.31	0.44	0.5	0.38	0.13	-0.25	-0.25	0.227
0.227	0.227	0.5	-0.07	0.13	-0.07	0.5	-0.07	0.13	0	0.31	0	0	0.13	0	0.13	0.38	0.38	0	0.25	0.13	0.13	0.5	0	0	0.13	0.5	0.227	0.25	0.13	0.38	-0.07	0.38	-0.25	0.13	-0.07	0.13	0.44	0.227	0.38	0.25	0	0.227	0	0.5	0	-0.25	0.31	0.31	0.13
0.5	0.13	0.227	0	0	0.25	0.13	0.5	-0.25	0.44	-0.07	0.38	0.25	0.5	0.44	0.5	0.13	0.5	0	0	0.13	0.13	-0.07	0.44	0.227	-0.07	0.31	0.38	-0.25	-0.07	0.13	0	-0.25	-0.25	0	0.13	-0.07	0.227	0.38	0.38	0	0.13	0.13	0.25	0.31	0.13	-0.07	0.38	0.25	0.13
0.38	0.38	0.44	-0.07	0.5	0.5	0.25	0.227	0.5	0.38	-0.07	-0.25	-0.07	-0.25	0.13	0.38	0	0.13	0.227	-0.07	0.25	-0.07	-0.25	0.5	0.5	-0.07	0.13	0.13	0.31	0.13	0	0	0.227	-0.25	-0.25	0.227	0	0.25	0.5	-0.07	-0.07	0.5	0.25	0	0.5	0.25	-0.25	0.13	-0.07	-0.25
0.38	0.5	-0.07	-0.25	-0.07	-0.07	0	0.13	0.227	0	0.227	0.13	0	0.5	-0.25	-0.25	0.5	0.25	-0.07	0.5	0.38	0.227	0	0	-0.07	0.13	0.38	0.38	0.13	0	0	0.25	0.25	0.227	0.13	0.38	0.5	0	0.38	0.38	0.227	0.13	0	-0.07	-0.07	0.13	0.25	0	-0.25	-0.25
0.38	0.5	0	0.38	0.25	0.5	0.5	0.31	0	0.44	0.25	-0.07	0.38	-0.07	0.25	0.13	0	-0.25	-0.07	0.227	0.5	-0.25	0	-0.25	0	0.227	0.31	0.44	0.44	0.38	-0.25	-0.25	-0.07	0	0.5	0	0.5	0.13	0.13	0.13	0.25	0.25	0	0.13	-0.25	0.25	-0.07	0.31	0.5	0.5
-0.25	0.13	0.13	0	0.38	0.5	0	0.5	0.227	0	0.5	-0.25	0	0.13	-0.07	0.31	-0.07	0.13	-0.25	-0.25	0.44	0.25	0.38	0	0.5	0.25	0.227	0.31	0.38	0	0.13	-0.07	0.25	-0.07	0.25	0.38	-0.25	0	0.25	0.38	0.25	0.13	0.25	0.13	0	-0.25	0.227	0.13	0	-0.07
0.13	-0.25	-0.25	0.44	-0.07	0.5	0.25	0.5	0.5	0.5	0.5	-0.07	0	0	0.25	0.38	0.25	0.38	0.25	-0.25	0.38	-0.07	0.25	0.13	-0.25	0.25	-0.25	0.13	0.13	-0.07	0.5	0.5	0.38	0	0.13	-0.07	0.13	-0.07	0.25	-0.07	0.31	-0.25	-0.25	-0.07	0.25	0.38	0.5	-0.25	0.25	0.44
0	0.31	0	0.44	0.44	0.13	-0.25	0	-0.25	0	0.44	-0.25	0.38	-0.25	0.13	0.38	0.5	0.13	0.38	0.38	0	0.5	0.13	-0.07	0.38	0.25	0.13	0.25	0	0.5	0.25	-0.07	0.38	-0.25	0.31	0.13	0	0.5	0.13	0.31	0.13	0.13	0.38	0.13	0.13	-0.25	0.5	0.38	0.13	-0.25
0.13	0.5	0.5	0.38	0.13	0.38	0.25	0	0.25	-0.07	0.13	0.13	0.25	0.227	0.5	-0.07	0	0.38	0	0.5	0	0.13	0.13	-0.07	0.5	0	0.38	0	0.31	0.5	0.5	0.44	0.25	0.13	0.5	0.25	0	0.38	0.25	0.13	0.5	0.227	0.25	0.227	0.13	0.13	0.31	0.38	-0.07	0.44
[truncated: 5,000 more columns]

## Sheet: 10,000 means of resampled data
0.2255	0.274727	0.104409	0.194091	0.147727	0.201227	0.191364	0.237591	0.246545	0.182273	0.252909	0.125318	0.169273	0.122773	0.215773	0.216682	0.212727	0.198955	0.0838182	0.1785	0.217136	0.129273	0.136818	0.148045	0.160636	0.157455	0.184864	0.178955	0.174545	0.208818	0.144409	0.147727	0.249409	0.110318	0.132273	0.154864	0.171545	0.154591	0.2535	0.192591	0.224727	0.2255	0.102455	0.130318	0.13	0.135	0.200773	0.184091	0.110909	0.182136
[truncated: 5,000 more columns]
