# Supplementary material for: Human magnetic sense is mediated by a light and magnetic field resonance-dependent mechanism
Source: Sci Rep. 2022 May 30;12:8997. doi: 10.1038/s41598-022-12460-6 (PMC9151822; doi:10.1038/s41598-022-12460-6)
Supplement: Supplementary file 2 — Supplementary Information 2. [file 41598_2022_12460_MOESM2_ESM.zip › Appendix S2_#24.xlsx]

## Sheet: Original data
0.13
0.51
0.19
0.13
0.06
0.38
0.26
0.26
0.01
0.13
-0.065
0.13
0.01
0.13
0.375
0.01
0.19
-0.06
0.26
-0.12
-0.12
0.25

## Sheet: Resampled 10,000 data sets
-0.06	0.26	0.06	0.01	0.01	0.13	0.06	-0.065	0.375	-0.06	0.26	-0.06	0.19	0.13	0.01	0.26	0.375	-0.065	0.13	0.19	0.38	-0.065	0.06	-0.12	0.06	0.19	0.26	0.375	-0.065	0.26	0.19	0.26	0.51	0.06	0.19	0.19	-0.12	-0.12	0.13	0.26	0.19	0.38	0.13	0.06	0.13	0.26	0.01	0.19	0.13	0.375
-0.12	-0.12	-0.065	0.13	0.01	0.51	0.38	-0.065	0.19	-0.06	-0.12	0.13	0.38	0.26	0.13	0.13	0.13	0.19	0.26	0.13	0.06	0.13	0.01	0.375	0.13	0.01	0.375	-0.065	-0.12	0.06	-0.065	-0.12	0.13	-0.12	0.26	0.13	-0.06	0.51	0.19	0.13	0.13	0.01	0.26	0.19	0.38	-0.06	0.26	-0.06	-0.12	0.13
0.19	0.375	0.13	0.13	0.51	0.38	0.13	0.26	0.375	0.375	0.13	-0.12	0.26	-0.06	0.375	0.13	0.01	0.01	0.13	-0.06	0.375	0.26	0.38	-0.065	0.01	0.01	0.13	0.06	0.01	0.01	0.26	0.25	0.375	0.375	-0.065	0.51	0.19	0.01	0.01	0.375	0.13	0.51	0.01	0.26	0.13	-0.06	0.19	0.01	-0.12	0.13
-0.12	0.19	0.375	0.38	0.51	-0.12	0.19	-0.12	0.13	0.01	0.06	0.19	0.375	0.01	0.13	0.25	0.375	0.06	0.13	0.13	0.26	0.13	0.19	0.375	0.19	0.01	0.26	-0.065	0.26	0.13	-0.12	0.26	0.26	-0.065	0.19	0.375	0.51	0.01	0.19	0.13	0.06	0.01	0.19	0.13	-0.12	0.26	0.01	0.13	0.13	0.13
0.13	0.19	0.01	0.26	0.13	0.13	-0.12	0.01	0.01	-0.06	-0.12	-0.065	0.13	0.06	0.25	0.13	0.13	0.01	0.13	0.51	0.26	0.06	0.13	0.13	0.13	0.13	0.19	0.13	0.19	0.13	0.38	-0.06	-0.12	-0.12	0.25	0.13	0.51	0.01	0.19	0.13	0.26	0.01	0.13	0.13	0.375	0.13	0.13	0.01	0.13	0.19
0.19	0.01	0.19	0.38	-0.06	0.26	0.01	0.19	0.26	0.13	0.25	0.01	0.01	0.38	0.375	0.19	0.19	0.01	0.19	0.38	-0.06	0.19	0.13	0.375	0.13	0.13	0.13	0.51	0.01	0.13	0.06	0.13	0.19	0.19	0.26	0.13	0.51	0.13	-0.06	0.13	0.26	0.25	0.13	0.375	-0.12	0.13	0.25	0.13	0.06	0.01
0.26	0.375	0.26	-0.06	-0.12	0.13	0.01	-0.06	0.19	0.26	0.13	0.38	0.19	-0.12	-0.06	0.01	0.25	0.38	0.13	0.13	0.375	0.38	-0.065	0.13	0.26	0.26	0.26	0.26	0.38	0.26	0.01	0.13	0.25	0.19	0.26	0.19	-0.06	-0.06	0.26	0.51	0.06	0.01	0.19	-0.12	0.13	-0.12	0.38	0.26	0.06	0.01
0.01	0.13	0.375	0.38	0.19	0.25	0.13	0.01	0.06	-0.12	0.19	-0.065	0.375	0.13	0.13	0.06	0.13	0.26	-0.065	0.26	0.13	-0.12	0.375	0.01	-0.065	0.13	0.25	0.01	0.375	0.51	0.375	0.01	0.13	0.19	0.51	0.01	-0.12	0.01	0.13	0.26	0.38	0.13	0.13	0.13	-0.12	0.13	-0.12	0.38	0.13	0.01
0.25	0.01	0.375	-0.12	0.01	0.51	0.26	0.38	0.01	-0.12	0.38	0.25	-0.065	-0.065	0.13	-0.065	0.13	0.13	0.01	0.13	0.13	0.38	0.19	0.13	0.01	0.38	0.13	-0.12	0.51	-0.065	0.13	0.19	0.01	0.01	0.26	-0.06	0.01	0.06	0.25	0.19	-0.12	0.13	0.26	0.01	-0.06	0.51	0.06	0.13	0.19	0.13
0.25	0.13	0.13	0.26	-0.065	0.13	0.13	0.01	0.06	0.01	0.01	0.01	-0.06	0.13	0.26	0.26	0.01	0.38	0.01	0.13	0.01	0.19	0.26	0.25	0.375	0.06	-0.12	0.01	0.13	0.06	0.06	0.13	0.25	0.06	0.51	0.26	0.19	0.51	0.13	0.01	0.01	0.01	0.26	0.13	0.01	-0.12	0.01	0.38	0.13	0.51
0.13	0.26	0.19	0.06	0.13	0.19	0.26	0.19	0.01	0.13	0.13	0.13	0.01	0.25	0.51	-0.12	-0.12	0.26	0.375	-0.065	-0.12	0.06	0.375	0.06	0.19	0.26	0.01	0.01	0.375	0.19	-0.12	-0.12	0.26	0.13	0.13	0.01	0.01	0.19	0.01	0.19	0.01	0.13	0.375	-0.12	0.13	0.13	0.51	-0.06	-0.12	0.01
0.25	0.51	-0.065	0.38	0.26	0.25	0.13	0.19	0.13	0.01	0.38	0.38	-0.12	0.01	0.19	-0.12	0.375	0.25	0.13	-0.12	0.13	0.26	0.13	0.19	0.13	0.13	0.13	-0.06	0.19	0.06	0.51	0.26	0.13	0.26	0.19	0.01	0.19	0.06	0.19	0.19	0.06	0.19	0.25	0.13	0.38	0.26	0.375	0.25	0.26	0.25
0.25	0.19	0.25	0.13	0.13	0.13	0.01	-0.12	-0.06	0.06	0.13	-0.065	-0.12	0.13	0.13	0.51	0.06	0.19	0.51	0.13	-0.065	0.19	0.26	0.19	0.26	-0.12	0.06	-0.12	-0.12	0.13	0.19	0.26	-0.065	0.19	0.13	0.01	0.19	0.01	0.13	0.19	0.06	-0.12	-0.12	0.375	0.19	0.25	0.13	0.13	0.13	0.26
-0.065	0.26	0.26	-0.065	-0.06	-0.06	0.51	0.25	0.51	0.26	0.01	0.13	0.26	-0.065	0.01	0.19	0.01	0.26	0.26	-0.12	0.13	0.01	0.26	0.51	0.13	0.01	0.01	0.25	0.25	0.06	0.13	0.26	0.19	0.06	0.51	0.51	0.375	0.01	0.375	0.13	0.51	0.26	-0.065	0.13	0.38	0.06	0.13	0.13	0.25	0.25
-0.06	0.01	0.01	0.26	0.26	-0.06	0.38	0.01	-0.12	-0.065	0.06	0.375	0.01	0.51	0.26	0.38	-0.065	0.01	0.13	0.375	-0.065	0.01	0.38	0.01	0.01	0.19	0.19	0.13	0.19	0.13	0.13	-0.065	0.26	-0.12	0.51	-0.06	0.26	0.38	0.19	0.13	-0.12	0.01	0.38	-0.06	0.51	0.375	0.01	0.51	-0.12	0.26
0.13	0.26	0.06	0.26	0.13	-0.12	0.19	0.51	-0.06	0.38	0.19	0.01	0.06	0.01	-0.06	0.13	0.25	0.19	0.375	0.25	0.19	0.01	0.13	0.13	0.38	0.01	0.26	-0.12	0.01	0.13	0.13	0.375	0.19	0.51	-0.06	0.26	0.375	0.375	-0.12	0.375	0.01	0.26	0.19	0.19	0.19	0.13	0.26	-0.06	0.375	-0.12
0.13	-0.12	0.19	0.01	0.13	0.51	0.06	0.38	-0.065	0.26	0.26	0.01	0.13	0.13	0.51	0.01	0.13	-0.12	0.01	0.38	0.26	0.13	0.01	0.01	0.13	-0.06	-0.06	0.13	-0.12	0.26	0.01	0.13	0.13	0.38	-0.12	0.13	0.19	-0.065	0.06	0.01	0.01	0.13	0.19	0.19	0.375	0.01	0.375	0.25	0.25	-0.065
-0.12	0.13	0.38	0.01	0.13	0.01	0.38	0.26	0.13	0.06	0.26	0.25	0.19	0.51	0.01	-0.12	0.26	-0.12	0.26	0.375	-0.06	0.375	0.13	0.19	0.19	0.19	0.26	0.25	0.01	0.13	0.51	0.26	0.26	0.51	0.13	0.19	0.01	0.13	0.38	0.13	0.26	0.26	0.19	0.13	0.01	0.13	0.01	0.51	0.19	0.13
-0.06	0.13	0.13	-0.12	0.38	0.38	0.13	0.26	0.13	0.06	0.13	0.13	0.13	0.13	0.13	0.13	0.375	-0.06	0.01	0.26	-0.065	0.375	-0.12	0.13	0.38	0.01	0.13	0.13	0.13	0.01	-0.12	0.01	0.51	0.13	0.19	0.19	0.19	-0.06	-0.06	0.19	0.13	0.13	0.19	0.26	0.375	0.13	0.13	-0.12	0.26	0.06
0.25	0.01	0.01	0.26	0.375	-0.06	0.51	0.13	0.26	0.13	0.13	-0.12	-0.065	0.19	0.13	0.25	0.01	0.38	0.25	0.375	0.13	0.375	0.38	0.19	0.13	0.06	0.51	-0.065	0.19	-0.065	0.19	0.26	0.13	0.13	0.26	0.19	0.38	0.19	-0.065	0.13	0.13	0.26	0.19	0.01	0.13	0.13	0.13	0.13	0.375	0.19
0.375	0.19	-0.12	0.19	0.01	0.13	-0.12	0.13	0.13	0.38	0.51	-0.12	-0.12	-0.06	0.375	0.26	0.06	0.13	0.13	0.01	0.13	0.13	0.26	-0.12	0.01	-0.06	0.19	-0.06	0.26	0.13	0.19	0.26	0.26	-0.12	0.26	0.01	0.19	0.26	0.19	0.19	0.25	0.26	0.375	0.01	0.01	0.06	-0.12	0.01	0.38	0.26
0.13	-0.06	0.25	0.19	0.19	-0.12	-0.12	0.13	0.13	0.13	0.38	-0.06	0.13	-0.06	0.13	0.01	0.13	0.13	0.26	0.51	0.01	-0.12	0.19	0.25	0.26	-0.12	0.19	0.38	-0.065	0.13	0.51	0.13	0.13	0.06	0.26	-0.065	0.25	0.38	0.01	0.19	0.13	0.13	-0.065	0.13	-0.06	0.01	-0.06	-0.06	0.26	0.01
[truncated: 5,000 more columns]

## Sheet: 10,000 means of resampled data
0.105455	0.150909	0.153864	0.150682	0.145	0.158636	0.159091	0.130455	0.126591	0.0981818	0.17	0.0777273	0.103636	0.115455	0.184318	0.130227	0.145682	0.130227	0.170682	0.195	0.114773	0.151818	0.183864	0.151364	0.155909	0.0822727	0.170227	0.0890909	0.135455	0.126364	0.160909	0.145455	0.198636	0.131364	0.227955	0.147727	0.189545	0.133182	0.123182	0.189545	0.127273	0.152273	0.171364	0.121364	0.1525	0.124318	0.139091	0.144545	0.145909	0.141818
[truncated: 5,000 more columns]
