# Supplementary material for: Human magnetic sense is mediated by a light and magnetic field resonance-dependent mechanism
Source: Sci Rep. 2022 May 30;12:8997. doi: 10.1038/s41598-022-12460-6 (PMC9151822; doi:10.1038/s41598-022-12460-6)
Supplement: Supplementary file 2 — Supplementary Information 2. [file 41598_2022_12460_MOESM2_ESM.zip › Appendix S2_#25.xlsx]

## Sheet: Original data
0
-0.13
-0.38
-0.13
-0.13
0.05
0
-0.51
-0.13
-0.13
0.107
0.06
0.12
0.12
-0.44
0.19
0.12
-0.13
-0.13
0.06
0.25
-0.13

## Sheet: Resampled 10,000 data sets
-0.13	-0.13	-0.13	0.12	-0.13	-0.13	-0.13	0.107	-0.44	-0.13	0	-0.13	-0.38	0.12	0.19	0	-0.44	0.107	-0.13	-0.38	0.05	0.107	-0.13	0.25	-0.13	0.12	-0.51	-0.44	0.107	-0.13	-0.38	-0.13	-0.13	-0.13	-0.38	0.12	0.06	0.06	0.06	0	-0.38	0.05	-0.13	-0.13	-0.13	0	-0.13	0.12	0.06	-0.44
0.06	0.25	0.107	-0.13	0.12	-0.13	0.05	0.107	0.12	-0.13	0.25	0	0.05	-0.13	-0.13	-0.13	0.06	-0.38	0	0.12	-0.13	-0.13	0.19	-0.44	-0.13	-0.13	-0.44	0.107	0.06	-0.13	0.107	0.25	-0.13	0.06	0	0	-0.13	-0.13	-0.38	0	-0.13	-0.13	-0.51	-0.38	0.05	-0.13	-0.13	-0.13	0.06	0.06
-0.38	-0.44	-0.13	-0.13	-0.13	0.05	-0.13	-0.51	-0.44	-0.44	-0.13	0.25	-0.51	-0.13	-0.44	0	0.19	0.12	-0.13	-0.13	-0.44	-0.51	0.05	0.107	0.19	0.19	-0.13	-0.13	0.12	0.12	-0.13	-0.13	-0.44	-0.44	0.107	-0.13	0.12	-0.13	-0.13	-0.44	-0.13	-0.13	0.12	-0.13	0	-0.13	0.12	-0.13	0.06	-0.13
0.25	0.12	-0.44	0.05	-0.13	0.25	-0.38	0.06	-0.13	-0.13	-0.13	0.12	-0.44	0.12	0.06	-0.13	-0.44	-0.13	-0.13	-0.13	-0.13	0.12	-0.38	-0.44	-0.38	0.19	-0.13	0.107	-0.13	0.12	0.06	-0.13	-0.51	0.107	-0.38	-0.44	-0.13	-0.13	-0.38	-0.13	-0.13	0.19	0.12	-0.13	0.25	-0.13	0.12	0.12	0.12	0.12
0.12	0.12	0.19	-0.13	0.06	-0.13	0.06	-0.13	0.12	-0.13	0.06	0.107	-0.13	-0.13	-0.13	-0.13	-0.13	-0.13	-0.13	-0.13	-0.51	-0.13	0.12	0.06	0.06	-0.13	0.12	-0.13	0.12	0	0.05	-0.13	0.06	0.25	-0.13	0.12	-0.13	0.19	-0.38	-0.13	0	-0.13	-0.13	-0.13	-0.44	0.06	-0.13	0.12	-0.13	0.12
-0.38	-0.13	0.12	0.05	-0.13	-0.13	0.12	-0.38	0	0.06	-0.13	0.12	0.19	0.05	-0.44	-0.38	-0.38	0.12	-0.38	0.05	-0.13	0.12	-0.13	-0.44	0.06	0	-0.13	-0.13	0.12	0.12	-0.13	0.06	-0.38	-0.38	-0.51	0.06	-0.13	0.12	-0.13	0.12	0	-0.13	-0.13	-0.44	0.25	0.12	-0.13	0.06	-0.13	0.12
0	-0.44	0	-0.13	0.25	0.06	0.12	-0.13	0.12	-0.51	-0.13	0.05	-0.38	0.06	-0.13	-0.13	-0.13	0.05	0.12	-0.13	-0.44	0.05	0.107	0.06	-0.13	-0.51	-0.13	-0.13	0.05	-0.51	0.12	-0.13	-0.13	0.12	0	0.12	-0.13	-0.13	0	-0.13	-0.13	-0.13	-0.38	0.06	-0.13	0.25	0.05	0	-0.13	0.12
0.12	-0.13	-0.44	0.05	-0.38	-0.13	-0.13	-0.13	-0.13	0.25	-0.38	0.107	-0.44	0	-0.13	-0.13	-0.13	0	0.107	0	0	0.25	-0.44	0.19	0.107	-0.13	-0.13	0.12	-0.44	-0.13	-0.44	-0.13	0.06	0.12	-0.13	0.19	0.25	-0.13	0.12	0	0.05	0.12	0	0.06	0.25	-0.13	0.25	0.05	0	0.12
-0.13	0.19	-0.44	0.25	0.12	-0.13	-0.13	0.05	0.19	0.06	0.05	-0.13	0.107	0.107	-0.13	0.107	0	0.12	0.19	-0.13	0.12	0.05	0.12	0.06	-0.13	0.05	0.06	0.25	-0.13	0.107	-0.13	-0.38	0.19	0.12	0	-0.13	0.19	-0.13	-0.13	0.12	0.06	-0.13	0	0.19	-0.13	-0.13	-0.13	-0.13	-0.38	0.06
-0.13	0	-0.13	-0.51	0.107	-0.13	0.12	-0.13	-0.13	0.12	-0.13	0.12	-0.13	-0.13	-0.13	-0.51	0.12	0.05	0.19	0.06	-0.13	0.12	-0.51	-0.13	-0.44	-0.13	0.06	0.19	0.12	-0.13	-0.13	0	-0.13	-0.13	-0.13	0	-0.38	-0.13	-0.13	0.19	0.19	-0.13	0	-0.13	0.12	0.06	-0.13	0.05	0.12	-0.13
-0.13	0	-0.38	-0.13	0	-0.38	-0.51	-0.38	-0.13	0.12	0.12	0.06	0.19	-0.13	-0.13	0.25	0.06	-0.13	-0.44	0.107	0.25	-0.13	-0.44	-0.13	0.12	-0.13	0.12	0.12	-0.44	-0.38	0.25	0.25	0	0.12	0.06	0.19	0.19	0.12	0.19	-0.38	0.12	-0.13	-0.44	0.25	-0.13	0.12	-0.13	-0.13	0.25	0.19
-0.13	-0.13	0.107	0.05	-0.51	-0.13	0.06	-0.38	0.12	0.12	0.05	0.05	0.06	0.19	-0.38	0.25	-0.44	-0.13	0	0.06	0	0	-0.13	-0.38	0.06	-0.13	-0.13	-0.13	0.12	-0.13	-0.13	0	-0.13	0	0.12	0.12	-0.38	-0.13	0.12	-0.38	-0.13	0.12	-0.13	0.06	0.05	-0.51	-0.44	-0.13	-0.51	-0.13
-0.13	-0.38	-0.13	0.12	-0.13	0	-0.13	0.25	-0.13	-0.13	0.12	0.107	0.06	0.06	-0.13	-0.13	-0.13	0.12	-0.13	0.06	0.107	-0.38	-0.13	-0.38	-0.51	0.06	-0.13	0.06	0.06	-0.13	-0.38	0	0.107	-0.38	0.12	-0.13	-0.38	-0.13	-0.13	-0.38	-0.13	0.06	0.25	-0.44	0.12	-0.13	-0.13	0	-0.13	-0.51
0.107	-0.13	-0.51	0.107	-0.13	-0.13	-0.13	-0.13	-0.13	0	0.19	0.12	-0.51	0.107	-0.13	0.12	-0.13	-0.51	-0.51	0.25	-0.13	0.12	-0.13	-0.13	-0.13	-0.13	-0.13	-0.13	-0.13	-0.13	-0.13	-0.51	0.12	-0.13	-0.13	-0.13	-0.44	0.12	-0.44	0	-0.13	-0.51	0.107	0	0.05	-0.13	0	0.06	-0.13	-0.13
-0.13	0.19	0.12	-0.51	0	-0.13	0.05	0.12	0.25	0.107	-0.13	-0.44	0.19	-0.13	-0.13	0.05	0.107	0.12	0.06	-0.44	0.107	0.19	0.05	-0.13	0.12	0.12	0.12	0	0.12	0	-0.13	0.107	-0.13	0.06	-0.13	-0.13	-0.51	0.05	-0.38	-0.13	0.25	0.19	0.05	-0.13	-0.13	-0.44	0.19	-0.13	0.25	-0.51
-0.13	0	-0.13	-0.13	0.06	0.06	-0.38	-0.13	-0.13	0.05	-0.38	-0.13	-0.13	0.19	-0.13	-0.13	-0.13	-0.38	-0.44	-0.13	0.12	0.12	0.12	-0.13	0.05	-0.13	-0.13	0.06	0.12	0.12	0.12	-0.44	-0.38	-0.13	-0.13	-0.51	-0.44	-0.44	0.25	-0.44	0.19	0	0.12	0.12	0.12	0.12	-0.51	-0.13	-0.44	0.06
-0.13	0.25	0.12	0.12	-0.13	-0.13	-0.13	0.05	0.107	-0.13	0	-0.13	0	0	-0.13	0.12	-0.13	0.06	-0.13	0.05	-0.51	-0.13	0.12	-0.13	0	-0.13	-0.13	0.12	0.25	0	0.12	0	-0.13	0.05	0.06	0.12	0.12	0.107	-0.13	0.19	0.12	0.06	0.12	-0.38	-0.44	-0.13	-0.44	-0.13	-0.13	0.107
0.25	0	0.05	0.12	0.12	-0.13	0.05	-0.51	-0.13	-0.13	-0.51	-0.13	0.12	-0.13	-0.13	0.25	-0.13	0.06	-0.13	-0.44	-0.13	-0.44	0.06	0.12	0.12	0.12	-0.51	-0.13	0.12	0.06	-0.13	-0.13	-0.51	-0.13	0.06	0.12	0.12	-0.13	0.05	0.06	0	-0.13	0.12	0.06	0.19	-0.13	-0.13	-0.13	0.12	-0.13
-0.13	-0.13	0.06	0.25	0.05	0.05	-0.13	-0.13	-0.13	-0.13	-0.13	0	0.06	0.06	0.06	-0.13	-0.44	-0.13	0.19	0	0.107	-0.44	0.06	0.12	0.05	-0.13	0.06	0.06	0	0.19	0.25	0.12	-0.13	-0.13	-0.38	-0.38	0.12	-0.13	-0.13	-0.38	-0.13	0.12	0.12	-0.51	-0.44	0	0.12	0.25	-0.51	-0.13
-0.13	-0.13	0.19	0	-0.44	-0.13	-0.13	0	0	-0.13	0.06	0.06	0.107	-0.38	-0.13	-0.13	-0.13	0.05	-0.13	-0.44	0	-0.44	0.05	0.12	-0.13	-0.13	-0.13	0.107	-0.38	0.107	0.12	-0.13	0.06	0	-0.13	-0.38	0.05	-0.38	0.107	0.12	0.12	-0.51	-0.38	0.12	-0.13	-0.13	0	0	-0.44	-0.38
-0.44	0.12	0.06	0.12	0.19	-0.13	0.06	0	0.06	0.05	-0.13	0.25	0.06	-0.13	-0.44	0	-0.13	0.12	0.06	0.19	-0.13	0.12	0	0.25	0.19	-0.13	-0.38	-0.13	-0.13	0.06	0.12	-0.51	-0.51	0.06	-0.51	0.12	0.12	0	0.12	-0.38	-0.13	0	-0.44	-0.13	-0.13	-0.13	0.25	0.19	0.05	0
0	-0.13	-0.13	0.12	0.12	0.25	0.25	-0.13	0.06	-0.13	0.05	-0.13	0.12	-0.13	0.12	0.19	-0.13	0	-0.51	-0.13	0.19	0.25	-0.38	-0.13	-0.51	0.25	-0.38	0.05	0.107	-0.13	-0.13	-0.13	-0.13	-0.13	0	0.107	-0.13	0.05	-0.13	-0.38	-0.13	-0.13	0.107	-0.13	-0.13	0.19	-0.13	-0.13	0	0.19
[truncated: 5,000 more columns]

## Sheet: 10,000 means of resampled data
-0.0783182	-0.0481818	-0.0848182	-0.0124091	-0.0474091	-0.0672727	-0.0681818	-0.111636	-0.0410455	-0.0596818	-0.0618182	0.0136818	-0.0789091	-0.0220909	-0.140455	-0.0328636	-0.137864	-0.0374091	-0.109227	-0.0755909	-0.0799545	-0.0505909	-0.0796818	-0.0751364	-0.0678636	-0.0440909	-0.141364	-0.00586364	-0.00845455	-0.0420909	-0.0478636	-0.101045	-0.150136	-0.0474091	-0.115591	-0.0442273	-0.0895455	-0.0651364	-0.0901364	-0.130909	-0.0263636	-0.0640909	-0.0652727	-0.103182	-0.0413636	-0.0663636	-0.0722727	-0.0127273	-0.0895455	-0.0615
[truncated: 5,000 more columns]
