# Supplementary material for: Human magnetic sense is mediated by a light and magnetic field resonance-dependent mechanism
Source: Sci Rep. 2022 May 30;12:8997. doi: 10.1038/s41598-022-12460-6 (PMC9151822; doi:10.1038/s41598-022-12460-6)
Supplement: Supplementary file 2 — Supplementary Information 2. [file 41598_2022_12460_MOESM2_ESM.zip › Appendix S2_#26.xlsx]

## Sheet: Original data
-0.37
-0.12
0.06
-0.13
0
0.12
0.13
0
-0.37
0
-0.185
0.06
-0.25
-0.25
-0.065
-0.18
-0.13
-0.12
0
-0.31
-0.25
0.12

## Sheet: Resampled 10,000 data sets
-0.12	0	0	-0.25	-0.37	0	0	-0.185	-0.065	-0.12	0.13	-0.12	0.06	-0.25	-0.18	0.13	-0.065	-0.185	0	0.06	0.12	-0.185	0	-0.25	0	-0.13	0	-0.065	-0.185	0	0.06	0	-0.12	0	0.06	-0.13	-0.31	-0.31	0.06	0.13	0.06	0.12	0	0	-0.13	0.13	-0.37	-0.13	0.06	-0.065
-0.31	-0.25	-0.185	-0.13	-0.25	-0.12	0.12	-0.185	-0.13	-0.12	-0.25	-0.37	0.12	0	-0.13	0	0.06	0.06	0.13	-0.25	0	-0.13	-0.18	-0.065	-0.13	-0.37	-0.065	-0.185	-0.31	0	-0.185	-0.25	-0.13	-0.31	0.13	-0.37	-0.12	-0.12	0.06	-0.37	-0.13	-0.37	0	0.06	0.12	-0.12	0	-0.12	-0.31	0.06
0.06	-0.065	0	-0.13	-0.12	0.12	-0.13	0	-0.065	-0.065	0	-0.25	0	-0.12	-0.065	-0.37	-0.18	-0.25	-0.13	-0.12	-0.065	0	0.12	-0.185	-0.18	-0.18	0	0	-0.25	-0.25	0	0.12	-0.065	-0.065	-0.185	-0.12	-0.13	-0.37	-0.37	-0.065	-0.13	-0.12	-0.25	0	-0.37	-0.12	-0.13	-0.37	-0.31	0
-0.25	-0.13	-0.065	0.12	-0.12	-0.25	0.06	-0.31	0	-0.37	0	-0.13	-0.065	-0.25	0.06	0.12	-0.065	0	-0.13	0	0	-0.25	0.06	-0.065	0.06	-0.18	0	-0.185	0	-0.25	-0.31	0	0	-0.185	0.06	-0.065	-0.12	-0.37	0.06	0	0	-0.18	-0.13	-0.13	-0.25	0	-0.25	-0.25	-0.25	-0.25
-0.25	-0.13	-0.18	0	0.06	-0.13	-0.31	-0.37	-0.25	-0.12	-0.31	-0.185	-0.13	0	0.12	-0.13	-0.13	-0.37	0	-0.12	0	0	-0.25	0.06	0.06	0	-0.13	-0.13	-0.13	-0.37	0.12	-0.12	-0.31	-0.25	0.12	-0.25	-0.12	-0.18	0.06	0	0.13	-0.37	0	-0.13	-0.065	0.06	-0.13	-0.25	-0.13	-0.13
0.06	-0.37	-0.13	0.12	-0.12	0	-0.25	0.06	0.13	0.06	0.12	-0.25	-0.18	0.12	-0.065	0.06	0.06	-0.25	0.06	0.12	-0.12	-0.13	0	-0.065	0.06	-0.37	-0.13	-0.12	-0.25	-0.25	0	0.06	0.06	0.06	0	0.06	-0.12	-0.25	-0.12	-0.25	0.13	0.12	0	-0.065	-0.25	-0.25	0.12	0.06	0	-0.25
0.13	-0.065	0.13	-0.12	-0.25	0.06	-0.25	-0.12	-0.13	0	0	0.12	0.06	-0.31	-0.12	-0.37	0.12	0.12	-0.25	-0.13	-0.065	0.12	-0.185	0.06	0	0	0	0	0.12	0	-0.25	-0.13	0.12	-0.13	0.13	-0.13	-0.12	-0.12	0.13	-0.12	0	-0.37	0.06	-0.31	-0.13	-0.25	0.12	0.13	0	-0.25
-0.25	-0.13	-0.065	0.12	0.06	0.12	-0.13	-0.37	0	-0.25	0.06	-0.185	-0.065	-0.37	0	0	-0.13	0.13	-0.185	0.13	-0.37	-0.25	-0.065	-0.18	-0.185	0	0.12	-0.25	-0.065	-0.12	-0.065	-0.37	0.06	-0.13	-0.12	-0.18	-0.25	-0.37	-0.25	0.13	0.12	-0.25	-0.37	0.06	-0.25	0	-0.25	0.12	-0.37	-0.25
0.12	-0.18	-0.065	-0.25	-0.25	-0.12	0	0.12	-0.18	-0.31	0.12	0.12	-0.185	-0.185	0	-0.185	-0.37	-0.25	-0.18	0	-0.25	0.12	-0.13	0.06	-0.37	0.12	0.06	-0.25	-0.12	-0.185	0	0.06	-0.18	-0.25	0.13	-0.12	-0.18	0	0.12	-0.13	-0.31	-0.13	0.13	-0.18	-0.12	-0.12	0	0	0.06	0.06
0.12	-0.37	-0.13	0	-0.185	0	-0.25	-0.37	0	-0.25	-0.37	-0.25	-0.12	-0.13	0	0	-0.25	0.12	-0.18	0.06	-0.37	-0.13	0	0.12	-0.065	0	-0.31	-0.18	-0.25	0	0	-0.37	0.12	0	-0.12	0.13	0.06	-0.12	0	-0.18	-0.18	-0.37	0.13	-0.13	-0.25	-0.31	-0.37	0.12	-0.25	-0.12
-0.13	0.13	0.06	0	-0.37	0.06	0	0.06	-0.37	-0.25	-0.25	0.06	-0.18	0.12	-0.12	-0.25	-0.31	0	-0.065	-0.185	-0.25	0	-0.065	0	-0.13	0	-0.25	-0.25	-0.065	0.06	-0.25	-0.25	0.13	-0.25	0.06	-0.18	-0.18	-0.13	-0.18	0.06	-0.25	-0.13	-0.065	-0.25	0	-0.25	-0.12	-0.12	-0.25	-0.18
0.12	-0.12	-0.185	0.12	0	0.12	0.06	0.06	-0.25	-0.25	0.12	0.12	-0.31	-0.18	0.06	-0.25	-0.065	0.12	-0.37	-0.31	-0.37	0.13	0	0.06	0.06	0	-0.13	-0.12	-0.13	0	-0.12	0.13	0	0.13	-0.13	-0.25	0.06	0	-0.13	0.06	0	-0.13	0.12	0.06	0.12	0	-0.065	0.12	0	0.12
0.12	0.06	0.12	-0.25	-0.13	-0.37	-0.37	-0.25	-0.12	0	-0.25	-0.185	-0.31	0.06	-0.13	-0.12	0	-0.13	-0.12	0.06	-0.185	0.06	0	0.06	0	-0.31	0	-0.31	-0.31	-0.13	0.06	0.13	-0.185	0.06	-0.25	-0.37	0.06	-0.37	0	0.06	0	-0.31	-0.25	-0.065	-0.13	0.12	-0.13	-0.37	0	0
-0.185	0	0	-0.185	-0.12	-0.12	-0.12	0.12	-0.12	0.13	-0.18	-0.25	0	-0.185	-0.37	-0.13	-0.37	0	0	-0.25	0	-0.25	0	-0.12	-0.13	-0.37	-0.37	0.12	0.12	0	-0.13	0	-0.13	0	-0.12	-0.12	-0.065	-0.25	-0.065	-0.37	-0.12	0	-0.185	-0.37	0.12	0	-0.37	0.06	0.12	0.12
-0.12	-0.18	-0.25	0	0.13	-0.12	0.12	-0.25	-0.25	-0.185	0	-0.065	-0.18	-0.12	0	0.12	-0.185	-0.25	0.06	-0.065	-0.185	-0.18	0.12	-0.37	-0.25	-0.13	-0.13	-0.37	-0.13	-0.37	-0.13	-0.185	0	-0.31	-0.12	-0.12	0	0.12	0.06	0	-0.25	-0.18	0.12	-0.12	-0.12	-0.065	-0.18	-0.12	-0.25	0
-0.13	0.13	0	0	0.06	-0.31	0.06	-0.12	-0.12	0.12	0.06	-0.37	0	-0.18	-0.12	0	0.12	0.06	-0.065	0.12	-0.13	-0.25	-0.25	0	0.12	-0.37	0	-0.31	-0.25	-0.25	-0.25	-0.065	0.06	-0.12	-0.12	0	-0.065	-0.065	-0.25	-0.065	-0.18	0.13	-0.13	-0.13	-0.13	-0.25	0	-0.12	-0.065	-0.31
0	-0.25	-0.13	-0.25	-0.13	-0.12	0	0.12	-0.185	0	0.13	-0.37	-0.37	-0.37	-0.12	-0.25	-0.13	-0.31	-0.37	0.12	0	0	-0.25	-0.37	-0.37	-0.12	-0.12	-0.25	-0.25	0.13	-0.25	-0.37	-0.13	0.12	-0.31	-0.25	-0.13	-0.185	0	-0.18	-0.25	0.06	-0.13	0.06	-0.065	-0.37	-0.065	0.12	0.12	-0.185
-0.25	-0.37	0.12	-0.25	-0.25	-0.37	0.12	0	0	0	0	0.12	-0.13	-0.12	-0.37	-0.25	0	-0.31	0	-0.065	-0.12	-0.065	0.06	-0.13	-0.13	-0.13	0	0.12	-0.25	0.06	-0.12	0	0	-0.12	0.06	-0.13	-0.25	-0.13	0.12	0.06	0.13	0	-0.13	0.06	-0.18	-0.13	-0.37	-0.12	-0.13	0
-0.12	0	0.06	-0.25	0.12	0.12	0	0	0	0	0	-0.37	0.06	0.06	0.06	0	-0.065	-0.12	-0.18	0.13	-0.185	-0.065	-0.31	-0.25	0.12	-0.37	0.06	0.06	-0.37	-0.18	-0.25	-0.25	-0.12	0	0.06	0.06	-0.13	-0.12	-0.12	0.06	-0.13	-0.25	-0.13	0	-0.065	-0.37	-0.25	-0.25	0	0
0.12	-0.37	-0.18	0.13	-0.065	-0.12	-0.12	-0.37	0.13	-0.13	0.06	-0.31	-0.185	0.06	0	0.12	-0.37	0.12	0.12	-0.065	-0.37	-0.065	0.12	-0.13	0	0	-0.12	-0.185	0.06	-0.185	-0.13	0	0.06	-0.37	0	0.06	0.12	0.06	-0.185	-0.25	-0.25	0	0.06	-0.25	0	0	-0.37	-0.37	-0.065	0.06
-0.065	-0.13	-0.31	-0.13	-0.18	0	-0.31	-0.37	0.06	0.12	-0.12	-0.25	-0.31	-0.12	-0.065	0.13	0	-0.25	0.06	-0.18	-0.13	-0.25	0.13	-0.25	-0.18	-0.12	0.06	-0.12	0	0.06	-0.13	0	0	-0.31	0	-0.25	-0.13	0.13	-0.13	0.06	0.12	0.13	-0.065	-0.37	-0.37	0	-0.25	-0.18	0.12	0.13
-0.37	-0.12	0.12	-0.13	-0.13	-0.25	-0.25	-0.13	0.06	0	0.12	-0.12	-0.25	-0.12	-0.25	-0.18	0	-0.37	0	-0.12	-0.18	-0.25	0.06	0.12	0	-0.25	0.06	0.12	-0.185	0	-0.12	0	-0.13	0	0.13	-0.185	0.12	0.12	-0.37	0.06	-0.13	0	-0.185	0	-0.12	-0.18	-0.12	-0.12	0.13	-0.18
[truncated: 5,000 more columns]

## Sheet: 10,000 means of resampled data
-0.0772727	-0.132273	-0.0575	-0.0779545	-0.118636	-0.0818182	-0.0886364	-0.13	-0.0843182	-0.0904545	-0.0368182	-0.158636	-0.121364	-0.117727	-0.0820455	-0.0820455	-0.105682	-0.105227	-0.0815909	-0.0481818	-0.146591	-0.0918182	-0.0461364	-0.0859091	-0.0745455	-0.149091	-0.0634091	-0.13	-0.145455	-0.101364	-0.111364	-0.0845455	-0.0404545	-0.110455	-0.0243182	-0.132273	-0.0909091	-0.137727	-0.0681818	-0.0590909	-0.0736364	-0.118182	-0.0636364	-0.1	-0.119773	-0.1125	-0.161364	-0.0981818	-0.0804545	-0.0736364
[truncated: 5,000 more columns]
