# Supplementary material for: Human magnetic sense is mediated by a light and magnetic field resonance-dependent mechanism
Source: Sci Rep. 2022 May 30;12:8997. doi: 10.1038/s41598-022-12460-6 (PMC9151822; doi:10.1038/s41598-022-12460-6)
Supplement: Supplementary file 2 — Supplementary Information 2. [file 41598_2022_12460_MOESM2_ESM.zip › Appendix S2_#27.xlsx]

## Sheet: Original data
0.03
0.19
-0.06
-0.25
0.06
0.25
0
-0.02
0.06
0.44
-0.12
-0.01
-0.25
0.19

## Sheet: Resampled 10,000 data sets
-0.01	-0.01	0.44	-0.12	0.19	-0.01	-0.25	0.03	-0.25	0.19	-0.01	0	0.06	-0.12	-0.02	-0.06	-0.25	0.25	-0.02	0.06	0.03	0	-0.12	-0.01	0.25	0.06	-0.06	0.25	-0.01	0.06	-0.12	-0.25	0.06	0	0.44	0	0.06	0.19	-0.02	-0.25	-0.01	0	-0.01	0.19	0	-0.12	0.25	-0.02	0.19	-0.12
-0.25	0.19	-0.06	-0.01	0.06	-0.25	0.06	0.06	-0.25	0.25	0.06	0	0.03	-0.06	-0.02	0.06	0.19	-0.02	-0.25	0.44	-0.12	-0.06	-0.06	-0.01	-0.06	0.44	0.25	0.06	-0.25	0.03	0.25	0.44	0.25	-0.06	-0.02	0.44	0.19	0.03	-0.02	0	0	-0.01	0.06	0.44	-0.25	0.06	0.03	0	0.19	-0.02
0.19	0.25	0.44	-0.06	0.06	-0.01	-0.12	-0.06	-0.06	-0.25	0.06	0.06	-0.25	0.44	-0.01	0	0	0.19	0	0.19	-0.02	0.19	0.44	0.03	0	0.44	0	-0.25	0.06	0.03	0.19	0.06	-0.25	0.06	0.25	-0.12	0.19	0.25	-0.25	0.44	-0.25	-0.12	-0.02	0.06	0.06	-0.25	0	0.19	-0.06	-0.06
-0.25	-0.25	0.03	0	-0.25	-0.25	-0.12	-0.01	-0.01	-0.01	-0.02	-0.25	0.06	-0.06	-0.01	-0.25	0.19	-0.25	0.06	-0.12	0	0.44	-0.02	0.25	0.06	-0.02	0.19	0.06	0.03	0.06	-0.25	0.44	0.03	0.06	0.44	0.06	0.44	0	0	0.25	0.25	-0.06	0.19	-0.01	-0.01	0.06	-0.06	0	0.06	0.25
0.06	-0.01	-0.25	0	-0.12	0.19	0.25	0.06	-0.02	0	0.25	0.25	-0.01	0.25	0.44	-0.01	-0.25	-0.01	0.44	0.19	-0.25	-0.02	0.19	-0.02	0.19	0.44	-0.06	0.06	0.25	-0.02	-0.06	0.44	0	-0.06	0.44	0.44	0	0.25	0.25	-0.12	-0.12	-0.25	0.19	-0.25	-0.12	0.03	0.19	-0.01	0.06	0.19
0.19	0.19	0.03	0.44	-0.25	0.06	-0.02	-0.02	0.19	-0.25	0.19	0.19	0.03	0.06	0.25	-0.06	0.25	0.03	0.25	0.44	0.06	0	0.44	0.25	-0.25	0.44	-0.01	-0.25	0.06	0.44	-0.25	0.03	0.25	-0.12	0.44	0.25	0.06	-0.12	0.44	0.25	0.25	0.19	0.19	0.19	0.06	0.19	-0.06	-0.25	0.03	0.03
-0.25	0.44	0.19	0.44	-0.02	-0.06	0.19	-0.06	0.19	-0.06	-0.25	-0.12	0.03	-0.12	-0.01	-0.25	0.06	0.19	0.25	0	0.06	0.03	-0.01	0.44	0.03	-0.06	0.44	-0.01	-0.06	0.25	0	-0.25	0	-0.25	0.06	-0.01	-0.02	0.06	-0.12	0.44	-0.01	-0.02	0.44	0.03	-0.25	-0.25	-0.06	-0.25	0.19	0.19
-0.02	0.03	-0.01	-0.12	0.44	-0.25	0.03	0.06	0	-0.25	0.19	0.25	-0.06	0.19	-0.02	-0.06	-0.25	-0.12	0.19	-0.12	-0.25	0.44	0	0.06	-0.12	0.19	0.25	0.19	-0.06	-0.01	-0.02	-0.25	-0.12	-0.25	0.19	-0.01	0.44	-0.12	-0.02	0.44	-0.12	-0.25	0	-0.25	0.44	0	-0.06	-0.06	-0.12	0.06
0.19	-0.01	0.44	-0.25	-0.25	0.06	-0.02	-0.25	0.19	-0.06	-0.06	-0.25	0.44	0.19	0.06	-0.25	0.06	0	0.03	-0.12	-0.01	0.03	0	0.06	-0.25	0.19	-0.06	-0.12	0.25	-0.12	0	0.44	0.06	-0.25	-0.06	-0.25	-0.02	0.19	0.06	0	0.25	0.06	-0.06	0.06	0.19	-0.01	0.03	-0.02	-0.12	0.06
0.19	0.19	0.06	0.44	0.19	0	-0.12	0.44	0.19	0.19	-0.25	0.25	-0.12	-0.12	0.19	0	0.44	0.06	-0.25	-0.25	0.06	0.19	-0.01	0	0.25	-0.06	0.25	0.06	0.19	0.19	-0.25	-0.01	-0.12	-0.12	0.44	0.06	-0.12	0.19	-0.06	0.03	-0.25	-0.06	0	0.19	0.06	-0.06	0.06	0.06	0.03	0.06
-0.06	0.44	0.19	0.44	-0.02	0.06	0.19	0.44	0.03	-0.25	0.25	0.19	0.44	0	-0.25	0.06	-0.25	-0.25	-0.25	-0.25	-0.06	-0.02	0.19	0.03	-0.02	0.03	0	0.06	0.06	-0.02	-0.02	0.06	0	-0.06	-0.25	0.06	-0.02	-0.06	0.06	0.06	-0.01	-0.06	-0.06	-0.02	0.44	-0.02	-0.25	0.25	-0.25	0
0.19	-0.12	0.03	-0.06	0.19	-0.01	0.19	-0.12	-0.12	0.06	0.03	0.19	0	0	-0.02	-0.25	0.19	0	-0.01	0.06	-0.25	0.19	0.19	0.19	0.19	-0.02	0.19	0.19	0	0.06	0.19	-0.12	0.03	0.06	0.19	-0.02	0.19	0.19	-0.25	0.25	0.19	0.25	0.03	0	-0.12	0.06	-0.02	-0.06	0.19	0.44
0.19	-0.12	0	0.19	-0.06	0.06	-0.02	0	-0.01	-0.02	-0.25	0.19	-0.02	0	0.06	0	0.06	0.19	0.19	0.44	-0.25	-0.01	-0.06	-0.06	0.25	-0.25	0.06	-0.25	0.44	0.19	0.06	0.44	-0.06	0.19	0.06	-0.25	-0.25	0.44	0.03	-0.25	0.06	-0.12	-0.01	-0.01	-0.25	0.03	0.44	0.19	0.19	0.03
0	0.25	0.25	0	-0.25	-0.02	0	0.19	-0.25	-0.06	0.19	0.19	0.06	0.06	0.06	-0.06	0.06	-0.02	-0.25	-0.06	0.03	-0.01	0.25	0.19	0.19	0.44	-0.25	-0.25	0.44	0.06	0.19	0.03	-0.12	0.06	0	-0.25	0.19	0.19	-0.12	-0.06	0.44	-0.01	-0.02	-0.25	0.19	0.06	0	0.19	-0.25	-0.01
[truncated: 5,000 more columns]

## Sheet: 10,000 means of resampled data
0.0257143	0.104286	0.127143	0.095	-0.00642857	-0.0307143	0.0171429	0.0542857	-0.0128571	-0.0371429	0.0271429	0.0814286	0.0492857	0.0507143	0.05	-0.0807143	0.0357143	0.0171429	0.0271429	0.0642857	-0.0692857	0.0992857	0.101429	0.1	0.0507143	0.161429	0.085	-0.0142857	0.1	0.0857143	-0.00642857	0.107143	0.000714286	-0.0528571	0.187143	0.0285714	0.095	0.12	-0.00142857	0.105714	0.0478571	-0.0328571	0.0657143	0.0264286	0.0314286	-0.0157143	0.035	0.015	0.0235714	0.0785714
[truncated: 5,000 more columns]
