# Supplementary material for: Human magnetic sense is mediated by a light and magnetic field resonance-dependent mechanism
Source: Sci Rep. 2022 May 30;12:8997. doi: 10.1038/s41598-022-12460-6 (PMC9151822; doi:10.1038/s41598-022-12460-6)
Supplement: Supplementary file 2 — Supplementary Information 2. [file 41598_2022_12460_MOESM2_ESM.zip › Appendix S2_#28.xlsx]

## Sheet: Original data
0.43
-0.18
0.07
-0.06
-0.18
-0.31
0
-0.07
0.06
-0.25
0.06
-0.25
0.06
-0.25
0.13
-0.25
0
0.25
-0.68
0.12

## Sheet: Resampled 10,000 data sets
0.43	0	-0.25	-0.25	0.43	-0.18	-0.68	-0.68	0	-0.25	0.07	0.06	0.43	-0.18	-0.18	0	-0.25	0.25	-0.07	-0.25	-0.06	0.07	-0.68	0.43	-0.68	-0.18	0.06	0.13	-0.25	-0.07	0.06	-0.25	-0.07	0	0.07	0.07	-0.68	0.07	-0.31	0.07	0	0	-0.18	0.07	0.06	0.13	0.06	0.25	-0.06	-0.31
-0.68	-0.07	0.07	-0.68	0	-0.25	-0.25	0	0	0.06	-0.06	-0.18	0.12	0.06	-0.68	-0.07	0	-0.31	-0.31	-0.07	0.12	-0.07	0.06	-0.06	-0.25	-0.25	0.25	-0.25	0.13	-0.25	0.12	0.12	0	-0.07	-0.31	0.43	0.06	-0.06	0.25	0.13	0.07	0.06	0	0	-0.25	-0.68	-0.31	0.06	0.12	-0.25
-0.18	0.43	0.43	-0.07	-0.07	0.06	0.43	0.13	0.06	-0.25	0.06	0.43	-0.18	-0.18	0	-0.06	-0.68	0.06	0.06	0.25	0.13	0	-0.18	0.06	-0.25	-0.25	-0.25	-0.06	0.12	-0.07	-0.25	0.06	0.13	0.06	0.06	-0.25	0	-0.25	0	-0.68	0	0.06	-0.31	0.06	0.06	-0.25	0.25	0.06	-0.31	0
-0.25	-0.18	-0.25	0	-0.25	-0.06	0.06	-0.25	0.43	0.12	-0.68	0.06	0.43	-0.25	-0.25	0.25	-0.07	0.06	-0.31	-0.25	-0.25	-0.18	0.07	0.43	0.06	0.25	-0.18	-0.18	-0.25	0.06	0	-0.25	0.43	0.06	-0.31	-0.25	0.07	0.06	-0.07	0.06	-0.25	0	-0.25	0	0.12	-0.31	-0.25	0.25	-0.25	0.25
0	0.06	-0.25	0.43	0.25	-0.31	0.25	0.07	0.06	0	0	0.13	0.25	-0.18	0	-0.68	-0.68	-0.06	-0.18	0	0.06	0.07	-0.18	-0.25	0.06	0.25	-0.68	0.12	-0.07	-0.25	-0.31	0.13	0.12	0.25	-0.18	0.43	-0.25	-0.25	0.13	-0.06	-0.25	-0.31	0.12	-0.18	-0.25	0.06	-0.06	0.06	-0.25	-0.25
0.06	0.25	0.06	-0.25	-0.25	0.13	-0.18	-0.25	0.13	0.13	-0.06	-0.25	0	0.06	-0.18	0.25	0.43	0.06	-0.31	-0.18	-0.18	-0.25	-0.31	-0.25	0.06	0.07	-0.25	0	0.06	0	0.07	0.13	-0.25	0.06	-0.07	0.13	-0.06	-0.68	-0.25	-0.25	0.06	0.07	0.12	-0.68	-0.06	0.13	-0.25	-0.25	0.12	0.06
-0.25	-0.31	-0.25	0	-0.25	-0.25	-0.31	-0.31	-0.18	-0.25	0.06	-0.25	-0.18	-0.25	-0.06	-0.25	0.12	-0.25	-0.18	0.13	0.25	-0.25	0.06	-0.18	0.06	0	-0.06	0.06	0.06	-0.06	0.06	-0.68	0	-0.18	-0.18	-0.31	-0.25	0.06	0.06	-0.25	0.06	-0.18	-0.25	0.25	0.06	0.12	0.12	0.13	0.25	-0.25
-0.31	0.07	0.06	0.12	-0.31	-0.07	-0.25	0.13	-0.18	0.06	0.13	-0.18	0.06	-0.25	-0.25	-0.25	-0.07	-0.25	-0.25	-0.25	0.25	0.43	0.06	-0.68	-0.25	-0.06	-0.06	-0.18	-0.25	-0.68	-0.25	-0.68	-0.18	0.12	-0.68	0.06	0.12	-0.25	0.06	0	-0.06	0.12	-0.07	0.13	0	-0.07	-0.18	0.06	-0.25	0.25
0.06	-0.25	-0.31	-0.07	-0.07	0.12	-0.07	-0.31	0.06	0	-0.25	0.12	-0.25	-0.18	-0.06	0.07	-0.68	0.13	-0.07	0.06	0	-0.25	0.06	-0.31	0.06	-0.18	0.07	0	0.13	0.07	-0.07	0.07	-0.25	-0.25	0	-0.25	0.06	0.13	0	0.06	-0.25	0.25	0.25	0	-0.31	0	-0.07	0.12	0.25	-0.18
0.13	-0.25	0	-0.07	0.13	0.06	-0.18	-0.25	-0.07	-0.07	0.06	-0.25	0	0.25	0.12	0.07	-0.07	-0.68	0.06	0.07	0.25	0.07	-0.31	-0.25	-0.06	0.06	0.06	0.12	0.25	-0.18	0.06	0.43	0.13	-0.31	0	0.06	-0.31	-0.25	-0.07	0	-0.25	-0.25	0.12	0.25	-0.07	0.12	-0.18	0.13	0.43	0.06
0.13	0.06	0.06	0.13	-0.31	0.06	0.06	-0.31	-0.25	0	0.06	0.43	-0.18	0	0.25	-0.18	0.07	0.06	0	0.07	-0.18	-0.25	0.06	0.07	-0.31	-0.07	0.06	0.06	-0.06	0	0	-0.18	-0.06	-0.07	-0.25	0.12	-0.07	-0.18	0.07	0	-0.25	0.25	0.06	-0.68	-0.25	-0.07	-0.07	0.06	-0.25	0.07
-0.25	0	-0.25	-0.18	-0.07	-0.68	-0.31	0.07	0.43	0	0.13	-0.18	0.13	0.06	0.13	0.06	0.13	0.06	-0.31	-0.25	-0.25	0.13	0.13	-0.07	-0.31	0	-0.68	0.13	0	0	0.06	-0.25	-0.25	0.06	0.25	-0.25	0.43	0.13	-0.25	-0.06	0.43	-0.07	-0.18	0.07	-0.06	-0.07	0.13	-0.25	0.25	0.06
0.06	0.06	0.07	0	-0.25	0	-0.25	0	-0.25	-0.25	-0.06	0	0.25	-0.18	0	-0.68	0.12	-0.06	-0.06	0.06	-0.18	0.06	-0.07	-0.18	-0.31	0	-0.25	-0.31	0.13	0.25	-0.25	-0.18	-0.68	-0.31	-0.25	0.06	0.07	-0.18	-0.06	0	0.13	-0.25	-0.18	-0.25	0.06	0.07	0	-0.68	0.13	-0.25
0	0.25	-0.25	-0.18	-0.25	-0.31	0.43	-0.68	-0.31	-0.18	0.06	0.25	0.25	0.06	0	0.13	0.06	0.06	-0.25	-0.07	0.07	0.43	0.12	0.43	0	-0.18	0.13	0.06	0.06	0.07	0.06	-0.25	0.25	-0.25	0.25	-0.25	0.12	0.06	-0.07	0.13	-0.18	0.07	0.06	-0.25	-0.68	-0.18	0.25	-0.18	-0.06	0.43
0.06	0.06	0.13	-0.06	0.43	-0.25	0.13	0.06	-0.25	0.06	-0.25	0.43	-0.25	0	0.13	-0.18	-0.18	0.06	-0.25	0.12	-0.06	0.43	0.07	0.06	0.13	0	-0.25	-0.31	-0.31	0.12	-0.68	0.06	0.06	-0.31	0.25	-0.25	0.13	-0.25	0.06	0.06	-0.31	0	0.06	0.43	0.43	-0.25	0.06	-0.25	-0.25	-0.25
0.06	0.06	-0.25	-0.25	0.43	0.43	-0.18	-0.25	0.12	-0.25	-0.68	0.06	-0.25	-0.06	0	0.13	0.06	-0.25	0.07	-0.25	0.07	-0.18	-0.25	0.07	0.06	0.13	-0.18	0.06	-0.06	-0.07	-0.18	-0.25	-0.07	0.43	-0.68	0.25	0.25	-0.07	-0.31	0.07	-0.25	-0.25	-0.31	0.06	0	-0.31	-0.18	-0.07	-0.25	0.12
0	0.06	0.06	-0.07	-0.31	0.12	0	-0.07	0.43	-0.25	-0.18	-0.25	-0.25	-0.06	0	0.07	0.07	0.12	-0.31	-0.31	0	-0.25	-0.06	-0.25	0	-0.07	-0.18	-0.25	-0.18	-0.18	-0.18	-0.18	0.07	0	-0.18	-0.25	0.25	0	0.06	-0.18	-0.18	0.06	0.43	-0.25	0.06	0.25	0	0	-0.25	-0.25
0.12	-0.06	-0.25	-0.18	-0.25	0.06	-0.25	0.12	-0.25	0.06	-0.25	-0.25	0.06	-0.25	0.13	0.43	-0.18	-0.18	-0.25	-0.25	-0.31	0.25	0.06	-0.25	-0.18	-0.07	-0.18	0	0.06	-0.68	-0.25	-0.25	0.07	-0.25	-0.07	0.43	0.07	0.06	-0.07	0	0.25	0	0.07	0.43	-0.31	0.06	-0.18	-0.18	-0.25	0.07
0.13	-0.25	-0.07	0.12	-0.18	-0.18	0.43	-0.18	0	-0.25	-0.06	0.07	0	0.12	0.12	0	0.06	0.07	-0.18	0.12	-0.25	0.06	-0.68	0.06	0.43	-0.18	-0.31	-0.07	-0.07	-0.25	-0.25	0	0.06	-0.18	-0.68	-0.06	0.25	0.43	0.06	0	0.43	0.07	0.06	-0.68	0.12	0.07	0.07	0.13	0.25	0
-0.06	0.12	-0.31	0	0.06	0	0.06	0.43	-0.25	0.06	0	-0.07	-0.25	0.06	-0.18	0.07	-0.07	0.06	-0.07	0.13	-0.68	-0.25	0	0.25	-0.25	0.06	0.06	0.43	-0.18	-0.68	0.06	-0.25	-0.18	0.06	0	0.43	-0.18	-0.18	0.06	-0.07	0.06	0	0.43	-0.25	0	0.06	0.12	-0.25	-0.06	-0.06
[truncated: 5,000 more columns]

## Sheet: 10,000 means of resampled data
-0.037	0.0055	-0.0875	-0.0755	-0.0545	-0.075	-0.053	-0.1265	-0.0135	-0.0725	-0.095	0.009	0.0095	-0.0675	-0.048	-0.041	-0.0905	-0.0495	-0.1585	-0.056	-0.06	0.0035	-0.0985	-0.0435	-0.0965	-0.0335	-0.141	-0.022	-0.034	-0.1425	-0.106	-0.1325	-0.0335	-0.054	-0.148	0.0175	0.004	-0.08	-0.0325	-0.0485	-0.037	-0.015	0.0025	-0.0735	-0.0635	-0.056	-0.0335	-0.04	-0.0345	-0.034
[truncated: 5,000 more columns]
