# Supplementary material for: Human magnetic sense is mediated by a light and magnetic field resonance-dependent mechanism
Source: Sci Rep. 2022 May 30;12:8997. doi: 10.1038/s41598-022-12460-6 (PMC9151822; doi:10.1038/s41598-022-12460-6)
Supplement: Supplementary file 2 — Supplementary Information 2. [file 41598_2022_12460_MOESM2_ESM.zip › Appendix S2_#29.xlsx]

## Sheet: Original data
0.06
-0.18
-0.12
-0.18
0.07
-0.19
0.06
-0.07
-0.06
-0.18
0.18
-0.37
-0.31
-0.12
-0.06
-0.06
0
-0.13
-0.37
-0.19

## Sheet: Resampled 10,000 data sets
-0.37	-0.13	-0.12	-0.18	-0.07	-0.31	0.06	-0.18	-0.12	0	-0.06	-0.31	-0.19	-0.12	0.06	-0.06	-0.18	-0.37	0	-0.37	-0.18	-0.18	0.07	-0.31	-0.06	-0.37	-0.37	-0.18	-0.37	-0.19	-0.19	0.18	-0.07	-0.06	-0.19	-0.18	-0.37	-0.19	0.18	-0.06	-0.19	0.18	-0.12	-0.06	0	0.07	-0.37	-0.06	0.07	-0.18
-0.31	0.18	0.07	-0.13	-0.19	0	-0.19	-0.06	-0.18	-0.37	-0.18	-0.18	0.06	0	-0.13	0	-0.18	-0.19	-0.18	0.18	-0.13	-0.06	-0.31	-0.07	-0.12	0	-0.31	-0.18	0.06	-0.18	0.06	-0.19	-0.19	-0.19	0.06	-0.12	0.18	0.06	-0.18	0.18	-0.18	-0.06	-0.12	-0.37	0.06	0.06	0.06	-0.12	0.06	-0.18
0.18	-0.07	0.18	-0.07	-0.31	-0.19	-0.31	-0.18	-0.06	-0.19	-0.19	-0.31	-0.37	-0.18	-0.19	-0.19	-0.06	0.06	-0.06	-0.12	-0.12	-0.37	-0.12	-0.19	-0.12	-0.06	-0.18	0.18	-0.37	-0.31	-0.12	-0.18	-0.18	-0.12	0.06	-0.19	-0.18	0.07	0.06	0.07	-0.19	-0.19	-0.18	-0.13	-0.06	-0.06	0.18	-0.12	-0.06	-0.31
-0.18	-0.12	-0.06	-0.06	-0.12	0.07	-0.31	-0.18	-0.19	-0.18	-0.12	-0.06	-0.07	-0.19	0	0	-0.13	-0.37	0.06	-0.13	-0.13	0.07	0.06	0.06	0.06	-0.06	0.07	0.18	0.06	-0.19	0	0.06	0.07	-0.18	-0.06	-0.13	-0.12	0.06	-0.19	-0.18	0	-0.31	0	0.18	-0.06	0.18	0.06	-0.06	-0.37	-0.37
0.18	-0.31	-0.07	-0.06	-0.12	-0.06	-0.13	-0.37	-0.18	-0.06	-0.12	0.18	-0.13	0.06	-0.06	-0.18	-0.18	-0.19	-0.37	-0.18	-0.18	-0.18	0.06	0.07	-0.18	-0.12	-0.37	-0.07	-0.19	0	-0.12	0.18	-0.06	-0.19	0.06	0.18	0	-0.06	-0.19	-0.06	0	-0.12	0.06	-0.19	-0.31	-0.13	-0.31	-0.13	0.06	0.06
-0.12	-0.13	-0.19	0.06	0.06	-0.12	-0.07	0.06	0.18	0.06	-0.19	-0.07	0.06	-0.18	-0.31	-0.18	0.18	0.06	-0.12	-0.06	-0.13	-0.12	-0.06	-0.12	-0.18	-0.07	0.07	0.06	0.06	-0.18	0.07	-0.06	0.18	0.07	-0.19	0.07	-0.18	-0.12	-0.31	-0.06	-0.18	-0.37	0.18	-0.12	-0.18	0.18	0.18	-0.12	-0.37	-0.12
0.06	0.06	-0.12	-0.18	-0.12	-0.12	-0.06	0.06	-0.06	-0.19	0.07	-0.07	-0.06	-0.06	-0.31	-0.31	0.18	-0.06	-0.18	-0.12	-0.12	-0.18	0.06	-0.13	-0.12	-0.18	0.07	-0.12	-0.31	-0.13	-0.18	-0.06	0.18	-0.19	-0.18	-0.06	-0.19	-0.13	-0.19	-0.12	-0.19	-0.07	-0.37	-0.37	-0.13	-0.37	-0.37	0.06	-0.18	-0.13
-0.06	0	-0.37	-0.37	-0.31	-0.07	-0.13	-0.06	-0.18	0.18	-0.12	0.06	0.06	-0.13	-0.37	-0.06	-0.19	-0.37	0.07	-0.19	0.07	-0.06	-0.31	-0.18	0.06	-0.12	-0.31	-0.12	0.06	-0.37	-0.12	-0.19	-0.18	0.07	0	0.06	-0.07	0.18	-0.06	0.06	-0.19	-0.13	-0.37	-0.12	-0.37	0.07	-0.06	-0.18	0.07	0.18
-0.18	-0.12	-0.18	-0.12	-0.37	-0.18	0.18	-0.06	-0.18	-0.07	-0.18	0.18	-0.06	-0.31	0.06	-0.37	0.07	-0.37	-0.19	-0.13	0.07	0.06	-0.18	0.18	-0.18	-0.18	-0.18	-0.18	-0.19	0.06	-0.06	0.06	-0.19	-0.19	-0.06	-0.06	-0.19	0.06	0.18	-0.19	0.06	-0.06	-0.19	-0.13	-0.37	-0.18	-0.37	-0.13	-0.07	-0.31
0.18	0	-0.37	-0.37	0.18	-0.07	0.06	-0.19	-0.18	-0.37	0.06	0.18	-0.06	-0.06	-0.12	-0.06	-0.06	-0.06	-0.06	-0.06	0.06	-0.18	0.06	-0.37	-0.19	0	0	-0.13	-0.06	-0.19	0.06	-0.06	-0.18	-0.07	-0.06	-0.31	-0.37	0.06	-0.12	0	-0.19	-0.07	0.18	-0.37	-0.18	-0.06	0.06	-0.06	-0.06	0.07
-0.12	0	-0.19	-0.31	-0.18	-0.19	-0.12	-0.18	-0.37	-0.37	-0.06	-0.19	0.18	-0.31	-0.07	-0.07	-0.37	-0.06	-0.19	-0.06	-0.07	0.06	0	-0.12	-0.19	0.07	-0.18	0.07	-0.31	-0.13	-0.06	0.06	-0.12	-0.37	0	-0.37	-0.12	-0.06	-0.19	-0.18	0.18	-0.19	-0.07	0.06	0.07	-0.18	-0.12	-0.31	-0.07	-0.18
0.18	-0.06	-0.18	0.18	0.06	-0.13	-0.12	0.06	-0.06	-0.37	-0.13	-0.12	-0.18	-0.06	0	-0.31	-0.31	0	-0.07	0.06	-0.06	-0.19	-0.19	-0.37	0.06	-0.18	-0.07	0.06	-0.06	-0.18	0.07	-0.12	-0.37	-0.19	-0.37	-0.31	-0.06	0	-0.12	-0.06	0	-0.06	0.07	-0.18	0.06	-0.06	-0.12	-0.18	-0.19	-0.37
-0.06	-0.37	-0.06	0	0.06	-0.37	-0.12	-0.19	-0.31	-0.18	-0.06	-0.12	-0.06	-0.06	-0.18	-0.31	-0.19	0.06	-0.37	0.06	-0.18	0.18	-0.18	-0.06	-0.19	-0.37	0.18	0.06	-0.06	-0.18	-0.19	-0.06	0.18	-0.07	-0.12	-0.18	-0.19	-0.06	-0.06	0	0.06	-0.18	-0.37	-0.31	-0.06	-0.06	-0.06	-0.13	0.06	0
-0.12	-0.07	-0.18	-0.18	-0.18	-0.18	0.18	-0.19	-0.07	-0.06	-0.18	0.07	-0.31	-0.18	-0.19	-0.37	0.06	-0.18	-0.06	-0.19	0.06	-0.18	0.07	-0.18	-0.06	0.07	-0.37	-0.37	-0.18	0.18	-0.07	-0.18	-0.18	0	-0.18	-0.31	-0.18	0	-0.37	0.18	-0.37	-0.37	-0.18	-0.06	-0.06	-0.07	-0.06	-0.07	-0.13	-0.37
-0.18	0.07	-0.18	-0.31	-0.07	-0.31	-0.06	-0.31	-0.19	-0.12	-0.07	-0.37	-0.19	0.06	-0.13	-0.37	-0.18	-0.18	-0.37	-0.19	-0.19	-0.31	-0.06	-0.12	-0.18	-0.12	0.07	-0.18	-0.06	0.07	-0.06	0.06	-0.06	-0.13	0.07	-0.31	-0.06	-0.18	-0.18	0.07	-0.19	-0.19	-0.37	-0.19	-0.19	-0.06	-0.19	-0.13	-0.18	-0.07
-0.37	-0.12	0	0.06	-0.06	-0.31	0.06	-0.31	-0.13	-0.19	-0.06	-0.31	-0.18	0	0.06	0.06	-0.18	-0.31	-0.19	-0.06	-0.13	-0.37	-0.31	-0.06	-0.07	-0.18	-0.12	0.07	-0.31	-0.06	-0.37	0.07	0.06	-0.12	0	-0.18	-0.12	-0.18	-0.37	-0.18	-0.12	0.06	-0.37	-0.12	-0.18	-0.13	-0.07	-0.06	-0.37	-0.13
-0.07	-0.06	-0.12	-0.06	-0.06	-0.06	-0.13	-0.18	0.06	0.18	0.07	-0.18	-0.37	-0.07	-0.07	-0.12	-0.18	-0.19	-0.19	0	-0.37	-0.13	-0.19	-0.12	-0.18	-0.18	-0.18	-0.18	-0.18	-0.19	0.06	-0.13	-0.18	0.06	-0.06	0.07	-0.06	-0.18	-0.06	-0.13	-0.12	0.18	-0.12	-0.07	-0.19	-0.18	-0.18	-0.12	-0.06	-0.13
-0.37	-0.12	0.07	0.06	-0.18	0	-0.06	-0.12	-0.31	-0.37	-0.07	-0.19	-0.06	-0.19	0.18	-0.18	-0.06	-0.18	-0.06	0.18	-0.13	-0.37	0.06	-0.06	-0.19	-0.37	-0.13	0	-0.18	-0.06	0.06	-0.37	-0.31	-0.37	0.06	-0.06	-0.37	-0.13	0.06	-0.18	-0.18	-0.06	-0.19	0	-0.12	-0.19	-0.37	-0.06	-0.18	-0.18
-0.31	-0.06	-0.31	-0.37	0	0.07	0.07	-0.18	-0.07	0.06	-0.07	-0.12	-0.06	-0.18	-0.18	0.07	-0.12	-0.12	0.18	0.06	-0.18	-0.07	-0.18	-0.06	-0.13	0.07	-0.13	0.18	0	-0.37	-0.18	0.18	-0.18	-0.06	-0.06	-0.18	-0.37	-0.19	0	-0.37	-0.18	-0.06	-0.12	0	-0.18	-0.31	-0.06	0.06	-0.06	-0.19
0.07	-0.12	-0.18	-0.13	-0.06	-0.06	-0.19	-0.19	-0.12	-0.06	-0.19	-0.18	-0.13	0.18	-0.13	-0.18	-0.18	0	0.06	-0.12	-0.18	-0.37	0.06	0.06	-0.31	-0.07	-0.19	-0.06	-0.18	0	-0.18	-0.18	0.18	-0.13	0.06	-0.06	-0.19	-0.19	0	-0.12	0.18	-0.19	0	-0.06	-0.06	0.06	-0.12	0.06	0.06	-0.12
[truncated: 5,000 more columns]

## Sheet: 10,000 means of resampled data
-0.0985	-0.0775	-0.128	-0.127	-0.102	-0.1295	-0.0695	-0.1475	-0.136	-0.1335	-0.0925	-0.1055	-0.106	-0.099	-0.104	-0.1595	-0.113	-0.151	-0.1145	-0.072	-0.111	-0.1475	-0.0795	-0.1075	-0.1235	-0.121	-0.1315	-0.0455	-0.1385	-0.13	-0.076	-0.0465	-0.08	-0.1215	-0.058	-0.1315	-0.1605	-0.059	-0.1055	-0.0665	-0.0995	-0.113	-0.1325	-0.1305	-0.1255	-0.071	-0.1145	-0.093	-0.0985	-0.1515
[truncated: 5,000 more columns]
