# Supplementary material for: Human magnetic sense is mediated by a light and magnetic field resonance-dependent mechanism
Source: Sci Rep. 2022 May 30;12:8997. doi: 10.1038/s41598-022-12460-6 (PMC9151822; doi:10.1038/s41598-022-12460-6)
Supplement: Supplementary file 2 — Supplementary Information 2. [file 41598_2022_12460_MOESM2_ESM.zip › Appendix S2_#3.xlsx]

## Sheet: Original data
-0.43
-0.12
-0.18
0.12
-0.18
0.31
-0.12
-0.18
0
-0.09
0
0.12
-0.18
-0.18
-0.12
0.03
-0.25
0
0.13
-0.31

## Sheet: Resampled 10,000 data
-0.25	-0.18	0	0.03	-0.18	0.12	-0.18	0	0.03	0	-0.18	-0.12	-0.12	-0.43	-0.43	-0.12	0.12	-0.31	-0.43	0.31	0	0.03	0.31	0.12	-0.18	0.12	0	-0.12	-0.25	0	0	-0.12	0.12	-0.18	-0.12	0.12	0.12	0	-0.18	-0.18	-0.18	0.03	-0.18	-0.18	-0.12	-0.31	0.12	0.03	-0.25	0.03
0.13	-0.43	-0.18	0.31	-0.25	0.03	-0.31	-0.18	-0.18	0.31	-0.18	0.13	0.31	0	-0.12	-0.18	-0.18	0.13	0.12	0.31	-0.12	0	-0.18	-0.12	-0.18	0	0	-0.18	0	0	0.12	0.12	-0.18	-0.09	-0.12	0	-0.18	-0.12	-0.12	0.12	-0.18	-0.18	0.03	0	-0.18	0.12	-0.12	-0.12	-0.12	-0.18
-0.18	-0.25	0.03	0	0.12	-0.12	-0.43	-0.18	-0.18	-0.12	-0.25	0	-0.25	0.13	0	-0.43	-0.25	-0.12	0	-0.18	0.12	-0.12	-0.18	-0.09	-0.18	0	-0.18	0.12	0	0.12	0.13	-0.18	-0.43	0	0	-0.12	-0.12	-0.18	-0.12	-0.18	-0.12	-0.18	0.31	-0.09	0.12	0.31	0.31	-0.12	-0.18	-0.12
0.13	0.13	0.03	-0.18	0	0	0.03	0	0	0.12	0	0.12	-0.43	0.03	-0.09	-0.12	-0.25	-0.12	-0.18	0.31	-0.09	0.31	-0.25	0.12	0.13	0.31	0.03	0.31	-0.18	0.12	-0.18	-0.18	-0.18	0	0.13	0	0	-0.12	0.03	-0.12	-0.18	-0.12	-0.18	-0.18	0.12	-0.18	-0.09	-0.18	0	0.03
-0.18	-0.18	0.12	0	0.13	0.12	-0.25	0	-0.12	-0.18	-0.18	0.13	0.13	-0.12	0.13	0	-0.12	0.31	0.12	-0.25	-0.18	0.12	-0.12	-0.12	-0.18	-0.12	-0.18	-0.43	0.03	0.12	0.12	-0.12	-0.18	0.31	-0.31	-0.12	-0.12	0	0.13	0.03	-0.18	0.03	-0.31	-0.12	-0.12	-0.12	0	-0.18	-0.12	-0.18
-0.12	0.03	-0.09	-0.31	0.31	-0.18	0	-0.12	-0.18	0.12	0.13	-0.31	-0.12	0.31	-0.18	-0.12	-0.18	0	-0.18	-0.31	-0.18	0.31	0.03	-0.18	-0.12	-0.18	0.03	0.03	-0.18	0	-0.25	-0.18	-0.43	-0.18	0	0.12	0.12	-0.43	0	-0.12	-0.18	-0.18	0	-0.12	-0.12	-0.18	-0.18	-0.09	0	-0.12
0.31	-0.12	0	0	0.03	0.31	-0.12	-0.18	0.13	-0.18	0	0	-0.09	-0.12	-0.18	-0.25	0	0	-0.09	-0.12	-0.18	0	-0.18	0.12	-0.18	0.13	0.13	-0.18	-0.25	-0.12	0	-0.18	-0.09	0.12	0.03	-0.18	-0.18	0	-0.18	-0.18	-0.12	-0.18	-0.18	0.03	-0.18	0	0.12	-0.18	-0.18	-0.18
0	-0.18	-0.18	-0.18	0.03	-0.18	-0.18	-0.18	-0.31	-0.18	0.12	-0.18	0.12	-0.18	0	-0.25	0	0.13	-0.31	-0.12	-0.43	0	-0.43	-0.12	-0.18	-0.18	-0.31	0	0.03	-0.25	-0.31	-0.12	0.12	-0.18	0	-0.12	0.13	0.12	-0.25	-0.12	-0.18	0.12	0.03	-0.18	0.31	-0.31	-0.12	-0.12	0	0
-0.31	-0.18	-0.12	-0.18	-0.18	-0.18	0.31	0.12	0.12	0.03	-0.18	0.31	-0.18	-0.18	-0.25	-0.12	-0.18	0	0.12	0.12	-0.12	-0.09	-0.18	-0.18	-0.18	-0.09	0.12	-0.18	-0.18	0.03	-0.43	0	-0.18	0	0.12	0	-0.18	-0.12	-0.12	-0.18	-0.12	-0.18	0	-0.18	0	0	0	-0.25	0.12	-0.18
-0.31	0.12	0.03	0.31	0.12	-0.12	-0.25	-0.18	-0.12	-0.12	0.12	0	-0.09	-0.12	0.12	-0.18	-0.18	-0.31	0	-0.18	-0.12	0	-0.18	0.13	-0.09	-0.18	-0.18	-0.18	-0.18	-0.12	0	-0.31	-0.18	-0.18	-0.18	-0.18	-0.09	-0.12	0.31	-0.18	0.12	-0.18	-0.18	-0.18	-0.12	-0.18	0	0.12	0.31	-0.25
0.12	-0.12	0.31	-0.25	-0.12	-0.09	0	0	-0.18	0.13	-0.18	0.12	-0.31	-0.18	0.12	-0.18	0.31	-0.12	-0.18	0.13	0	0	0.13	0.31	-0.09	0	-0.18	-0.12	0.03	0	-0.18	0.03	-0.18	0.13	-0.18	-0.31	0.13	-0.09	-0.12	0	-0.12	-0.09	-0.18	-0.12	0.12	0.12	-0.18	0.12	-0.43	-0.12
-0.31	-0.43	-0.18	0.31	-0.12	-0.12	0.13	-0.43	-0.18	0.03	-0.12	0.31	0	-0.18	-0.18	0	0	-0.12	-0.18	0	-0.18	0.13	-0.43	0.03	-0.18	-0.18	-0.12	-0.18	0.13	-0.12	-0.31	0.12	0.12	-0.12	-0.43	0	-0.18	-0.18	-0.43	-0.09	-0.18	0.12	0.13	-0.43	0.12	-0.18	-0.43	-0.18	0.13	-0.25
-0.31	0.31	-0.18	-0.25	0	-0.18	0.12	0.13	-0.25	-0.09	-0.09	-0.18	0	-0.09	0	-0.31	-0.43	-0.18	0.12	-0.25	0	-0.18	-0.09	0.12	0.03	0	0	-0.18	-0.12	-0.18	0	0.13	-0.43	-0.18	0.13	-0.12	-0.12	-0.31	-0.43	0	-0.12	0.03	0.12	0	-0.18	0.12	0.31	0	-0.18	0.03
-0.09	-0.43	0.12	-0.18	0.03	0.13	0.31	0.13	-0.43	0	-0.18	-0.12	-0.18	0.03	-0.43	-0.18	-0.31	0	0	0.31	-0.25	-0.31	0	0.31	-0.18	-0.12	0	-0.12	-0.18	-0.18	-0.09	0.12	-0.18	-0.18	-0.12	-0.31	-0.12	-0.12	-0.18	0.03	-0.31	-0.18	0.31	-0.18	-0.12	0.03	-0.12	0	0.13	0
-0.25	-0.12	-0.18	0.13	0.13	0.12	-0.18	-0.09	-0.43	0	-0.25	-0.18	-0.09	-0.12	-0.09	-0.25	0.12	-0.18	-0.09	0.12	-0.12	-0.18	-0.09	-0.12	-0.18	0	0	0	0	-0.18	-0.25	-0.43	0.31	0.12	0.31	0.31	0.12	0.31	-0.18	-0.12	0	0.31	0.03	-0.12	0.13	0	-0.18	-0.12	0.12	0
-0.18	-0.25	-0.09	-0.12	-0.18	-0.25	-0.18	-0.09	0.12	-0.12	0.12	-0.18	-0.18	0.13	0.12	-0.09	-0.18	-0.18	-0.18	-0.43	-0.31	-0.18	0.03	0.12	0	-0.31	-0.09	-0.43	-0.25	-0.09	-0.18	-0.18	0	-0.18	-0.12	0	0.12	-0.12	0	-0.12	-0.12	-0.18	-0.09	0	-0.12	-0.18	-0.31	0.12	0.13	-0.18
0	-0.18	-0.31	0.12	0.12	0	0	-0.12	-0.18	0	-0.18	0.31	-0.18	0	-0.31	0	-0.18	0.12	0.12	0	0	0.31	-0.12	-0.18	-0.25	-0.18	-0.18	-0.12	0.03	0.12	-0.09	0	-0.18	0.12	-0.09	-0.09	0.12	0.31	-0.12	-0.12	-0.18	0	0.03	-0.18	0.12	-0.18	0.13	-0.31	0.03	-0.31
0.13	-0.12	-0.12	0.31	-0.09	-0.31	0.12	0.13	-0.12	0	0.12	-0.12	-0.18	-0.12	-0.12	-0.25	0.12	-0.18	-0.18	-0.12	-0.12	-0.18	0.03	0	-0.25	-0.18	-0.18	0	0.12	-0.09	0.13	-0.09	-0.09	-0.12	-0.18	0.03	0.31	-0.43	-0.12	-0.12	-0.18	-0.12	-0.18	-0.18	-0.12	0.31	-0.09	0	0.12	0
0.03	-0.31	0.12	-0.18	-0.43	-0.12	0	-0.18	-0.18	-0.25	-0.18	0	-0.18	-0.18	0	-0.12	-0.09	-0.31	-0.18	0.12	-0.18	-0.18	-0.09	0	0.31	-0.18	-0.12	0.31	0	-0.18	0.12	-0.25	0	0.13	-0.43	-0.25	-0.18	0	0.03	0.03	-0.18	0	0.31	-0.18	0.12	0	-0.18	-0.18	0	-0.12
-0.31	-0.43	-0.18	-0.09	-0.12	0	-0.18	-0.18	-0.09	0.03	0	0	-0.31	0.12	-0.09	-0.18	-0.12	0.12	0.12	0.12	-0.18	-0.12	-0.43	-0.18	-0.18	-0.12	0	0.12	-0.31	-0.12	-0.25	-0.18	0	-0.12	-0.25	-0.18	-0.18	0.03	0.31	0.13	0.12	-0.18	-0.43	-0.18	-0.18	-0.25	0.03	-0.43	0.31	0
[truncated: 5,000 more columns]

## Sheet: 10,000 means of resampled data
-0.0975	-0.166	-0.0525	-0.02	-0.0325	-0.051	-0.062	-0.08	-0.1365	-0.0235	-0.077	0.002	-0.1165	-0.0635	-0.099	-0.1665	-0.099	-0.066	-0.073	-0.0055	-0.132	-0.0165	-0.121	0.0045	-0.1155	-0.073	-0.0705	-0.0765	-0.0855	-0.056	-0.095	-0.1	-0.112	-0.039	-0.0905	-0.07	-0.024	-0.0785	-0.087	-0.0745	-0.1295	-0.0655	-0.0305	-0.1385	-0.02	-0.053	-0.049	-0.1035	-0.003	-0.105
[truncated: 5,000 more columns]
