# Supplementary material for: Human magnetic sense is mediated by a light and magnetic field resonance-dependent mechanism
Source: Sci Rep. 2022 May 30;12:8997. doi: 10.1038/s41598-022-12460-6 (PMC9151822; doi:10.1038/s41598-022-12460-6)
Supplement: Supplementary file 2 — Supplementary Information 2. [file 41598_2022_12460_MOESM2_ESM.zip › Appendix S2_#30.xlsx]

## Sheet: Original data
0
-0.13
-0.06
-0.13
-0.13
0.19
-0.12
0.32
-0.19
0.12
-0.12
-0.13
0.31
0.06
0.06
0.12
-0.19
-0.12
-0.06
0.25

## Sheet: Resampled 10,000 data sets
-0.19	0.06	-0.19	0.12	0.32	-0.13	-0.06	-0.12	0.12	-0.12	0.31	-0.12	-0.13	0	0	-0.13	-0.13	0.25	0	0.19	-0.19	0.12	0.19	-0.13	0.31	-0.13	-0.19	-0.12	-0.19	-0.12	-0.12	0.06	-0.13	-0.06	0.06	-0.13	-0.13	-0.12	0.31	0.06	0.06	0.12	-0.06	0.06	-0.13	0.25	-0.13	0.12	-0.19	0.12
-0.06	0	0.32	0.19	-0.19	0.12	0.25	0.31	0.32	0.19	0.32	-0.06	0.19	-0.12	0.06	0.06	0.32	-0.06	-0.13	0.19	-0.13	-0.19	-0.13	0.06	0.06	-0.12	-0.19	-0.06	-0.19	-0.12	-0.13	-0.13	0.31	0.12	-0.13	-0.12	0.32	-0.13	-0.13	-0.13	-0.06	0.32	0.12	-0.19	-0.06	-0.13	-0.12	0.06	0.06	-0.13
-0.06	-0.19	0.12	-0.12	-0.13	-0.12	0	0.32	-0.13	0.06	-0.19	-0.19	-0.19	-0.06	-0.12	0	-0.19	-0.13	-0.12	0.31	-0.13	-0.13	0.06	0.12	0.31	-0.12	0.32	-0.13	-0.12	-0.13	-0.06	-0.13	0	-0.12	-0.12	-0.12	-0.13	-0.13	-0.13	0.32	0.06	-0.13	0.19	0.12	-0.13	0.19	0.19	0.06	-0.06	-0.13
-0.06	-0.06	0.12	0.06	-0.12	-0.12	0.12	-0.12	-0.19	-0.13	-0.12	-0.13	0	0.12	0.12	-0.13	-0.19	0.06	0.06	0.19	0.12	0.19	-0.19	-0.13	-0.06	0.19	0.12	0.19	0.32	-0.13	0.06	0.06	0.31	-0.12	-0.06	-0.19	-0.12	-0.13	0.12	-0.13	-0.06	-0.13	0.31	0.31	-0.13	0.32	0.12	-0.06	-0.12	0.12
0.31	0.06	-0.13	-0.12	-0.06	-0.13	-0.19	-0.19	-0.13	0.06	0.32	-0.06	-0.06	-0.13	-0.06	-0.12	-0.13	0.19	-0.13	-0.19	0.06	-0.13	-0.12	-0.12	-0.13	-0.12	0.31	0	0.12	-0.13	-0.13	-0.13	0.32	0.19	0.25	-0.13	-0.12	-0.19	-0.06	0.12	-0.06	0.12	0.25	-0.13	-0.12	-0.13	-0.19	0.06	-0.12	0.06
-0.13	0.12	0.12	0.25	0.19	0.31	-0.12	-0.13	-0.06	-0.13	-0.06	0.25	0.06	0.19	0.31	-0.13	0.32	-0.19	0.32	0.25	0.06	0.19	0.12	0.31	0.06	-0.06	0.12	0.12	0.32	-0.19	-0.19	0.31	0	-0.13	-0.12	-0.13	-0.13	0	-0.12	-0.12	0.31	-0.13	-0.19	-0.12	-0.12	0.06	0.32	0.12	-0.12	0.06
0.19	0.06	-0.19	-0.12	0.12	0.19	-0.13	-0.13	-0.06	0.32	-0.12	-0.19	0.12	-0.12	0.31	-0.19	-0.12	-0.12	0.12	0.06	0.31	-0.19	0.06	-0.13	-0.13	-0.06	-0.06	-0.13	-0.19	0.06	-0.12	0.06	0.12	-0.13	0.12	0.06	-0.13	-0.12	-0.06	0.31	-0.12	0.32	0.06	0.12	-0.13	-0.19	-0.13	-0.13	0.32	0.31
-0.12	0.32	0.31	-0.06	0.12	0.06	0.32	-0.06	0.25	0.31	-0.13	-0.06	-0.13	0.06	-0.12	-0.19	-0.19	-0.06	0.25	-0.12	0	-0.12	0	0.06	-0.06	0.31	0.25	-0.19	0.12	-0.19	0.25	0.06	-0.13	0.31	-0.12	-0.12	-0.06	-0.13	-0.19	0.06	0.06	-0.13	0.12	0.06	0.19	0.25	0.06	-0.13	-0.19	-0.19
0.25	0.06	0.06	-0.06	0.32	0.06	0.19	-0.13	-0.13	0.12	0.31	0.19	-0.13	-0.06	-0.19	0.06	0.06	-0.19	-0.13	-0.13	-0.13	0.12	0.31	-0.13	0.31	0.12	-0.13	0.06	0.32	0.12	0	-0.12	-0.06	-0.19	-0.13	-0.12	0.06	-0.13	-0.12	-0.06	0.06	-0.13	-0.19	-0.06	-0.12	-0.19	-0.19	-0.19	-0.13	0.32
0.25	-0.13	0.12	0.19	-0.13	0.06	-0.19	-0.13	-0.13	-0.13	-0.13	-0.19	0.12	0.06	-0.13	-0.06	0.31	0.25	-0.12	-0.06	-0.12	-0.12	0.32	-0.06	0.12	0.31	-0.06	0.32	-0.13	-0.12	-0.12	0.25	-0.13	-0.13	0.32	-0.06	0.12	-0.12	0.19	-0.06	-0.13	0.31	0.06	-0.06	0.06	0.31	-0.19	-0.13	0.19	-0.19
-0.13	0.06	0.19	-0.19	-0.13	0.12	-0.19	-0.19	-0.13	-0.06	-0.13	-0.13	0.25	-0.06	-0.13	0.06	0.19	-0.12	0.31	-0.06	-0.12	-0.12	-0.06	0.19	0.12	-0.12	0.06	0.06	0.12	-0.12	0.31	0.12	-0.06	-0.06	-0.06	0.25	-0.06	0.12	0.06	-0.12	0.06	0.12	-0.06	-0.13	-0.13	-0.13	-0.06	-0.13	0	-0.12
0.25	0	0.06	0.19	-0.13	-0.13	-0.06	0	0.32	0.12	-0.12	0.19	-0.12	0.06	-0.13	-0.12	-0.19	0.06	0.32	-0.12	0.06	-0.06	0	0.12	0.06	0.31	-0.13	0.32	-0.06	-0.13	0.25	-0.13	-0.13	-0.13	0	-0.12	-0.06	-0.06	0	0.12	-0.13	-0.13	-0.06	0	-0.13	0.32	0	0.06	-0.06	-0.19
0.25	0.19	0.06	-0.19	-0.12	-0.13	-0.13	-0.06	-0.19	0.12	0.12	0.31	-0.12	0.12	-0.12	0.25	0	0.06	-0.13	-0.19	-0.19	0.31	0.12	-0.13	0.12	-0.12	-0.12	0.06	-0.12	-0.06	-0.12	-0.06	0	-0.06	-0.06	0.06	0.06	0.25	0	-0.12	0.06	0.12	-0.13	-0.19	-0.13	-0.13	0.19	-0.12	0.06	0.12
0.12	0	-0.13	-0.13	0.12	-0.06	0.19	-0.06	0	-0.19	-0.13	0.06	-0.13	0.12	0	0.31	0.25	-0.12	-0.19	0.19	-0.19	0.25	-0.19	0.19	0.32	0.06	-0.12	0.06	0.06	-0.06	0.12	-0.13	0.31	-0.06	-0.12	0.25	0.06	-0.12	0.06	0.12	0.25	-0.06	0.19	0.06	-0.13	0.12	-0.12	-0.12	-0.06	-0.12
-0.19	-0.13	-0.06	-0.06	-0.06	-0.13	-0.06	0.12	0	-0.19	-0.19	-0.13	0.12	0.06	0.12	-0.19	-0.13	0.06	0.12	-0.13	0.06	-0.13	0.12	-0.13	0.06	-0.12	-0.12	-0.19	-0.19	0.06	-0.19	0	0.19	-0.13	0.19	0.19	-0.13	0.19	0.31	0.06	-0.12	0.19	0.12	0.06	-0.06	-0.12	0.06	0.06	-0.13	-0.12
-0.06	-0.19	0.12	-0.12	-0.06	-0.19	-0.06	0.12	-0.13	-0.12	-0.13	-0.06	0.31	-0.06	-0.13	0.12	-0.06	0.06	-0.06	0	0.25	0.06	0.12	-0.13	-0.19	0.25	0.12	0	-0.19	0.12	-0.13	-0.06	-0.12	0.31	-0.12	-0.19	-0.13	-0.13	-0.12	-0.13	-0.13	-0.13	0.12	-0.12	0.06	0.32	0.25	-0.13	-0.06	0.31
-0.19	0.06	0.25	-0.13	-0.13	-0.12	-0.12	-0.12	0.31	-0.12	-0.13	0.19	0.06	-0.12	0.25	-0.19	0.32	-0.13	-0.13	-0.19	-0.12	0.19	-0.12	0.06	-0.19	-0.13	0.32	-0.12	0.12	-0.13	0.12	-0.12	0.06	-0.13	0.12	0.12	-0.13	0.19	0.06	-0.13	0.32	-0.12	0.12	-0.06	-0.13	0.06	-0.06	0.25	0.12	0.25
-0.06	-0.12	-0.12	0.19	0.12	0.25	-0.13	-0.06	0.06	-0.12	-0.13	-0.12	0.32	-0.12	0.06	-0.19	-0.13	-0.06	-0.13	-0.12	-0.12	0.06	0.12	-0.12	-0.19	-0.06	0.06	-0.19	-0.13	0.12	-0.06	0.12	0.12	-0.13	0.31	0.12	0.19	0	0.06	-0.13	0.32	-0.13	0.32	0.31	-0.12	0.19	0.12	-0.12	-0.13	-0.19
0.12	0.25	-0.13	0.31	0	-0.13	-0.12	0.32	0.31	-0.19	-0.13	-0.19	0.32	0.06	-0.12	-0.13	0.12	0.25	0.32	-0.13	-0.06	0.06	0.12	-0.19	0.19	-0.06	0.06	0.19	-0.12	-0.06	-0.13	-0.19	-0.12	-0.06	0	-0.19	-0.06	-0.12	0.12	0.12	0.06	-0.19	0.19	-0.06	-0.13	-0.12	-0.13	0.06	-0.19	-0.13
0.25	0	-0.13	0.12	-0.12	-0.19	-0.06	-0.06	0.12	0.12	-0.19	-0.12	0.25	-0.13	0.12	-0.06	-0.12	-0.13	-0.13	-0.13	0.31	-0.13	0	0.31	0.31	-0.13	-0.12	-0.13	0.25	-0.13	-0.19	-0.13	-0.19	0.06	-0.19	-0.06	-0.13	0.12	0.19	-0.06	-0.13	-0.06	0	-0.06	0.31	-0.19	0.12	0	0.19	-0.12
[truncated: 5,000 more columns]

## Sheet: 10,000 means of resampled data
0.037	0.021	0.0385	0.016	-0.0035	-0.0205	-0.0275	-0.0185	0.0265	-0.004	-0.0325	-0.028	0.0555	-0.0065	0.005	-0.0485	0.0155	-0.0035	0.021	-0.0095	-0.0135	0.0115	0.0425	0.001	0.07	0.01	0.025	0.006	0.006	-0.067	-0.029	-0.0145	0.0335	-0.0325	0.007	-0.0315	-0.0355	-0.038	0.0275	0.005	0.034	0.0075	0.074	-0.004	-0.064	0.053	0.0055	-0.0205	-0.031	0.002
[truncated: 5,000 more columns]
