# Supplementary material for: Human magnetic sense is mediated by a light and magnetic field resonance-dependent mechanism
Source: Sci Rep. 2022 May 30;12:8997. doi: 10.1038/s41598-022-12460-6 (PMC9151822; doi:10.1038/s41598-022-12460-6)
Supplement: Supplementary file 2 — Supplementary Information 2. [file 41598_2022_12460_MOESM2_ESM.zip › Appendix S2_#31.xlsx]

## Sheet: Original data
0.25
0.38
0
0.13
0.06
0.13
0.13
0.13
0.13
0.13
0.06
0.13
0.13
0.25
0.25
0.13
0.19
0.06
0.13
0
0.13
0

## Sheet: Resampled 10,000 data sets-1
0.06	0.13	0.06	0.13	0.13	0.13	0.06	0.06	0.25	0.06	0.13	0.06	0	0.25	0.13	0.13	0.25	0.06	0.13	0	0.13	0.06	0.06	0.13	0.06	0.19	0.13	0.25	0.06	0.13	0	0.13	0.38	0.06	0	0.19	0	0	0.13	0.13	0	0.13	0.13	0.06	0.13	0.13	0.13	0.19	0.13	0.25
0	0.13	0.06	0.13	0.13	0.38	0.13	0.06	0.19	0.06	0.13	0.25	0.13	0.13	0.13	0.13	0.13	0	0.13	0.25	0.06	0.13	0.13	0.25	0.13	0.13	0.25	0.06	0	0.06	0.06	0.13	0.13	0	0.13	0.25	0.06	0.38	0	0.25	0.13	0.13	0.13	0	0.13	0.06	0.13	0.06	0	0.13
0	0.25	0.13	0.13	0.38	0.13	0.13	0.13	0.25	0.25	0.13	0.13	0.13	0.06	0.25	0.25	0.13	0.13	0.13	0.06	0.25	0.13	0.13	0.06	0.13	0.13	0.13	0.06	0.13	0.13	0.13	0	0.25	0.25	0.06	0.38	0.19	0.13	0.13	0.25	0.13	0.38	0.13	0.13	0.25	0.06	0.19	0.13	0	0.13
0.13	0.19	0.25	0.13	0.38	0.13	0	0	0.13	0.13	0.06	0.19	0.25	0.13	0.13	0	0.25	0.06	0.13	0.13	0.13	0.25	0	0.25	0	0.13	0.13	0.06	0.13	0.25	0	0.13	0.13	0.06	0	0.25	0.38	0.13	0	0.13	0.06	0.13	0.19	0.13	0.13	0.13	0.13	0.25	0.25	0.25
0.25	0.19	0.13	0.13	0.13	0.13	0	0.13	0.13	0.06	0	0.06	0.13	0.06	0	0.13	0.13	0.13	0.13	0.38	0.13	0.06	0.25	0.13	0.13	0.13	0.19	0.13	0.19	0.25	0.13	0.06	0	0.13	0	0.25	0.38	0.13	0	0.13	0.13	0.13	0.13	0.13	0.25	0.13	0.13	0.13	0.13	0.19
0	0.13	0.19	0.13	0.06	0.13	0.13	0	0.13	0.13	0	0.13	0.13	0.13	0.25	0	0	0.13	0	0.13	0.06	0.19	0.13	0.25	0.13	0.25	0.13	0.38	0.13	0.25	0.06	0.13	0	0	0.13	0.13	0.38	0.25	0.06	0.25	0.13	0	0.13	0.25	0.13	0.25	0	0.13	0.06	0.13
0.13	0.25	0.13	0.06	0.13	0.13	0.13	0.06	0.19	0.13	0.13	0.13	0	0	0.06	0.13	0	0.13	0.25	0.13	0.25	0.13	0.06	0.13	0.13	0.13	0.13	0.13	0.13	0.13	0.13	0.13	0	0.19	0.13	0.19	0.06	0.06	0.13	0.38	0.06	0.13	0	0	0.13	0.13	0.13	0.13	0.06	0.13
0.13	0.13	0.25	0.13	0	0	0.13	0.13	0.06	0.13	0	0.06	0.25	0.25	0.13	0.06	0.13	0.13	0.06	0.13	0.25	0.13	0.25	0.13	0.06	0.13	0	0.13	0.25	0.38	0.25	0.13	0.13	0.19	0.38	0.13	0.13	0.13	0.25	0.13	0.13	0.25	0.25	0.13	0.13	0.13	0.13	0.13	0.25	0.13
0	0.13	0.25	0.13	0.13	0.38	0.13	0.13	0.13	0	0.13	0	0.06	0.06	0.13	0.06	0.25	0.25	0.13	0.13	0.25	0.13	0.19	0.13	0.13	0.13	0.13	0.13	0.38	0.06	0.13	0	0.13	0.13	0.13	0.06	0.13	0.06	0	0.19	0	0.13	0.13	0.13	0.06	0.38	0.06	0.13	0	0.13
0	0.25	0.13	0.13	0.06	0.13	0.25	0.13	0.06	0.13	0.13	0.13	0.06	0.13	0.13	0.13	0.13	0.13	0.13	0.13	0.13	0.19	0.13	0	0.25	0.06	0	0.13	0.25	0.06	0.06	0.25	0	0.06	0.38	0.13	0	0.38	0.13	0.13	0.13	0.13	0.13	0.13	0.13	0	0.13	0.13	0.25	0.38
0.13	0.13	0	0.06	0.25	0	0.13	0	0.13	0.25	0.25	0.13	0.13	0	0.38	0.13	0	0.13	0.25	0.06	0.13	0.06	0.25	0.06	0.19	0.13	0.13	0.13	0.25	0	0.13	0.13	0.13	0.25	0.13	0.13	0.13	0.19	0.13	0	0.13	0.13	0.25	0.13	0.13	0.25	0.38	0.06	0.13	0.13
0	0.38	0.06	0.13	0.13	0	0.13	0	0.25	0.13	0.13	0.13	0	0.13	0	0.13	0.25	0	0.25	0	0.25	0.13	0.13	0	0.13	0.13	0.13	0.06	0.19	0.06	0.38	0.13	0.13	0.13	0.19	0.13	0	0.06	0.19	0	0.06	0.19	0	0.13	0.13	0.13	0.25	0	0.13	0
0	0	0	0.25	0.13	0.25	0.13	0.13	0.06	0.06	0.25	0.06	0	0.13	0.13	0.38	0.06	0.19	0.38	0.13	0.06	0	0.13	0	0.13	0	0.06	0	0	0.13	0	0.13	0.06	0	0.25	0.13	0	0.13	0.13	0	0.06	0	0.13	0.25	0.19	0	0.13	0.25	0.13	0.13
[truncated: 5,000 more columns]

## Sheet: Resampled 10,000 data sets-2
0.06	0.13	0.13	0.06	0.06	0.06	0.38	0	0.38	0.13	0.13	0.25	0.13	0.06	0.13	0.19	0.13	0.13	0.13	0.13	0.13	0.13	0.13	0.38	0.13	0.13	0.13	0	0	0.06	0.13	0.13	0.19	0.06	0.38	0.38	0.25	0.13	0.25	0.25	0.38	0.13	0.06	0.25	0.13	0.06	0.25	0.13	0	0
0.06	0.13	0.13	0.13	0.13	0.06	0.13	0.13	0.13	0.06	0.06	0.25	0.13	0.38	0.13	0.13	0.06	0.13	0.13	0.25	0.06	0.13	0.13	0.13	0.13	0.19	0.19	0.25	0.19	0.25	0.13	0.06	0.13	0	0.38	0.06	0.13	0.13	0	0.13	0.13	0.13	0.13	0.06	0.38	0.25	0.13	0.38	0.13	0.13
0.13	0.13	0.06	0.13	0.13	0	0	0.38	0.06	0.13	0	0.13	0.06	0.13	0.06	0.13	0	0	0.25	0	0.19	0.13	0.25	0.13	0.13	0.13	0.13	0	0.13	0.25	0.25	0.25	0	0.38	0.06	0.13	0.25	0.25	0.13	0.25	0.13	0.13	0.19	0.19	0.19	0.25	0.13	0.06	0.25	0
0.13	0.13	0.19	0.13	0.13	0.38	0.06	0.13	0.06	0.13	0.13	0.13	0.25	0.25	0.38	0.13	0.13	0	0.13	0.13	0.13	0.13	0.13	0.13	0.25	0.06	0.06	0.25	0.13	0.13	0.13	0.25	0.13	0.13	0	0.25	0.19	0.06	0.06	0.13	0.13	0.13	0.19	0	0.25	0.13	0.25	0	0	0.06
0.13	0.25	0.13	0.13	0.25	0.13	0.13	0.13	0.13	0.06	0.13	0	0.19	0.38	0.13	0.13	0.13	0	0.13	0.25	0.06	0.25	0.13	0.19	0.19	0.19	0.13	0	0.13	0.13	0.38	0.13	0.13	0.38	0.13	0.19	0.13	0.13	0.13	0.13	0.13	0.13	0.19	0.13	0.13	0.13	0.13	0.38	0.19	0.13
0.06	0.13	0.13	0.13	0.13	0.13	0.13	0.13	0.13	0.06	0.13	0.25	0.13	0.13	0.13	0.13	0.25	0.06	0.13	0.13	0.06	0.25	0	0.25	0.13	0.13	0.13	0.13	0.25	0.13	0.13	0.13	0.38	0.13	0	0	0.19	0.06	0.06	0	0.13	0.25	0.19	0.13	0.25	0.25	0.25	0.13	0.13	0.06
0	0.13	0.13	0.13	0.25	0.06	0.38	0.25	0.13	0.13	0.13	0	0.06	0	0.13	0	0.13	0.13	0	0.25	0.25	0.25	0.13	0.19	0.13	0.06	0.38	0.06	0	0.06	0.19	0.13	0.13	0.25	0.13	0	0.13	0	0.06	0.25	0.25	0.13	0	0.13	0.13	0.13	0.25	0.25	0.25	0
0.25	0.19	0	0.19	0.13	0.13	0	0.25	0.13	0.13	0.38	0.13	0	0.06	0.25	0.13	0.06	0.25	0.13	0.13	0.13	0.25	0.13	0.13	0.13	0.06	0	0.06	0.13	0.13	0.19	0.13	0.13	0	0.13	0.13	0.19	0.13	0.19	0	0	0.13	0.25	0.13	0.13	0.06	0.13	0.13	0.13	0.13
0.25	0.06	0	0.19	0.19	0.13	0.13	0.13	0.13	0.13	0.13	0.06	0.25	0.06	0.25	0.13	0.13	0.25	0.13	0.38	0.13	0.13	0	0	0.13	0.13	0	0.13	0.06	0.13	0.38	0.13	0.13	0.06	0.13	0.06	0	0.13	0.13	0	0.13	0.13	0.06	0.13	0.06	0.13	0.06	0.06	0.13	0.13
[truncated: 5,000 more columns]

## Sheet: Difference of means_1 and 2
-0.0550427	0.0339316	0.0261538	-0.00709402	0.00136752	0.0276923	-0.0350427	-0.0961538	0.00854701	0.0102564	-0.0224786	-0.0210256	-0.035641	-0.0488034	-0.034359	0.00547009	0.0182051	0.00752137	0.0326496	-0.055641	0.0333333	-0.0610256	0.027094	-0.0530769	-0.0269231	0.00846154	-0.00931624	0.0291453	0.0474359	0.0042735	-0.0999145	-0.0350427	-0.0369231	-0.042906	-0.00196581	0.0474359	-0.0206838	0.0428205	-0.0137607	0.0248718	-0.0682051	-0.00025641	-0.00692308	-0.00470085	-0.035641	-0.0175214	-0.0278632	-0.0365812	-0.0175214	0.0911966
[truncated: 5,000 more columns]
