# Supplementary material for: Human magnetic sense is mediated by a light and magnetic field resonance-dependent mechanism
Source: Sci Rep. 2022 May 30;12:8997. doi: 10.1038/s41598-022-12460-6 (PMC9151822; doi:10.1038/s41598-022-12460-6)
Supplement: Supplementary file 2 — Supplementary Information 2. [file 41598_2022_12460_MOESM2_ESM.zip › Appendix S2_#32.xlsx]

## Sheet: Original data
0.5
0.63
0.13
0.26
0.06
0.26
0.13
0.26
0.38
0.13
0.12
0.07
0.26

## Sheet: Resampled 10,000 data sets
0.26	0.5	0.07	0.38	0.07	0.26	0.13	0.5	0.12	0.13	0.07	0.26	0.26	0.12	0.26	0.63	0.26	0.06	0.13	0.06	0.06	0.13	0.13	0.13	0.13	0.13	0.13	0.06	0.63	0.38	0.5	0.63	0.26	0.07	0.38	0.13	0.26	0.5	0.13	0.63	0.26	0.12	0.13	0.63	0.13	0.26	0.26	0.38	0.13	0.26
0.38	0.12	0.13	0.07	0.06	0.38	0.26	0.13	0.5	0.13	0.26	0.26	0.63	0.26	0.12	0.38	0.26	0.07	0.13	0.5	0.26	0.26	0.38	0.5	0.13	0.13	0.13	0.07	0.12	0.63	0.26	0.63	0.26	0.07	0.26	0.26	0.13	0.26	0.63	0.5	0.06	0.63	0.38	0.26	0.5	0.26	0.26	0.13	0.26	0.06
0.13	0.38	0.06	0.26	0.5	0.38	0.26	0.5	0.63	0.06	0.26	0.26	0.13	0.63	0.26	0.13	0.13	0.06	0.5	0.26	0.26	0.13	0.07	0.07	0.12	0.63	0.63	0.07	0.13	0.5	0.06	0.26	0.13	0.12	0.12	0.26	0.13	0.13	0.26	0.06	0.26	0.07	0.26	0.5	0.26	0.5	0.63	0.13	0.13	0.13
0.26	0.07	0.13	0.07	0.13	0.5	0.63	0.26	0.12	0.26	0.26	0.26	0.38	0.13	0.13	0.13	0.26	0.07	0.07	0.63	0.63	0.38	0.26	0.13	0.5	0.63	0.13	0.07	0.12	0.38	0.13	0.5	0.26	0.13	0.26	0.13	0.5	0.12	0.38	0.26	0.26	0.12	0.07	0.07	0.26	0.38	0.38	0.5	0.26	0.12
0.26	0.26	0.26	0.26	0.26	0.26	0.13	0.26	0.5	0.26	0.38	0.13	0.26	0.13	0.06	0.26	0.13	0.63	0.26	0.38	0.38	0.13	0.26	0.12	0.06	0.26	0.07	0.26	0.26	0.07	0.13	0.26	0.26	0.63	0.07	0.13	0.06	0.38	0.38	0.38	0.5	0.63	0.26	0.5	0.26	0.13	0.26	0.26	0.26	0.5
0.38	0.38	0.07	0.26	0.26	0.07	0.13	0.07	0.26	0.26	0.26	0.38	0.38	0.13	0.38	0.38	0.07	0.26	0.5	0.63	0.63	0.13	0.13	0.26	0.26	0.06	0.07	0.5	0.12	0.13	0.26	0.13	0.06	0.26	0.07	0.12	0.26	0.26	0.26	0.13	0.13	0.07	0.12	0.07	0.07	0.07	0.63	0.26	0.26	0.13
0.26	0.26	0.13	0.13	0.5	0.12	0.26	0.26	0.5	0.07	0.26	0.13	0.13	0.26	0.5	0.07	0.38	0.13	0.12	0.13	0.26	0.26	0.13	0.5	0.13	0.26	0.06	0.26	0.13	0.13	0.26	0.26	0.26	0.38	0.26	0.12	0.12	0.26	0.13	0.26	0.63	0.38	0.26	0.13	0.13	0.26	0.13	0.63	0.06	0.07
0.13	0.5	0.06	0.06	0.13	0.13	0.06	0.13	0.26	0.26	0.07	0.12	0.13	0.12	0.07	0.12	0.63	0.26	0.38	0.26	0.26	0.13	0.13	0.06	0.13	0.26	0.38	0.12	0.26	0.13	0.26	0.26	0.06	0.38	0.26	0.63	0.26	0.26	0.5	0.13	0.07	0.13	0.26	0.07	0.38	0.13	0.26	0.13	0.13	0.06
0.13	0.07	0.38	0.12	0.26	0.26	0.07	0.26	0.26	0.13	0.13	0.26	0.13	0.63	0.06	0.26	0.26	0.06	0.13	0.12	0.13	0.06	0.13	0.13	0.38	0.5	0.26	0.63	0.26	0.38	0.38	0.07	0.13	0.26	0.13	0.13	0.12	0.12	0.26	0.26	0.26	0.13	0.12	0.06	0.5	0.26	0.26	0.26	0.26	0.13
0.26	0.12	0.26	0.38	0.13	0.26	0.26	0.26	0.07	0.12	0.38	0.26	0.13	0.5	0.63	0.26	0.63	0.5	0.13	0.26	0.07	0.26	0.5	0.12	0.26	0.13	0.26	0.13	0.12	0.13	0.07	0.5	0.13	0.26	0.5	0.26	0.13	0.5	0.07	0.07	0.26	0.63	0.13	0.13	0.26	0.07	0.26	0.26	0.38	0.07
0.26	0.26	0.07	0.26	0.63	0.26	0.63	0.63	0.13	0.26	0.5	0.13	0.26	0.38	0.13	0.13	0.63	0.13	0.26	0.26	0.26	0.13	0.26	0.26	0.63	0.38	0.63	0.38	0.06	0.12	0.13	0.26	0.63	0.13	0.13	0.26	0.26	0.13	0.13	0.13	0.26	0.13	0.26	0.26	0.26	0.26	0.26	0.06	0.26	0.26
0.63	0.13	0.38	0.13	0.38	0.13	0.63	0.26	0.26	0.26	0.38	0.07	0.13	0.06	0.63	0.5	0.26	0.26	0.63	0.13	0.13	0.12	0.26	0.26	0.06	0.38	0.5	0.26	0.13	0.26	0.26	0.63	0.5	0.26	0.38	0.63	0.12	0.5	0.13	0.5	0.26	0.06	0.13	0.38	0.5	0.26	0.63	0.63	0.38	0.13
0.63	0.63	0.63	0.26	0.26	0.12	0.26	0.26	0.38	0.13	0.13	0.12	0.5	0.5	0.26	0.06	0.26	0.26	0.26	0.13	0.12	0.26	0.26	0.13	0.26	0.26	0.13	0.13	0.13	0.38	0.13	0.26	0.26	0.07	0.26	0.06	0.13	0.13	0.5	0.5	0.26	0.26	0.38	0.26	0.12	0.06	0.26	0.06	0.38	0.63
[truncated: 5,000 more columns]

## Sheet: 10,000 means of resampled data
0.305385	0.283077	0.202308	0.203077	0.274615	0.240769	0.285385	0.290769	0.306923	0.179231	0.256923	0.203077	0.265385	0.296154	0.268462	0.254615	0.32	0.211538	0.269231	0.288462	0.265385	0.183077	0.223077	0.205385	0.234615	0.308462	0.26	0.226154	0.19	0.278462	0.217692	0.357692	0.246154	0.232308	0.236923	0.24	0.190769	0.273077	0.289231	0.293077	0.266923	0.258462	0.212308	0.255385	0.279231	0.223077	0.344615	0.283846	0.242308	0.196154
[truncated: 5,000 more columns]
