# Supplementary material for: Human magnetic sense is mediated by a light and magnetic field resonance-dependent mechanism
Source: Sci Rep. 2022 May 30;12:8997. doi: 10.1038/s41598-022-12460-6 (PMC9151822; doi:10.1038/s41598-022-12460-6)
Supplement: Supplementary file 2 — Supplementary Information 2. [file 41598_2022_12460_MOESM2_ESM.zip › Appendix S2_#33.xlsx]

## Sheet: Original data
0.25
0.38
0
0.13
0.06
0.13
0.13
0.13
0.13
0.13
0.06
0.13
0.13
0.25
0.25
0.13
0.19
0.06
0.13
0
0.13
0
0.25
0.38
0
0.13
0.06
0.13
0.13
0.13
0.13
0.13
0.06
0.13
0.13

## Sheet: Resampled 10,000 data sets-1
0.13	0.13	0.13	0	0.13	0.13	0.13	0.13	0.38	0.13	0.06	0.13	0.13	0.06	0.19	0.13	0.13	0.06	0.06	0.13	0	0.13	0.06	0.25	0.13	0.13	0.13	0.19	0.06	0	0.13	0.13	0.13	0.13	0.13	0.13	0.06	0.06	0.13	0.13	0.06	0.13	0.06	0.06	0	0.06	0.25	0.13	0.13	0.38
0.13	0	0.13	0.13	0	0.25	0.06	0.06	0.06	0.13	0	0.13	0.25	0.13	0.38	0.06	0.13	0.13	0.13	0	0.13	0.13	0.25	0.13	0.13	0.13	0.25	0.13	0.13	0.13	0	0.06	0.13	0.25	0.13	0.13	0.25	0.38	0.13	0.06	0	0.13	0.13	0.25	0.25	0.13	0.38	0.13	0.13	0
0.06	0.13	0.13	0.25	0.13	0.13	0.19	0.13	0.06	0.13	0.38	0.13	0.13	0.13	0.06	0.13	0.13	0.06	0.06	0.25	0.13	0.06	0.38	0.25	0.06	0.25	0.13	0.13	0	0.13	0.06	0	0.13	0.13	0.13	0.06	0.06	0.13	0.13	0	0.13	0.25	0.06	0.06	0	0.13	0.13	0	0.13	0.13
0.13	0.13	0.13	0	0.06	0.25	0.13	0.13	0.19	0	0.13	0.13	0.13	0.19	0.13	0.13	0.25	0.13	0.13	0.25	0.13	0.06	0.38	0.06	0	0.06	0.06	0.13	0.06	0.13	0.25	0.13	0.06	0.25	0.13	0.13	0.06	0.25	0.13	0	0.13	0.13	0	0.06	0.13	0.13	0.13	0	0.13	0.13
0.25	0.38	0.06	0.06	0.25	0.13	0.13	0.19	0.13	0.06	0	0.13	0.13	0.38	0.38	0.06	0.06	0.38	0.25	0.13	0.38	0.13	0	0.13	0.13	0.06	0.13	0.13	0.38	0.06	0.38	0.13	0.13	0.06	0.06	0.13	0.19	0	0.13	0.13	0.13	0	0.38	0	0.13	0.13	0.38	0.06	0.13	0.19
0.13	0.13	0.13	0.13	0	0	0.13	0.13	0	0.13	0.38	0.13	0.13	0.13	0.25	0	0.25	0.13	0.06	0.13	0.13	0.13	0.13	0.13	0.13	0.13	0.13	0.13	0.13	0.13	0.13	0.13	0.13	0.13	0.13	0.06	0.13	0.25	0.25	0.13	0.13	0.38	0.13	0.13	0.13	0.13	0.13	0.25	0.13	0.13
0.13	0.25	0.13	0	0.13	0.06	0.13	0	0	0.25	0.13	0.13	0.13	0.13	0.13	0.13	0.13	0	0.13	0	0.38	0	0.13	0.13	0	0.06	0.38	0.38	0.25	0.25	0.13	0.13	0.13	0.13	0.06	0.25	0.13	0.38	0.06	0.06	0.25	0.06	0.13	0.13	0.13	0.25	0.13	0.13	0.06	0
0	0.06	0.13	0.13	0.06	0.06	0.13	0.13	0.13	0.13	0.06	0.13	0.13	0.19	0.13	0.13	0.06	0.06	0.19	0.13	0.13	0.13	0	0.13	0.06	0.13	0.06	0.13	0.25	0.13	0.13	0.13	0.38	0	0.13	0.38	0.13	0.06	0	0.25	0.13	0.13	0.06	0	0.13	0.13	0	0.13	0.13	0.38
0.13	0.13	0	0.13	0.13	0.13	0.13	0.13	0.13	0.13	0.13	0.13	0.19	0.13	0.13	0.13	0.25	0	0.13	0.06	0.13	0.38	0.13	0.13	0.13	0.13	0.13	0.13	0.25	0.25	0.13	0.13	0	0.13	0.13	0.13	0.38	0.13	0.13	0.13	0	0.13	0.13	0.25	0.13	0	0.13	0.13	0.13	0.38
0.13	0.13	0.19	0.13	0.13	0	0.13	0.06	0.13	0	0.13	0.13	0.13	0.13	0	0.13	0.13	0.13	0.13	0.13	0.06	0.13	0.06	0.13	0.25	0.13	0.13	0	0.13	0.13	0	0.13	0.13	0	0.13	0.13	0.06	0.19	0	0.13	0	0.06	0.13	0.25	0.25	0	0.25	0.13	0.13	0.13
0.13	0.06	0.13	0.13	0.25	0.13	0.06	0	0.13	0.25	0.38	0.25	0.13	0	0.13	0.19	0.13	0.13	0	0	0.13	0.25	0	0.13	0.13	0.13	0.13	0.13	0.13	0.38	0.06	0.25	0.06	0.13	0.06	0.13	0.25	0.06	0.13	0.13	0.13	0.38	0.06	0.13	0.13	0	0.13	0.06	0.13	0.13
0.13	0.13	0.13	0.13	0.38	0.13	0.06	0.38	0.13	0.13	0	0.25	0.13	0.13	0.13	0.25	0.13	0.13	0.25	0.13	0.13	0.13	0	0.13	0.06	0.13	0.13	0.13	0.13	0.13	0.13	0.13	0.13	0	0.06	0	0	0.25	0.13	0.25	0.13	0.13	0.25	0.25	0	0.13	0.25	0.13	0.13	0.25
0.13	0.25	0.13	0.13	0.13	0	0.13	0.25	0.13	0.25	0.13	0.06	0.25	0.13	0.13	0.38	0.13	0.13	0.38	0.38	0	0.13	0.25	0.13	0.13	0.13	0.06	0.13	0.13	0.13	0.13	0.06	0.13	0.13	0.13	0	0.06	0.13	0.13	0.13	0.13	0.38	0.13	0.13	0.13	0.06	0.13	0.06	0	0.13
0.19	0	0	0	0.13	0.13	0.13	0.13	0.38	0.25	0.38	0.13	0.13	0.13	0.13	0.13	0.38	0.25	0	0.06	0.13	0.13	0	0.38	0.13	0.13	0.13	0.38	0.13	0.38	0.38	0.06	0.13	0.06	0.13	0.13	0.06	0.13	0	0.13	0	0.38	0.13	0.06	0.13	0.06	0.06	0.13	0.06	0.13
0.13	0.06	0.06	0.13	0.06	0	0.13	0.13	0.06	0	0.13	0.13	0.13	0.06	0.13	0.13	0.13	0.13	0.13	0.13	0.06	0.06	0.13	0.13	0.13	0	0.25	0.38	0.06	0.25	0.13	0.13	0.06	0.25	0.13	0.38	0.13	0.13	0.13	0	0.13	0.13	0.13	0.13	0.13	0.06	0	0.13	0.06	0.13
0.06	0.13	0.06	0.13	0.06	0.06	0.13	0.38	0.13	0.06	0.13	0.25	0.38	0.13	0.06	0.13	0.13	0	0.38	0.13	0.25	0.13	0.13	0.13	0.06	0	0.13	0.13	0.25	0	0	0.13	0.13	0.06	0.13	0.06	0.06	0.25	0.13	0.13	0	0.25	0	0.13	0.13	0.06	0.13	0	0.13	0
0.25	0.38	0.06	0.13	0.13	0.13	0.13	0.13	0.13	0.13	0.19	0.13	0.06	0.06	0.06	0.13	0.06	0.13	0.06	0	0.19	0.13	0	0.13	0.06	0.13	0	0.06	0.13	0.25	0.06	0	0.25	0	0.38	0.38	0.13	0.13	0.25	0	0	0.13	0.38	0.06	0.13	0.13	0.13	0	0.13	0.13
0.06	0.25	0.06	0.25	0.13	0.06	0.13	0.13	0	0.25	0.13	0.13	0.38	0.13	0.25	0.13	0.13	0.13	0.13	0.13	0.06	0.13	0.13	0.13	0.25	0.13	0.13	0.06	0.13	0.13	0.13	0.25	0.13	0.13	0.13	0.13	0.13	0.13	0.38	0.13	0.25	0.13	0.13	0.13	0.13	0.06	0.13	0.13	0.25	0.13
0.13	0.13	0.25	0.13	0.13	0.13	0.13	0.13	0.06	0.13	0.13	0.19	0	0.06	0.19	0.13	0.13	0.19	0.06	0.06	0.13	0.13	0.13	0.13	0.13	0	0.25	0.13	0	0.13	0.25	0.13	0.25	0.13	0.13	0.13	0.13	0.13	0.13	0.13	0.13	0	0.13	0.13	0.13	0.25	0.13	0.13	0.13	0.25
0.13	0.06	0	0.13	0.13	0.13	0.25	0.13	0.19	0.13	0.13	0	0	0.13	0.25	0.38	0.13	0.13	0.13	0.13	0.13	0.06	0.06	0.13	0.38	0.13	0.13	0.13	0.13	0.06	0.13	0.06	0.38	0.13	0.38	0.13	0.13	0.13	0.13	0.13	0.13	0.13	0.13	0.06	0.38	0.06	0.13	0.13	0.13	0.13
0.25	0.06	0	0.13	0.13	0.06	0.13	0.13	0	0.13	0.25	0	0.13	0.13	0	0.06	0.13	0.13	0.13	0.13	0.13	0	0	0.13	0.38	0	0.06	0	0.25	0.13	0.13	0.06	0.06	0.13	0.13	0.13	0.13	0.13	0.06	0.06	0.13	0.13	0.13	0.13	0.13	0.06	0.13	0.13	0.13	0
0.38	0.13	0.38	0	0.25	0.06	0.13	0.13	0.38	0.25	0.25	0.25	0.13	0.38	0.25	0.13	0.13	0.06	0.13	0.13	0.13	0.06	0.19	0.25	0.13	0	0.25	0.25	0.13	0.25	0.38	0.38	0.13	0.13	0.38	0.13	0	0	0.13	0	0.13	0.13	0.25	0.19	0.13	0.13	0.13	0.13	0.13	0.13
[truncated: 5,000 more columns]

## Sheet: Resampled 10,000 data sets-2
0.13	0.13	0.13	0.25	0.13	0.06	0	0.38	0.38	0.13	0.13	0.38	0.38	0	0	0.13	0.13	0.13	0.38	0.06	0.38	0.38	0.13	0	0.13	0.06	0.06	0.25	0.13	0	0.13	0.25	0.13	0.38	0.13	0	0.13	0.13	0.13	0.13	0.25	0.13	0.13	0.25	0.13	0.13	0.06	0	0.13	0.25
0.06	0.13	0.13	0.13	0.25	0.13	0	0.06	0	0.06	0.25	0	0.13	0.25	0.13	0	0.13	0.13	0.25	0.13	0.13	0.06	0.13	0.13	0	0.13	0.13	0.13	0.13	0.13	0.06	0	0.13	0.13	0	0.06	0.13	0.13	0.13	0	0.13	0.13	0.13	0.13	0.13	0.13	0.25	0.13	0	0.06
0.38	0.13	0.06	0.13	0.13	0.13	0.13	0.13	0.13	0.13	0.19	0.13	0.13	0.25	0.13	0.13	0.13	0.13	0.13	0.25	0.13	0.06	0.13	0.25	0	0	0.25	0.13	0.25	0.13	0.13	0.13	0.19	0.38	0.13	0.13	0.25	0.13	0.13	0.13	0.13	0.13	0.06	0.13	0.13	0.13	0.13	0.13	0.13	0.13
0.06	0.06	0.06	0.13	0.06	0.25	0.06	0.13	0.13	0.13	0.06	0.13	0.13	0.25	0.13	0.13	0.25	0.13	0.13	0.06	0.13	0.25	0.38	0.19	0.13	0.13	0.13	0.25	0	0.13	0.38	0.13	0.13	0.13	0.25	0.06	0.13	0.13	0.25	0.13	0.13	0.13	0.25	0	0.13	0.38	0.13	0.13	0.13	0.06
0.06	0.13	0	0.13	0.06	0.25	0.06	0.25	0.13	0.06	0.13	0.25	0.38	0.38	0.13	0.25	0.06	0.13	0	0.38	0.13	0.13	0	0.13	0.13	0.13	0.06	0.06	0.25	0.13	0.13	0.13	0.06	0.13	0	0	0.25	0.13	0	0.25	0	0	0.13	0.13	0.25	0.13	0.25	0.13	0.13	0.13
0.25	0.06	0.19	0.13	0.13	0.13	0.13	0.06	0.13	0.38	0.13	0.25	0.25	0.25	0.13	0.38	0.13	0.13	0.06	0.06	0.13	0	0.13	0.13	0	0.13	0.19	0.25	0.06	0.13	0.06	0.38	0.25	0	0.13	0.13	0.13	0.13	0	0	0.13	0.25	0.25	0.13	0	0	0.25	0.25	0.13	0.13
0.25	0	0.25	0.13	0.13	0.13	0.25	0.13	0.13	0.13	0.25	0.13	0	0.13	0.13	0	0.13	0.38	0.13	0.06	0.38	0.13	0.13	0.13	0.06	0.25	0.13	0.06	0.25	0.13	0.38	0.19	0.06	0	0.25	0.13	0.25	0.06	0.25	0.13	0.13	0.06	0.25	0.25	0.38	0.13	0.06	0.13	0.13	0.13
0.13	0.13	0.13	0.13	0	0.13	0.06	0.13	0.13	0.13	0.13	0.13	0.25	0.13	0	0.13	0.13	0	0.13	0.06	0.19	0.13	0.13	0.06	0.06	0	0.06	0.13	0.25	0.13	0.13	0	0.06	0.13	0.13	0.13	0.06	0.13	0.25	0.13	0	0.13	0.13	0.13	0	0.25	0.13	0.13	0.25	0.13
0	0.13	0.13	0.06	0.13	0.06	0	0.13	0.38	0.25	0.13	0.13	0.06	0	0.25	0.25	0.13	0	0.06	0.13	0.13	0.13	0.38	0.13	0.13	0.38	0.06	0.06	0.13	0.13	0.25	0.13	0	0.38	0.25	0.13	0.13	0.13	0.13	0.06	0.13	0.06	0.06	0.13	0.13	0.13	0.13	0.13	0.13	0.13
0.38	0	0.13	0.13	0.13	0.13	0.13	0.13	0.13	0	0.06	0.13	0.25	0.13	0.13	0.13	0.13	0.38	0.06	0.19	0.13	0.13	0.06	0.13	0.25	0.25	0.13	0.13	0.13	0.38	0	0.13	0	0.38	0.06	0.19	0.13	0.38	0.38	0.13	0.25	0.13	0.13	0.13	0.13	0.13	0	0.06	0.38	0.13
0.13	0.06	0.06	0.13	0.13	0	0.13	0.13	0.13	0.06	0	0.13	0.19	0.06	0.13	0.25	0.13	0.13	0.13	0.25	0.06	0.13	0.13	0.13	0.25	0.13	0.06	0.13	0.13	0.13	0.06	0.13	0.13	0.13	0.13	0	0.25	0.38	0.13	0.13	0.13	0.06	0.13	0.06	0.13	0.13	0.25	0	0.13	0.25
0.38	0.13	0.13	0	0.25	0	0.38	0	0.25	0.25	0.13	0.13	0.25	0	0.06	0.13	0.06	0.13	0.13	0.25	0.13	0.13	0.13	0.25	0.25	0.25	0.13	0.13	0.13	0.13	0.13	0.06	0.06	0.13	0.13	0.13	0.13	0.06	0.13	0.13	0.19	0.13	0.13	0.25	0.13	0.13	0.13	0.13	0.13	0.13
0.13	0.13	0.13	0.13	0.38	0.13	0.06	0.13	0.13	0.13	0.13	0	0.19	0.13	0	0.13	0.38	0.13	0.13	0.13	0	0.06	0.06	0.13	0.13	0	0.38	0.13	0.13	0.13	0	0.06	0.06	0.13	0.13	0.06	0.13	0.25	0.25	0.13	0.38	0.13	0.13	0.38	0.13	0.25	0.13	0	0.06	0.06
[truncated: 5,000 more columns]

## Sheet: Difference of means_1 and 2
-0.035	0.0475175	-0.00769231	-0.0156643	-0.0137413	-0.0195105	0.0217133	0.00503497	-0.0345105	-0.0029021	0.0326923	-0.00814685	-0.0478671	-0.0112238	0.0547902	-0.0114685	0.00048951	-0.0293706	0.00632867	-0.0355245	-0.0181469	-0.0132168	-0.0322378	0.0168531	0.018986	-0.0451748	0.00839161	0.0125524	-0.00426573	0.0225874	0.00618881	-0.00776224	0.0480769	-0.0737413	0.0190559	0.0597203	-0.0406294	-0.011014	-0.037972	-0.012028	-0.050035	0.0551049	-0.00783217	-0.0379021	-0.00391608	-0.059965	0.00793706	-0.00157343	-0.0230769	0.0217832
[truncated: 5,000 more columns]
