# Supplementary material for: Human magnetic sense is mediated by a light and magnetic field resonance-dependent mechanism
Source: Sci Rep. 2022 May 30;12:8997. doi: 10.1038/s41598-022-12460-6 (PMC9151822; doi:10.1038/s41598-022-12460-6)
Supplement: Supplementary file 2 — Supplementary Information 2. [file 41598_2022_12460_MOESM2_ESM.zip › Appendix S2_#34.xlsx]

## Sheet: Original data
0.25
0.38
0
0.13
0.06
0.13
0.13
0.13
0.13
0.13
0.06
0.13
0.13
0.25
0.25
0.13
0.19
0.06
0.13
0
0.13
0
0.25
0.25
0.13
0.19
0.06
0.13
0
0.13
0

## Sheet: Resampled 10,000 data sets-1
0.19	0.25	0.13	0.13	0.19	0.13	0.13	0.13	0.13	0.13	0.13	0	0.13	0.25	0.13	0.13	0.06	0	0.13	0.13	0.25	0.13	0.06	0	0.25	0.19	0.06	0	0.13	0	0.13	0.25	0.13	0	0	0.13	0.13	0.13	0.13	0.13	0.13	0.06	0	0.13	0.13	0	0	0	0.13	0.13
0	0.13	0	0	0.06	0.06	0	0.13	0.25	0.25	0.19	0.38	0.25	0	0.13	0.13	0.19	0.13	0.13	0.19	0.13	0.38	0	0.13	0.25	0.25	0.13	0.13	0.06	0	0.25	0.13	0.06	0.13	0.13	0.13	0.19	0	0.13	0.13	0.38	0.13	0.19	0.19	0.19	0.13	0.13	0.13	0.06	0.13
0.13	0.38	0.13	0.06	0	0.13	0.13	0.25	0.13	0.25	0	0.25	0.25	0	0.13	0.25	0.13	0.06	0.19	0	0.13	0	0	0.13	0.13	0	0.25	0.13	0	0.13	0.13	0.19	0.13	0.38	0.19	0	0.25	0	0.13	0.13	0.13	0.13	0.13	0.13	0.06	0.13	0.13	0.19	0.06	0.06
0	0.13	0.13	0.06	0.13	0.13	0	0.13	0.19	0.13	0.13	0.13	0.13	0	0.13	0.13	0	0	0.25	0.13	0.13	0.13	0.06	0.25	0.13	0.13	0.13	0.13	0.25	0.13	0.13	0.06	0	0.25	0.13	0.25	0	0.25	0.13	0.13	0.25	0	0.25	0.13	0.38	0.13	0	0.06	0.13	0.13
0	0.19	0.19	0.25	0.13	0.13	0	0	0.19	0.25	0.13	0.25	0.13	0.38	0	0	0.13	0	0.13	0.06	0	0.19	0.13	0.25	0	0.13	0.25	0.13	0.25	0.13	0.13	0.19	0.13	0.06	0.13	0	0.13	0	0.25	0	0.25	0.13	0.13	0	0	0.13	0.13	0.06	0.13	0.13
0.13	0	0.06	0.25	0.13	0.13	0.13	0.25	0.13	0	0.25	0.19	0.13	0	0	0.13	0.19	0.19	0.13	0	0	0	0.13	0.19	0.13	0	0.13	0.13	0.13	0	0.13	0.13	0.25	0.13	0	0.06	0.13	0.06	0	0.19	0.13	0.13	0	0.19	0.13	0.13	0.13	0.25	0.25	0.13
0.13	0.13	0.06	0.06	0.25	0.13	0.13	0.13	0.13	0.13	0.25	0.13	0.13	0.13	0.13	0.25	0.06	0.19	0.25	0.13	0.13	0.13	0.13	0.13	0.25	0.06	0.25	0.13	0.25	0	0.13	0.13	0.38	0.13	0.06	0	0.13	0.13	0.13	0.25	0.13	0.13	0	0.13	0.06	0.13	0.13	0.25	0.13	0.13
0.19	0.13	0.13	0.13	0	0.13	0.25	0	0	0	0.19	0.13	0.13	0.19	0.13	0.13	0.13	0.06	0.13	0.13	0.25	0.19	0.13	0.13	0.13	0.13	0	0.13	0.19	0.13	0.25	0.13	0.06	0	0.13	0.06	0.13	0.13	0.13	0	0	0.13	0.06	0.06	0.13	0.19	0.25	0.06	0.13	0.25
0.13	0.38	0.06	0.13	0.13	0.13	0.25	0	0	0.06	0	0	0.13	0.13	0.13	0.13	0.13	0.13	0.19	0.13	0.13	0.25	0.06	0.13	0	0.38	0.06	0.25	0.13	0	0.13	0.13	0	0.25	0.13	0.13	0.13	0.25	0.38	0	0	0.13	0.13	0.06	0.25	0.19	0.38	0	0.19	0.13
0.13	0.25	0.13	0.13	0.13	0	0.13	0.25	0.13	0.13	0.06	0.13	0.13	0.13	0.06	0	0.13	0.13	0.25	0.06	0	0.13	0.25	0.38	0.06	0.13	0	0	0	0.13	0.25	0.25	0.13	0	0.38	0.25	0.13	0.13	0.06	0.13	0.13	0.13	0.25	0.25	0.19	0.13	0.13	0	0.13	0.19
0.06	0.13	0.19	0.19	0.06	0.06	0.13	0.13	0.13	0.06	0.13	0	0	0.19	0.06	0.06	0.13	0.13	0.13	0.38	0.25	0.13	0.13	0.19	0.13	0.06	0.13	0.25	0.13	0	0.25	0	0	0.13	0.13	0.13	0.13	0.19	0.25	0.13	0.13	0.06	0.13	0.25	0	0.25	0.19	0.13	0.13	0.13
0	0.25	0.13	0.13	0.06	0.13	0.13	0.13	0	0.13	0.13	0.13	0.13	0.25	0.13	0	0.13	0.25	0.13	0.06	0.13	0.06	0.13	0.06	0.38	0.13	0.13	0.25	0.06	0.06	0.25	0.13	0.13	0.25	0	0.13	0.38	0.13	0.13	0.13	0.19	0.25	0.13	0.13	0.06	0.25	0.25	0.13	0.13	0
0.13	0.13	0	0.13	0.06	0.13	0.19	0.13	0.38	0.13	0.19	0.19	0.19	0	0.13	0.19	0.25	0.19	0.13	0.06	0	0.13	0.13	0.13	0.13	0.25	0	0.13	0.13	0.13	0.25	0	0.13	0.19	0.13	0.13	0.06	0.25	0.25	0.13	0	0.06	0.13	0.25	0	0.13	0.06	0.13	0.06	0.25
0.13	0.13	0.06	0.13	0.06	0.06	0.13	0.13	0.13	0.13	0.13	0	0	0.19	0.25	0.25	0	0.06	0.13	0	0.06	0.13	0.06	0.13	0.38	0.13	0.13	0.13	0.06	0.06	0.13	0.13	0.13	0.13	0.06	0.13	0.25	0.19	0.06	0.13	0.25	0.25	0	0.25	0.06	0	0	0.13	0.13	0.13
0.13	0.13	0.13	0.13	0.06	0.38	0	0.13	0	0.25	0.38	0.13	0.25	0.06	0.13	0	0.19	0.06	0.06	0	0.25	0.13	0.25	0	0.13	0.13	0.13	0	0.13	0.25	0	0	0.13	0	0.13	0.25	0.13	0.13	0.13	0.13	0.06	0.25	0.06	0.13	0	0	0.13	0.13	0	0.25
0.06	0.25	0.13	0	0.06	0.13	0.13	0.13	0.13	0.13	0.13	0.13	0.06	0.13	0.13	0.13	0.13	0.13	0.13	0.13	0.13	0.06	0.13	0.13	0.25	0.06	0.13	0.13	0.13	0.13	0.25	0.13	0.06	0.06	0	0.13	0.13	0.06	0.25	0.06	0.25	0.13	0.13	0.25	0.06	0.25	0.13	0.25	0.25	0.13
0.25	0.13	0	0.25	0.06	0.06	0.19	0.25	0.13	0.13	0.19	0.13	0.13	0.13	0	0	0.19	0.13	0.25	0.19	0.06	0	0.25	0.25	0	0.13	0.13	0.13	0.13	0.06	0.13	0.06	0.25	0.19	0.13	0	0.06	0	0.06	0.06	0.25	0.19	0.06	0.25	0	0.06	0.13	0	0.13	0.25
0	0	0.25	0.25	0	0.19	0.19	0.13	0.13	0	0.13	0	0.13	0.13	0.25	0	0.25	0.38	0.19	0.13	0.13	0.13	0.06	0	0	0.13	0	0.13	0.13	0	0.13	0.25	0.25	0.13	0.13	0.25	0.13	0.06	0.19	0.06	0.06	0.13	0.13	0.13	0.06	0.19	0.06	0.13	0.13	0.13
0.13	0.25	0.06	0	0.06	0.25	0.06	0.13	0.06	0.25	0.13	0.13	0	0.25	0.25	0.13	0.19	0.25	0.25	0	0.06	0.13	0.06	0.13	0	0.13	0.25	0.13	0.13	0.13	0.19	0.13	0.13	0.13	0	0.06	0.13	0.06	0.06	0.13	0.13	0.13	0.25	0.19	0.13	0.06	0.13	0.19	0.25	0.25
0.13	0.13	0.19	0.13	0.13	0.38	0.13	0.13	0	0.13	0	0.38	0.13	0	0.25	0.13	0	0.13	0.13	0.25	0.13	0.13	0.06	0.25	0.13	0.25	0.13	0.25	0.13	0.19	0.13	0.25	0.25	0.25	0.25	0	0	0	0.13	0.13	0.25	0.19	0.13	0.06	0.06	0.06	0.13	0.13	0.13	0.25
0.13	0	0.13	0	0.13	0.13	0.13	0.13	0.06	0.25	0.13	0.06	0.19	0.13	0.25	0	0.13	0.25	0.06	0.06	0.06	0	0.06	0.25	0	0.38	0.13	0.13	0.13	0.19	0.13	0.13	0.13	0.13	0.06	0.25	0	0.13	0.13	0	0.13	0.06	0.13	0.13	0.25	0.06	0.13	0.13	0.13	0
0.38	0.13	0.06	0.06	0	0.13	0.06	0.25	0.25	0.38	0.25	0.13	0.13	0.06	0.25	0.13	0.13	0	0	0.13	0	0.13	0.25	0.06	0.19	0	0.06	0.13	0	0.13	0.13	0.38	0.06	0.13	0.13	0.38	0.13	0.25	0.19	0	0.13	0.13	0.25	0.06	0.13	0	0.38	0.13	0	0
[truncated: 5,000 more columns]

## Sheet: Resampled 10,000 data sets-2
0.06	0.13	0	0.19	0.13	0.25	0	0.13	0.13	0	0.25	0.13	0.13	0.13	0.13	0.13	0.13	0.13	0.13	0	0.25	0.06	0.38	0.13	0.13	0	0.13	0.38	0.06	0.06	0.13	0.25	0.25	0	0.13	0.13	0.13	0.13	0.13	0.13	0.13	0.13	0.13	0.13	0	0.25	0.38	0.25	0.13	0
0	0.13	0.13	0.19	0.13	0.13	0.13	0	0.13	0.38	0	0.13	0.25	0.25	0.13	0.13	0.38	0.25	0.13	0.19	0	0.13	0.13	0.13	0.19	0.13	0	0.13	0.13	0.13	0.19	0.13	0.06	0.25	0.13	0	0.38	0.13	0.13	0.38	0.06	0.13	0.13	0.19	0.13	0.19	0.06	0.13	0.13	0.06
0	0.13	0.25	0	0.13	0.25	0.13	0.13	0.13	0	0.13	0.13	0.25	0.19	0.25	0.25	0.13	0.13	0.13	0.25	0.13	0	0.13	0.13	0.06	0.13	0.13	0.25	0.13	0.25	0	0.25	0.13	0.19	0	0.25	0.13	0	0.13	0.06	0.25	0	0.13	0.06	0	0.25	0.25	0.13	0	0.13
0.25	0.13	0.25	0	0.13	0.19	0.13	0.13	0.13	0.19	0.13	0.25	0.13	0.25	0.38	0.25	0.25	0	0.06	0.13	0.38	0.06	0.06	0.06	0.13	0	0.06	0.25	0	0.25	0.06	0	0.13	0	0.19	0.13	0.25	0	0.06	0.25	0.13	0.13	0.13	0.13	0.25	0.13	0.25	0.25	0.13	0.25
0.25	0.06	0.13	0.25	0.13	0.13	0.25	0.25	0.25	0	0.13	0	0.13	0.13	0.13	0.13	0.13	0	0.13	0.13	0.13	0.38	0.13	0.13	0.25	0.06	0.13	0.13	0	0.13	0.13	0.13	0.13	0.13	0.13	0.13	0	0.06	0.25	0.13	0.13	0.13	0.13	0.13	0.19	0.25	0.19	0.06	0.25	0.13
0.13	0.13	0.06	0.13	0.38	0.25	0.13	0	0	0.19	0.13	0.06	0.13	0.19	0.25	0.25	0.25	0.25	0.13	0.13	0.13	0	0.13	0.13	0.25	0.25	0.13	0.38	0	0.06	0.19	0.13	0	0	0.13	0.13	0.19	0.19	0.13	0.19	0.13	0.13	0.13	0.13	0.13	0.13	0	0.19	0.13	0.13
0.13	0.13	0	0.13	0.13	0.13	0.06	0.25	0.13	0.19	0.13	0.06	0.25	0.13	0.25	0.06	0	0.25	0.25	0.13	0.13	0.25	0	0	0.38	0.13	0.13	0.13	0.06	0.25	0	0.19	0.13	0	0.25	0.25	0.13	0.25	0.38	0	0.13	0	0.13	0.13	0	0.13	0.19	0.06	0.25	0.13
0.13	0.25	0.38	0.25	0.13	0	0.13	0.13	0.06	0.25	0.06	0	0	0	0.06	0.13	0.25	0.06	0.19	0.06	0.13	0.25	0.19	0.13	0.13	0.13	0.13	0.25	0.13	0.25	0.38	0.13	0.13	0.13	0.13	0	0.13	0.13	0	0.13	0.06	0.13	0.25	0.13	0.19	0.25	0.06	0	0.13	0.06
0	0.13	0.19	0.13	0.13	0.13	0.13	0.06	0	0.06	0.13	0.13	0.13	0.13	0.06	0.13	0	0.25	0.13	0.06	0.06	0.38	0	0.38	0.13	0	0.19	0	0.13	0.25	0.19	0.19	0	0.25	0.06	0.13	0.06	0.25	0.13	0.38	0.25	0.13	0.13	0.25	0.13	0.25	0.13	0.13	0.06	0.13
[truncated: 5,000 more columns]

## Sheet: Difference of means_1 and 2
0.0108081	0.0294444	-0.0476263	-0.0229293	-0.0718687	-0.0199495	-0.0020202	0.0195455	0.0151515	0.01	0.0266162	0.0374747	-0.0246465	-0.0314646	-0.0435859	-0.0576768	-0.0384343	-0.0171212	0.0109596	-0.0131818	-0.0393434	-0.0455051	-0.0132323	0.0144444	-0.044697	0.0523232	0.00419192	-0.0770202	0.0507071	-0.0911111	0.0238889	-0.0110101	0.0260606	0.0330808	-0.0173232	0.00176768	-0.0246465	-0.0116667	0.00111111	-0.0842424	0.0116162	0.0320707	-0.0219697	0.0100505	-0.00742424	-0.0851515	-0.0255051	-0.014697	-0.00671717	0.0312121
[truncated: 5,000 more columns]
