# Supplementary material for: Human magnetic sense is mediated by a light and magnetic field resonance-dependent mechanism
Source: Sci Rep. 2022 May 30;12:8997. doi: 10.1038/s41598-022-12460-6 (PMC9151822; doi:10.1038/s41598-022-12460-6)
Supplement: Supplementary file 2 — Supplementary Information 2. [file 41598_2022_12460_MOESM2_ESM.zip › Appendix S2_#36.xlsx]

## Sheet: Original data
-0.25
-0.25
-0.13
-0.13
0
-0.13
0
-0.13
-0.25
0
-0.06
0.06
-0.13
-0.13
-0.19
-0.06
-0.13
0
-0.13
-0.19
0
-0.13
-0.25
-0.25
-0.13
-0.13
0
-0.13
0
-0.13
-0.25
0
-0.06
0.06
-0.13

## Sheet: Resampled 10,000 data sets-1
0	0	-0.13	-0.13	-0.13	-0.13	-0.13	-0.13	-0.25	-0.06	-0.06	-0.13	-0.13	0	-0.13	-0.13	0	0	0	-0.13	-0.19	0	0	-0.25	-0.13	-0.13	-0.13	-0.13	0	-0.19	-0.13	0	-0.13	-0.13	-0.13	-0.13	0	-0.06	0	-0.13	0	-0.25	0	-0.06	-0.13	-0.06	-0.25	-0.25	-0.13	-0.25
0	-0.13	-0.25	0	-0.13	-0.25	-0.06	0	0	-0.06	-0.13	-0.13	-0.19	0.06	-0.25	-0.06	-0.06	0	0	-0.19	-0.13	0	-0.25	0.06	-0.13	-0.13	-0.13	-0.13	-0.25	0	-0.13	0	0	-0.25	-0.13	-0.13	-0.25	-0.25	-0.13	0	-0.13	-0.13	0	-0.19	-0.25	0	-0.25	-0.06	-0.13	-0.19
0	0.06	0	-0.25	-0.13	-0.13	-0.13	0	0	0	-0.25	-0.13	-0.13	-0.13	0	-0.13	0	0	-0.06	-0.25	-0.13	-0.06	-0.25	-0.25	-0.06	-0.25	-0.13	-0.13	-0.13	0.06	-0.06	-0.13	-0.13	-0.13	0	0	-0.06	-0.13	0	-0.13	0	-0.25	0	0	-0.19	-0.13	-0.13	-0.19	-0.25	-0.13
0	0.06	-0.25	-0.13	0	-0.25	-0.25	-0.25	-0.13	-0.13	-0.13	0	0	-0.13	-0.13	0	-0.13	-0.13	0	-0.19	-0.06	0	-0.25	0	-0.13	0	0	0	0	0	-0.25	-0.13	0	-0.13	-0.13	-0.25	0	-0.25	0	-0.13	-0.13	-0.25	-0.13	0	-0.13	0	-0.13	-0.13	-0.13	-0.13
-0.25	-0.25	-0.06	0	-0.19	-0.06	-0.13	-0.13	0	0	-0.13	-0.13	-0.13	-0.25	-0.25	0	0	-0.25	-0.25	-0.13	-0.25	-0.13	-0.13	0	0.06	0	-0.25	0	-0.25	-0.06	-0.25	-0.13	0	0	0	-0.13	-0.13	-0.13	0	-0.13	-0.13	-0.13	-0.25	-0.13	-0.13	-0.13	-0.25	0	0.06	-0.13
-0.13	-0.06	-0.13	-0.06	-0.13	-0.19	0	0.06	-0.13	0	-0.25	0	0	0	-0.19	-0.13	-0.13	-0.13	0	0.06	0	0	-0.13	-0.13	-0.06	-0.13	-0.13	-0.13	-0.13	-0.13	-0.13	-0.13	0	-0.13	-0.13	-0.06	-0.13	-0.19	-0.13	0.06	-0.06	-0.25	-0.13	-0.25	-0.13	0	-0.06	-0.25	-0.06	0
0	-0.13	0	-0.13	-0.25	-0.06	-0.13	-0.19	-0.13	-0.13	0	-0.25	-0.06	-0.13	-0.13	-0.13	0	-0.19	-0.25	-0.13	-0.25	-0.13	-0.13	-0.25	-0.13	0	-0.25	-0.25	-0.25	-0.13	-0.13	0.06	-0.13	0.06	0	-0.13	-0.13	-0.25	0	-0.06	-0.19	0	-0.13	-0.13	-0.13	-0.25	0	-0.13	0	-0.19
-0.19	0	-0.25	-0.25	0	0	-0.13	-0.13	-0.25	-0.13	0	0	-0.13	-0.13	-0.13	-0.13	0	-0.06	-0.13	-0.13	0.06	-0.25	-0.13	-0.13	0	-0.13	-0.06	0	-0.19	-0.13	-0.25	-0.13	-0.25	-0.19	0	-0.25	-0.13	-0.06	-0.13	-0.25	0.06	-0.13	-0.06	-0.13	0	0.06	-0.13	-0.13	-0.13	-0.25
0.06	-0.13	-0.13	0	0	0	-0.13	-0.25	0	0	-0.13	0	-0.13	-0.13	-0.25	-0.13	-0.13	-0.13	-0.13	0	0	-0.25	-0.13	0.06	-0.06	0	-0.13	-0.13	-0.13	-0.25	0	0	-0.19	-0.13	-0.13	0.06	-0.25	0	-0.13	-0.13	-0.13	0	0	-0.13	-0.13	-0.13	-0.13	0.06	-0.13	-0.25
0.06	0	-0.13	-0.13	-0.25	-0.13	-0.06	0	0	-0.13	-0.13	0	-0.25	0.06	-0.13	-0.25	-0.13	0	-0.13	-0.13	0	-0.06	-0.06	-0.25	-0.25	0.06	-0.13	-0.13	0	0	-0.13	-0.06	-0.13	-0.19	0	-0.13	0	-0.13	-0.13	-0.13	-0.13	0	-0.06	-0.25	-0.19	-0.13	-0.25	-0.13	0	0
-0.13	0	-0.13	0	-0.19	0	-0.06	-0.13	0	-0.13	-0.25	-0.25	-0.13	-0.13	0	-0.13	-0.13	0	-0.19	-0.13	-0.13	-0.25	-0.13	-0.13	-0.13	0.06	0	-0.13	0.06	-0.25	0	-0.19	-0.06	0.06	0	-0.13	-0.25	0	0	-0.13	-0.13	-0.25	-0.06	-0.13	0.06	-0.19	-0.13	0	-0.13	-0.06
0.06	-0.06	-0.13	-0.13	-0.25	-0.13	-0.06	-0.25	-0.25	-0.13	-0.19	-0.19	0.06	0	-0.13	-0.13	0.06	-0.25	-0.25	0	-0.13	0	-0.19	-0.13	-0.06	-0.13	0.06	0.06	0	-0.13	-0.13	-0.13	0	-0.13	0	-0.19	-0.19	-0.19	0.06	-0.25	-0.13	0	-0.25	-0.25	-0.13	-0.06	-0.13	0	-0.13	-0.13
0.06	-0.25	0	-0.13	0	-0.13	-0.06	-0.13	0	-0.19	-0.25	-0.06	-0.25	-0.13	-0.25	-0.25	0.06	-0.13	-0.25	-0.25	-0.13	0	-0.13	-0.13	0	-0.25	-0.06	-0.13	-0.13	-0.13	0	0	0.06	-0.13	-0.25	-0.13	-0.06	-0.13	-0.06	-0.25	-0.13	-0.25	-0.06	0	0	-0.06	0	0	-0.13	-0.13
-0.13	-0.13	-0.19	-0.13	0.06	-0.13	0	-0.13	-0.25	-0.25	-0.25	-0.13	0.06	-0.25	0	-0.13	-0.25	-0.25	-0.13	-0.06	-0.13	-0.13	-0.13	-0.25	0	0	-0.06	-0.25	-0.13	-0.25	-0.25	-0.06	-0.13	0	-0.13	0	-0.06	-0.13	-0.13	-0.13	-0.19	-0.25	-0.13	0	0	0	0	-0.25	-0.06	-0.13
0	0	-0.06	-0.06	0	-0.13	0	-0.13	0	-0.13	0	0	-0.25	-0.06	0.06	-0.13	-0.06	-0.25	-0.13	-0.13	-0.06	-0.06	-0.13	0	-0.13	-0.13	-0.19	-0.25	0	-0.13	-0.13	-0.13	0	-0.19	-0.06	-0.25	-0.13	-0.25	-0.25	-0.19	-0.13	-0.13	-0.13	0	0	0	-0.13	0.06	-0.06	-0.13
0	0	-0.06	-0.13	0	-0.06	-0.13	-0.25	-0.13	-0.06	-0.13	-0.19	-0.25	0	0	-0.13	-0.13	-0.13	-0.25	-0.13	-0.19	-0.06	0.06	-0.13	0	-0.19	-0.13	0	-0.25	-0.13	-0.13	-0.13	0	0	0.06	-0.06	-0.06	-0.13	-0.13	-0.13	-0.19	-0.25	-0.19	0	0.06	0	-0.13	-0.13	-0.13	-0.13
-0.19	-0.25	0	0.06	0.06	-0.13	-0.06	-0.25	-0.13	-0.06	-0.13	-0.13	-0.06	0	-0.06	-0.13	0	-0.13	0	-0.13	-0.13	-0.13	-0.13	-0.13	0	0	-0.19	0	0.06	-0.25	-0.06	-0.13	-0.25	-0.13	-0.25	-0.25	0	-0.06	-0.25	-0.19	-0.13	-0.06	-0.25	0	-0.13	0	0	-0.13	0	-0.25
-0.06	-0.25	0	-0.25	0	0	-0.13	0	-0.13	-0.25	-0.13	0	-0.25	0	-0.25	0	-0.13	-0.13	0	-0.25	0	-0.13	-0.13	-0.13	-0.13	-0.13	-0.13	0	-0.06	0	-0.13	-0.25	-0.13	-0.13	-0.13	0	0	-0.25	-0.25	-0.13	-0.19	-0.13	-0.13	0	-0.06	0	0	0	-0.25	0.06
-0.13	-0.13	-0.13	-0.13	-0.13	-0.06	0	-0.13	0	-0.13	-0.13	-0.13	-0.13	-0.06	-0.13	0	-0.25	-0.13	0	-0.06	0	0.06	-0.13	-0.13	0	-0.13	-0.19	-0.13	-0.13	0	-0.19	-0.13	-0.13	0.06	0	-0.13	0	-0.13	-0.06	0.06	-0.13	-0.13	-0.25	0	0	-0.25	0.06	-0.13	-0.25	-0.25
0.06	0	-0.19	0	-0.13	-0.06	-0.19	-0.13	-0.13	-0.13	-0.13	-0.13	-0.13	-0.13	-0.25	-0.25	-0.13	0	-0.13	-0.13	-0.13	-0.06	0	-0.13	-0.25	0	-0.06	0.06	-0.25	0	-0.13	-0.06	-0.25	-0.13	-0.25	-0.13	-0.25	-0.25	-0.06	-0.06	-0.13	-0.13	0	-0.06	-0.25	0	0	-0.25	-0.13	-0.13
-0.25	0	-0.13	-0.25	-0.13	-0.06	0	0	-0.13	-0.13	-0.25	-0.13	-0.25	0	-0.19	0	-0.13	-0.13	-0.13	-0.25	0	-0.13	-0.19	-0.13	-0.25	-0.13	0	-0.19	-0.25	0	0.06	0	0	-0.13	0	-0.25	0.06	0	0	0	-0.13	-0.25	-0.25	-0.13	-0.13	0	0	-0.25	-0.13	-0.13
-0.25	0.06	-0.25	-0.13	-0.13	0	0	0.06	-0.25	-0.13	-0.13	-0.25	-0.13	-0.25	-0.25	-0.25	-0.25	0	0	-0.13	-0.13	-0.06	-0.13	-0.13	-0.06	-0.19	-0.25	-0.13	-0.13	-0.13	-0.25	-0.25	-0.06	0.06	-0.25	0	-0.19	-0.19	0	-0.13	-0.06	-0.13	-0.19	-0.13	-0.13	-0.13	0.06	0	0	0
[truncated: 5,000 more columns]

## Sheet: Resampled 10,000 data sets-2
-0.13	0.06	-0.13	-0.13	-0.25	0	-0.13	-0.25	-0.25	0	0	-0.25	-0.25	-0.19	-0.19	-0.06	0	0	-0.25	0	-0.25	-0.25	0	-0.19	-0.06	-0.06	-0.06	-0.19	-0.13	-0.13	-0.13	-0.13	-0.13	-0.25	-0.13	-0.13	-0.13	0	0.06	0	-0.13	0	-0.13	-0.13	0	-0.13	-0.06	-0.13	0.06	-0.19
-0.06	0	-0.13	0	-0.19	0	-0.13	0	-0.13	0	-0.19	-0.13	-0.13	-0.19	-0.13	-0.13	-0.13	0	-0.25	0	-0.13	0	-0.13	-0.25	-0.13	-0.13	0.06	0	-0.13	0	0	-0.13	0	-0.13	-0.13	-0.06	0	-0.13	-0.25	-0.13	-0.13	-0.13	-0.06	-0.13	0.06	-0.13	-0.13	-0.13	-0.13	-0.06
-0.25	-0.13	-0.06	0	-0.13	-0.13	-0.13	-0.13	-0.13	0.06	-0.13	0.06	-0.13	-0.25	-0.13	-0.13	0	-0.13	0	-0.13	0.06	0	-0.13	-0.25	-0.13	-0.13	-0.25	-0.25	-0.25	-0.13	0.06	-0.13	-0.13	-0.25	0	0	-0.25	0	0.06	-0.06	-0.13	-0.13	-0.06	0	0	0	0	-0.25	0	0
0	0	0	-0.06	0	-0.25	0	-0.13	-0.13	0.06	0	-0.13	-0.13	-0.25	-0.13	-0.13	-0.19	-0.13	-0.13	0	0	-0.25	-0.25	-0.13	0.06	-0.13	0.06	-0.25	-0.13	0	-0.25	-0.13	0	0	-0.25	-0.06	-0.06	-0.06	-0.13	0	-0.06	-0.13	-0.19	-0.13	0.06	-0.25	-0.13	0	0	0
0	-0.25	-0.19	0	-0.06	-0.13	-0.06	-0.25	0	-0.06	0	-0.25	-0.25	-0.25	-0.13	-0.13	0	0	-0.13	-0.25	-0.13	-0.13	-0.13	-0.13	-0.13	-0.13	-0.06	-0.06	-0.13	-0.25	-0.25	0	0	-0.25	-0.13	-0.19	-0.25	-0.13	-0.19	-0.13	-0.13	-0.19	-0.13	-0.06	-0.19	-0.06	-0.13	0	0	-0.13
-0.13	0	-0.13	0	0.06	0	0.06	0	0	-0.25	-0.13	-0.19	-0.25	-0.25	-0.13	-0.25	0	-0.25	0	-0.06	0	-0.13	-0.13	-0.13	-0.13	0	-0.13	-0.25	0	-0.06	-0.06	-0.25	-0.13	-0.13	-0.13	-0.13	-0.13	0	-0.19	-0.13	0.06	-0.25	-0.19	0	-0.19	-0.13	-0.13	-0.19	0	0
-0.25	-0.13	-0.25	0	0	-0.13	-0.19	-0.13	-0.13	-0.13	-0.13	0	-0.13	0.06	-0.13	-0.13	-0.13	-0.25	-0.13	-0.06	-0.25	-0.13	-0.13	-0.13	0	-0.13	-0.25	-0.06	-0.25	-0.13	-0.25	-0.13	-0.06	-0.13	-0.25	-0.13	-0.13	0	-0.13	0	-0.13	0	-0.13	-0.25	-0.25	-0.25	0	-0.13	-0.06	-0.13
-0.13	0	0.06	-0.13	-0.13	-0.13	0	-0.13	-0.13	0	0	-0.13	-0.13	-0.13	-0.13	-0.06	0.06	-0.13	-0.06	-0.06	-0.13	0	0.06	-0.06	0	-0.13	0	-0.13	-0.19	0	-0.13	-0.13	-0.06	0	-0.25	-0.13	-0.06	-0.25	-0.13	0	-0.13	-0.13	-0.13	0.06	-0.19	-0.25	-0.06	-0.13	-0.13	0
-0.13	0.06	-0.13	0	-0.25	-0.06	-0.13	0	-0.25	-0.19	-0.25	0.06	-0.06	-0.13	-0.19	-0.25	-0.13	-0.13	0	0.06	0	-0.13	-0.25	-0.25	-0.13	-0.25	0	-0.06	0	-0.13	-0.19	-0.25	-0.13	-0.25	-0.19	-0.06	-0.13	0	-0.13	-0.06	-0.13	-0.06	0	-0.06	0	-0.13	-0.13	0.06	0	-0.13
-0.25	-0.19	-0.13	-0.25	-0.13	-0.25	0	0	-0.13	-0.19	-0.06	-0.13	-0.25	-0.25	-0.06	0.06	-0.13	-0.25	0	-0.13	-0.13	-0.13	0	-0.13	-0.25	-0.19	-0.13	-0.13	-0.13	-0.25	-0.13	0	-0.13	-0.25	0	-0.13	-0.13	-0.25	-0.25	0	-0.13	-0.13	0	0.06	-0.25	0	-0.13	0	-0.25	0
0	0	-0.06	0	0	-0.19	0	0.06	-0.13	-0.06	-0.13	0.06	-0.13	0	-0.13	-0.19	-0.13	-0.13	-0.13	-0.25	0	0	-0.13	-0.13	-0.19	-0.13	0	0	-0.13	-0.13	0	-0.13	-0.13	-0.13	0	-0.19	-0.13	-0.25	0.06	0	0	0	-0.13	0	-0.25	0.06	-0.25	-0.13	-0.13	-0.19
-0.25	-0.13	-0.13	-0.19	-0.25	-0.13	-0.25	-0.13	-0.25	-0.19	0	-0.13	-0.19	-0.13	0	0	0	0	-0.25	-0.25	-0.13	0.06	-0.13	-0.19	-0.25	-0.19	-0.13	-0.06	-0.13	-0.13	0	0	-0.06	-0.06	0	0	0	0	-0.13	0	-0.13	0	-0.06	-0.25	-0.13	0	0	-0.13	0.06	-0.13
-0.13	0	-0.13	-0.13	-0.25	0	-0.06	0	0	-0.13	0	-0.13	-0.13	-0.06	-0.13	0	-0.25	-0.13	0	-0.13	-0.19	-0.06	0	-0.13	-0.13	-0.13	-0.25	0	-0.13	0	-0.19	-0.06	0	-0.25	0.06	0	-0.25	-0.19	-0.19	0	-0.25	-0.13	0	-0.25	0.06	-0.13	-0.13	-0.19	0	0
[truncated: 5,000 more columns]

## Sheet: Difference of means_1 and 2
0.0674476	-0.0176573	-0.00972028	-0.0388112	0.0283566	0.0126923	-0.00517483	-0.0293357	0.0236014	-0.0241958	-0.0660839	-0.00804196	0.0361538	0.074021	-0.0143357	-0.0113986	-0.00804196	0.00769231	-0.00723776	-0.0335315	0.00255245	0.00527972	-0.0243357	0.0392657	0.0267133	0.0453497	-0.0277622	0.0144056	0.0176224	0.00171329	-0.0103497	0.0171678	-0.012972	0.0686364	0.0208741	-0.0282867	0.0264685	-0.0467133	0.0375524	-0.0771329	-0.00486014	-0.0538112	-0.0273776	-0.00185315	0.00132867	0.0413287	0.00846154	-0.000244755	-0.0599301	-0.0593357
[truncated: 5,000 more columns]
