# Supplementary material for: Human magnetic sense is mediated by a light and magnetic field resonance-dependent mechanism
Source: Sci Rep. 2022 May 30;12:8997. doi: 10.1038/s41598-022-12460-6 (PMC9151822; doi:10.1038/s41598-022-12460-6)
Supplement: Supplementary file 2 — Supplementary Information 2. [file 41598_2022_12460_MOESM2_ESM.zip › Appendix S2_#37.xlsx]

## Sheet: Original data
-0.25
-0.25
-0.13
-0.13
0
-0.13
0
-0.13
-0.25
0
-0.06
0.06
-0.13
-0.13
-0.19
-0.06
-0.13
0
-0.13
-0.19
0
-0.13
-0.13
-0.19
-0.06
-0.13
0
-0.13
-0.19
0
-0.13

## Sheet: Resampled 10,000 data sets-1
-0.13	-0.25	-0.06	-0.06	-0.13	-0.06	0.06	-0.13	-0.13	0	0	-0.19	-0.13	-0.19	-0.13	-0.13	0	-0.13	-0.25	0	-0.13	-0.13	0	-0.13	-0.13	-0.13	-0.06	-0.13	-0.13	-0.19	-0.13	-0.19	-0.06	-0.19	-0.13	-0.13	-0.13	-0.13	0.06	0	0	0	-0.19	-0.13	-0.13	-0.19	-0.13	-0.19	-0.13	-0.25
-0.19	-0.25	-0.13	-0.19	0	-0.06	-0.19	-0.13	-0.19	-0.25	-0.13	-0.25	-0.13	-0.13	0	-0.13	-0.13	-0.13	0	-0.13	-0.13	-0.25	-0.19	-0.25	-0.25	-0.13	0	-0.13	0	-0.13	-0.25	-0.13	0	-0.13	-0.06	-0.06	-0.13	-0.19	0	-0.13	-0.25	0	-0.13	-0.13	-0.13	-0.13	0	-0.13	0	-0.13
-0.13	-0.25	-0.13	0	-0.13	-0.13	-0.06	-0.13	0	-0.19	-0.13	-0.13	-0.19	-0.13	-0.25	-0.13	-0.13	0	-0.13	-0.13	-0.13	-0.19	-0.13	-0.13	-0.13	-0.13	-0.19	-0.13	-0.13	-0.13	-0.25	-0.13	-0.06	-0.25	-0.13	-0.13	-0.19	-0.19	-0.25	0	0	0	-0.06	-0.13	0	-0.25	-0.06	-0.13	0	0
-0.19	-0.13	0	0	-0.13	0.06	-0.13	0	-0.13	-0.06	0	-0.25	-0.13	-0.19	0	-0.13	-0.19	-0.13	-0.13	-0.13	0	-0.25	0	-0.19	0	-0.06	-0.13	-0.13	-0.25	-0.13	0	-0.06	-0.19	-0.13	-0.13	-0.13	-0.19	-0.13	-0.13	0.06	-0.13	-0.13	-0.19	-0.06	-0.25	-0.13	-0.13	0	-0.13	-0.13
-0.19	-0.13	-0.13	-0.19	-0.25	-0.13	-0.19	-0.19	-0.13	-0.19	-0.06	-0.13	-0.13	-0.25	-0.13	-0.19	-0.13	-0.13	-0.13	0	-0.13	-0.13	-0.06	-0.19	-0.13	-0.25	-0.13	-0.06	-0.13	-0.13	0	-0.13	0	-0.06	-0.13	-0.13	-0.13	-0.19	-0.13	-0.19	-0.13	-0.25	-0.13	-0.13	-0.13	-0.13	-0.13	0	-0.13	-0.13
-0.13	-0.13	0	-0.25	-0.06	-0.06	-0.06	-0.13	-0.13	-0.19	-0.19	-0.13	-0.13	-0.13	-0.13	-0.25	-0.13	-0.13	-0.13	-0.13	-0.19	-0.13	-0.06	-0.13	0	-0.13	-0.13	0	0	-0.13	0	-0.13	-0.13	0	-0.19	-0.06	-0.13	-0.06	-0.19	-0.13	-0.13	-0.06	-0.13	-0.13	-0.13	-0.06	-0.13	-0.25	-0.13	0
-0.25	0	0	-0.06	-0.13	-0.13	-0.06	-0.13	-0.06	-0.13	-0.13	0	0.06	0	-0.13	-0.19	0	-0.13	-0.19	-0.06	0	-0.06	-0.13	-0.13	-0.19	0	-0.13	-0.13	-0.13	-0.13	0	-0.13	-0.25	0.06	0	-0.13	-0.13	0	-0.13	-0.25	-0.13	-0.13	-0.13	-0.13	-0.06	-0.13	-0.13	-0.19	0	0
-0.13	0	-0.13	-0.13	-0.19	-0.13	-0.13	-0.19	-0.19	-0.19	-0.13	-0.13	-0.13	-0.13	0	-0.13	-0.25	0	-0.13	-0.13	-0.13	-0.13	-0.13	-0.13	-0.13	-0.13	-0.13	0	-0.13	-0.13	-0.19	-0.13	0	-0.19	0	-0.06	-0.06	-0.13	0	-0.13	-0.13	-0.13	0	0	0	-0.13	-0.19	0	-0.13	-0.19
0	-0.25	0	-0.06	-0.13	-0.13	-0.13	-0.13	-0.13	0	-0.13	-0.13	-0.13	0	0	-0.25	0	-0.06	-0.13	-0.06	-0.13	-0.13	0	0.06	-0.13	-0.25	0	-0.13	-0.13	-0.13	-0.13	-0.13	-0.19	-0.25	-0.13	-0.13	-0.13	-0.13	-0.25	-0.13	-0.19	-0.13	-0.13	-0.06	-0.25	-0.13	-0.25	-0.19	-0.13	0.06
0	-0.13	-0.13	0	-0.25	-0.13	0	-0.13	-0.13	-0.06	0	0	0	-0.13	0	-0.13	-0.13	-0.13	-0.19	0	-0.13	-0.13	-0.25	-0.25	-0.06	-0.06	-0.13	-0.13	-0.19	-0.13	-0.19	-0.25	0.06	-0.19	-0.25	-0.19	-0.13	0	-0.06	0	-0.06	0	-0.19	-0.19	-0.13	0	-0.13	-0.13	-0.13	-0.13
0	0.06	-0.13	-0.13	0	0	-0.06	-0.13	0.06	0	-0.13	-0.13	-0.19	-0.13	-0.06	0	0	0	0.06	-0.25	-0.19	-0.06	0	-0.13	0	-0.06	0.06	-0.19	-0.13	-0.19	-0.19	-0.19	-0.13	-0.06	-0.13	-0.13	-0.13	-0.13	-0.13	-0.13	-0.25	0	-0.13	-0.13	-0.13	-0.19	-0.13	-0.06	-0.13	-0.25
-0.13	-0.19	-0.13	-0.13	0	0	-0.06	-0.25	-0.13	-0.13	-0.13	0	-0.25	-0.13	-0.06	-0.13	0	-0.13	0	0	-0.13	0	0	-0.06	-0.25	-0.13	0.06	-0.13	0	0	-0.13	0	0	-0.19	-0.19	0	-0.25	-0.13	-0.13	-0.13	-0.13	-0.13	-0.06	-0.13	0	-0.13	-0.25	-0.25	0.06	-0.13
0	-0.06	-0.19	-0.13	0	0	-0.13	-0.13	-0.25	-0.13	-0.13	-0.13	-0.13	-0.13	0	-0.13	-0.19	-0.13	-0.06	0	-0.19	-0.13	0	-0.13	0	-0.13	-0.13	0	-0.13	0.06	-0.19	-0.19	0	-0.13	0	-0.13	0	-0.19	-0.13	-0.13	-0.13	0	-0.13	-0.13	-0.19	0	0	-0.13	0	-0.13
-0.06	-0.13	-0.06	-0.25	0	0	-0.06	-0.13	-0.13	-0.13	-0.06	-0.13	-0.13	-0.13	-0.25	-0.13	-0.19	-0.06	0	-0.19	0	-0.25	-0.06	0	-0.25	-0.13	-0.13	-0.13	0	0	-0.13	-0.13	-0.13	0.06	-0.06	0	-0.19	-0.13	0	-0.25	-0.13	-0.25	-0.19	-0.25	0	-0.19	-0.13	-0.06	-0.25	-0.13
-0.06	-0.06	0	0	0	-0.25	-0.19	-0.25	-0.19	-0.25	-0.25	0	-0.13	-0.06	-0.13	-0.19	-0.13	0	-0.06	-0.13	-0.25	0	-0.19	-0.19	-0.06	-0.13	-0.06	-0.19	-0.13	-0.19	-0.13	-0.19	-0.13	-0.19	-0.13	-0.13	0	0	-0.25	-0.13	0	-0.13	0	0	-0.13	-0.13	0	-0.13	-0.13	-0.25
0	-0.13	-0.13	-0.13	0	-0.13	0.06	-0.13	-0.06	-0.06	-0.13	-0.13	-0.06	-0.13	0.06	0	0	-0.13	0	-0.13	-0.13	0	0	0	-0.19	0	0.06	-0.13	0	-0.13	-0.19	-0.06	0	0	-0.13	-0.06	-0.13	0	-0.13	-0.06	-0.13	0	-0.13	-0.13	0	-0.13	-0.06	-0.19	-0.13	0
-0.13	0	-0.19	-0.19	0	-0.06	-0.13	-0.13	-0.13	-0.13	-0.13	-0.13	-0.13	-0.13	-0.19	-0.13	-0.13	-0.25	-0.13	-0.13	0	-0.19	-0.25	-0.19	-0.19	-0.06	0	-0.25	0	-0.06	0	0	-0.25	-0.13	0	-0.13	-0.06	-0.13	0	0	-0.19	-0.13	0	-0.13	-0.13	-0.06	0	-0.13	-0.13	-0.13
-0.19	-0.13	-0.19	-0.13	-0.19	-0.13	-0.13	0	-0.25	-0.13	-0.13	-0.13	-0.13	-0.06	-0.25	-0.19	-0.13	-0.25	-0.13	-0.13	-0.06	-0.13	0	-0.19	-0.13	-0.13	-0.13	-0.06	0	-0.13	-0.13	-0.13	-0.13	-0.25	0	-0.25	0	0	-0.13	-0.06	0	0.06	-0.13	-0.13	0	-0.13	0	0	0	0
-0.06	-0.19	-0.06	-0.13	-0.06	-0.25	-0.06	-0.13	-0.06	-0.13	0	-0.13	-0.19	-0.13	-0.19	0	-0.13	-0.19	-0.19	-0.13	0	0	0	-0.13	-0.13	-0.06	-0.19	-0.06	0	0	-0.13	-0.13	-0.13	-0.13	-0.13	0	-0.06	-0.06	0	-0.13	-0.25	0	-0.13	-0.13	-0.06	0	-0.13	-0.13	-0.13	-0.19
0	-0.25	-0.13	-0.13	-0.06	-0.25	0	0	-0.13	-0.06	-0.19	-0.25	-0.13	-0.13	-0.13	0	-0.13	-0.13	-0.13	-0.25	0	0	0	-0.19	-0.06	-0.13	0	-0.19	-0.13	-0.13	-0.13	-0.19	-0.13	-0.19	-0.19	-0.19	-0.19	-0.19	-0.13	-0.13	-0.19	-0.13	0	-0.06	-0.06	0	0	-0.13	-0.13	-0.25
0	-0.13	-0.13	-0.19	-0.13	-0.13	-0.13	0	0	-0.19	0	0	-0.13	-0.25	-0.19	-0.13	0	-0.13	0	0	0	-0.13	-0.06	-0.13	-0.19	-0.25	-0.13	-0.13	-0.13	-0.13	-0.13	-0.13	0.06	-0.13	-0.06	-0.19	-0.19	0.06	0.06	-0.13	-0.06	0	-0.13	-0.13	-0.13	0	-0.13	0	-0.06	-0.13
-0.25	0	0	0	-0.13	0	0	-0.13	-0.13	-0.25	-0.13	-0.13	-0.25	0	-0.19	-0.13	-0.13	-0.13	-0.13	-0.13	-0.19	-0.13	-0.13	0	-0.13	-0.13	0	-0.25	-0.13	-0.13	0	-0.25	0	-0.06	0	-0.25	-0.13	-0.19	-0.13	-0.19	0	0.06	-0.19	-0.06	-0.06	-0.13	-0.25	-0.13	-0.13	-0.13
[truncated: 5,000 more columns]

## Sheet: Resampled 10,000 data sets-2
0	-0.13	-0.19	-0.13	-0.13	-0.13	-0.19	-0.06	-0.13	-0.13	-0.25	0	-0.13	-0.25	0	-0.13	-0.13	0.06	-0.06	-0.13	-0.25	0	-0.25	-0.13	-0.13	-0.13	-0.13	-0.25	0	-0.06	-0.13	-0.19	-0.13	-0.13	-0.13	0.06	-0.13	-0.13	-0.06	-0.13	0	-0.13	-0.13	0.06	-0.13	-0.13	-0.25	-0.13	-0.13	-0.19
-0.19	-0.13	-0.25	-0.13	-0.13	0	-0.13	-0.13	0	-0.25	-0.13	-0.13	-0.25	-0.13	-0.06	-0.13	-0.25	-0.13	-0.13	-0.13	-0.19	-0.13	-0.13	-0.13	-0.13	-0.06	-0.19	0	-0.13	0	-0.13	0	0	-0.25	0	-0.13	-0.25	-0.06	-0.06	-0.25	0	-0.13	-0.25	-0.13	-0.13	-0.13	0	0	-0.06	0
-0.13	-0.06	-0.19	-0.13	-0.13	-0.13	0	-0.25	-0.06	-0.13	-0.13	0.06	-0.13	-0.13	-0.19	-0.13	-0.13	-0.13	-0.13	-0.19	0.06	-0.19	0	0	-0.06	0	-0.06	-0.13	0	-0.19	-0.13	-0.13	-0.13	-0.13	-0.13	-0.13	-0.06	-0.13	-0.13	-0.06	-0.19	-0.19	0	0	-0.13	-0.13	-0.25	0	-0.13	0
-0.19	0	-0.19	-0.13	-0.13	-0.13	0	-0.06	-0.06	-0.13	-0.13	-0.19	0	-0.19	-0.25	-0.19	-0.13	-0.13	0	-0.06	-0.25	0	-0.06	0	0	-0.13	0	-0.19	-0.13	-0.13	0	-0.19	0	-0.13	-0.13	0	-0.13	-0.13	-0.06	-0.13	0.06	0	0	-0.13	-0.13	0.06	-0.13	-0.19	-0.13	-0.19
-0.19	-0.06	0.06	-0.13	-0.13	0	-0.19	-0.25	-0.13	-0.13	0.06	-0.13	-0.13	-0.13	-0.13	0	0.06	-0.13	0	-0.13	-0.06	-0.25	-0.13	0	-0.19	0	-0.06	-0.13	-0.19	0.06	0	-0.13	-0.25	-0.06	-0.13	-0.25	-0.13	-0.06	-0.13	-0.06	-0.06	0	-0.13	-0.13	-0.13	-0.19	-0.13	0	-0.25	-0.13
-0.13	-0.13	0	-0.13	-0.25	-0.19	-0.13	-0.19	-0.19	-0.13	0	0	-0.13	-0.13	-0.13	-0.19	-0.19	-0.13	-0.13	-0.06	-0.13	-0.19	-0.13	-0.13	-0.25	-0.13	-0.13	-0.25	-0.13	0	-0.13	-0.13	-0.19	-0.13	-0.13	0	-0.13	-0.13	0	-0.13	-0.06	0	-0.13	-0.06	-0.13	0.06	-0.19	-0.13	0	0.06
0	0	-0.13	0	-0.13	-0.13	0	-0.13	-0.13	-0.13	-0.06	0	-0.13	0	-0.19	-0.06	-0.19	-0.25	-0.19	-0.13	-0.13	-0.13	-0.13	-0.13	-0.25	-0.13	0	0	0	-0.19	-0.13	-0.13	0	-0.13	-0.19	-0.19	-0.06	-0.13	-0.25	-0.13	0	-0.13	-0.25	0	-0.19	-0.06	-0.13	0	-0.25	-0.13
-0.13	-0.19	-0.25	-0.25	0	-0.13	0	-0.06	-0.06	-0.13	-0.06	-0.19	-0.13	-0.19	0	0	-0.19	-0.06	-0.13	0	0	-0.13	-0.13	-0.13	0	-0.13	-0.13	-0.19	0	-0.13	-0.25	0	0.06	0	-0.13	-0.19	-0.13	0	-0.13	-0.13	0	-0.13	-0.13	0	-0.13	-0.13	0	-0.13	-0.13	0
-0.13	-0.13	-0.13	-0.06	-0.06	-0.13	-0.13	0	-0.13	0	0	0.06	-0.13	0	-0.06	-0.13	-0.19	-0.13	-0.06	0	0	-0.25	-0.13	-0.25	-0.13	-0.19	-0.13	-0.13	-0.13	-0.13	-0.13	-0.13	-0.13	-0.25	0	-0.13	0	-0.25	-0.13	-0.25	-0.25	0	-0.25	-0.13	-0.13	-0.13	-0.13	0.06	0	-0.13
[truncated: 5,000 more columns]

## Sheet: Difference of means_1 and 2
0.020202	-0.0318687	0.0479293	0.00838384	0.0315657	0.0123232	0.00464646	0.00282828	-0.020202	-0.000656566	-0.0272222	-0.0617677	-0.00247475	0.00550505	0.00540404	-0.0215152	0.0466162	0.000808081	-0.00686869	-0.00959596	0.00373737	0.025202	0.0465657	-0.0277273	0.00257576	-0.0186364	0.0185859	0.0192929	-0.0120202	-0.0230808	-0.00464646	-0.0219192	0.00419192	0.0103535	0.00914141	-0.0119697	-0.00848485	0.0115152	0.00646465	0.0333838	-0.0630808	0.0116162	0.0274747	-0.0558586	0.0412121	-0.0210606	0.0271717	-0.0581313	0.0259091	-0.040202
[truncated: 5,000 more columns]
