# Supplementary material for: Human magnetic sense is mediated by a light and magnetic field resonance-dependent mechanism
Source: Sci Rep. 2022 May 30;12:8997. doi: 10.1038/s41598-022-12460-6 (PMC9151822; doi:10.1038/s41598-022-12460-6)
Supplement: Supplementary file 2 — Supplementary Information 2. [file 41598_2022_12460_MOESM2_ESM.zip › Appendix S2_#38.xlsx]

## Sheet: Original data
0.13
0.13
0.13
0.25
0.13
-0.06
0
0
0.13
-0.12
-0.25
-0.12
0
0.13
0.13
-0.12
-0.12
0.25
-0.25
-0.06
0.13
-0.12
0.13
0.13
0.13
0.25
0.13
-0.06
0
0
0.13
-0.12
-0.25
-0.12
0

## Sheet: Resampled 10,000 data sets-1
0	0	0	-0.12	0	-0.06	0	0.25	0.13	-0.12	-0.25	0	-0.06	0.13	-0.12	-0.06	0	0.25	0.13	0	-0.06	0	0.13	0.13	0.25	-0.25	-0.06	-0.12	0.13	-0.06	0	0.13	0.25	0.25	0.25	-0.06	0.25	-0.25	-0.12	0	0.25	0.13	0.25	-0.25	0.13	-0.25	0.13	0.13	-0.25	0.13
-0.12	0.13	0.13	-0.12	-0.12	0.13	-0.25	0.25	0.13	-0.12	0.13	0.25	0.13	-0.12	0.13	-0.25	-0.12	0	0.13	-0.06	0	0.13	0.13	-0.12	-0.06	0.25	0.13	0	0.13	0	0.13	0.25	0	0.13	0	0	0.13	0.13	0.25	0.13	-0.12	0	0.13	0.13	0.13	0	0.13	-0.12	0	-0.06
0.13	-0.12	0	0.13	0	0.25	-0.12	0.13	0.25	0	0.13	0	0.25	-0.06	0.13	0	-0.12	0.25	-0.25	0.13	0	-0.25	0.13	0.13	-0.25	0.13	-0.06	0.25	0.13	-0.12	-0.25	0.13	0.25	0	-0.12	0.13	-0.25	0	-0.12	0.13	0	0.13	0.13	0.13	-0.06	0.25	0	-0.06	0.13	-0.06
-0.12	-0.12	0.13	0.13	0.25	0.13	0.13	0.13	-0.12	0.13	-0.25	0.13	-0.12	-0.12	0	0	0.13	-0.06	0.13	0.13	-0.12	0.13	0.13	0.13	-0.12	0.13	0.13	0	0.13	-0.12	0.13	0.25	0.25	0.13	0.25	0.13	0.13	0.13	-0.12	0.13	-0.25	0.13	0.13	0.25	0	0	0	0.13	-0.06	-0.06
0.13	0.13	-0.25	0.13	0.13	-0.12	0	-0.12	-0.12	0.13	0.13	0.25	-0.06	0.13	0.13	0.13	0.13	0.13	0.13	0	0.13	0	-0.12	0.13	-0.12	0.13	0.13	0	0.13	-0.25	0.13	0	0	0.13	0.13	0.25	-0.12	0.13	0	-0.06	0	0.13	0.13	0.13	-0.06	0	0.13	0.25	-0.12	-0.12
0.25	-0.12	0	-0.12	0.13	-0.06	0	-0.12	-0.12	0	0.13	-0.12	-0.12	0	0.13	0.13	0.13	0	0.13	-0.12	0	-0.12	-0.25	0.25	-0.12	0.25	0	-0.06	0.25	0	-0.06	0	-0.12	0	0	-0.25	0	0.13	0.13	-0.12	-0.12	0.13	-0.25	0.13	0	0	-0.12	0.13	-0.12	-0.12
-0.12	0.13	0	0.13	0.13	-0.25	0	-0.06	-0.12	0.13	0	0.13	-0.12	0.25	0	0.25	0	-0.06	0.13	0.13	0.13	0.13	0.25	0.13	0.13	0.13	0.13	0.13	0.13	0.13	-0.25	-0.12	0.25	-0.12	0.13	0.13	-0.06	0.13	0.25	-0.25	0.13	0.25	-0.06	-0.06	0	0.13	0.13	0	0.13	-0.06
-0.06	0.13	0.13	0.13	0.13	0.13	-0.06	-0.25	0.13	0	0.13	0	-0.25	-0.12	0	-0.25	0.13	-0.25	-0.12	0.25	-0.12	0.13	0.13	0.25	0.13	-0.06	-0.25	-0.12	0.13	0.25	0.13	0	0.13	-0.06	0.13	0.13	-0.06	-0.25	0.13	0.13	-0.12	0	-0.25	0.13	-0.12	-0.12	0.13	0	0.25	0.13
-0.12	-0.06	-0.12	-0.12	0	0	0	0.13	0	0	0	-0.12	-0.12	-0.06	0.13	-0.25	0.13	0.13	0	0.13	-0.12	0.13	-0.06	-0.12	-0.12	0	-0.25	-0.25	0.13	0.13	-0.12	-0.12	-0.06	0	0	-0.12	0.13	0	0	-0.25	-0.12	0.13	0.13	0.13	0	0.13	0.25	-0.12	0.25	0.13
-0.12	0	-0.12	-0.06	0.13	0.13	-0.12	0.25	0.13	0.13	-0.06	0.13	0.13	-0.12	-0.12	0.13	0	0.13	0	-0.06	0.13	-0.12	-0.25	0.13	0.13	-0.12	0	0.13	0	0	-0.12	-0.12	-0.06	-0.06	0	0.25	0.13	-0.12	-0.12	0.25	0.13	0.13	-0.12	0.13	0.13	-0.12	0.13	0	-0.12	0
-0.06	0.25	0	0	0.13	0	-0.25	-0.12	0	0.13	0.13	0.13	-0.25	-0.12	0.13	-0.12	-0.06	0	-0.06	-0.12	0	0.13	0.13	0.25	0.25	-0.12	0.13	-0.06	-0.12	0.13	0.13	0.13	-0.25	-0.12	0.25	-0.06	0.13	0.13	0.13	-0.06	0.25	0.13	-0.25	0	-0.12	-0.06	0.25	0.25	-0.25	-0.12
-0.12	-0.12	0	-0.25	0.13	0	-0.25	0.13	0.13	-0.25	-0.06	0.13	-0.12	0	-0.25	0.13	-0.12	0.13	0.13	0.13	-0.25	-0.12	-0.06	0	-0.25	0	-0.12	-0.12	0	0.25	0	0	0	-0.12	0.25	-0.06	-0.06	0.13	-0.12	0.13	0	0.13	0.13	0.13	-0.12	-0.12	0.13	-0.12	0	0.13
-0.12	0.13	0.13	0	-0.12	-0.12	-0.12	0.13	-0.12	0.13	0.13	-0.25	0.13	0.25	0.13	0.13	-0.12	0	0.13	0.13	0.13	0	0.13	0	0	0.13	-0.25	-0.25	-0.06	0	0	0.13	-0.12	0	0.13	0.13	-0.25	0	-0.12	0.13	-0.25	0.13	-0.12	0	-0.12	-0.25	0.13	0.13	0.13	-0.06
-0.12	0.13	-0.06	0.13	-0.12	-0.06	0	0	0.13	0.13	0.13	-0.06	-0.12	0.13	-0.12	0.25	0.13	0.13	-0.12	-0.25	0	0.25	0.13	0.13	-0.12	-0.12	-0.12	0.13	0	0.13	0.13	-0.25	0	0.13	0	-0.12	-0.25	0	0.13	0	-0.06	0.13	0	0.13	-0.12	0.25	0.13	0.13	-0.25	0
0	0.13	-0.25	-0.12	0.25	0.13	-0.12	0	0.25	-0.12	0	0	0.13	-0.25	-0.12	-0.25	-0.12	0.13	0	0.25	-0.25	-0.25	-0.06	0.13	-0.06	0.13	0.13	0.13	0.25	0.13	0.25	0.25	0.25	0.13	-0.12	0.13	0	0.13	0.13	-0.06	-0.06	-0.06	-0.25	-0.12	0.13	0.13	0.13	-0.12	-0.25	-0.25
0.13	-0.12	-0.25	0.25	0.25	-0.25	0	0.13	-0.06	-0.25	0	0.13	0.13	-0.12	0.13	0	0	-0.12	0.13	0.25	0.13	-0.12	-0.12	-0.06	0.25	-0.06	0	0	0.13	-0.12	-0.12	-0.06	-0.12	0.25	-0.12	-0.25	-0.25	0.13	0.25	0	-0.06	0.13	-0.06	0	-0.12	0.13	0	-0.12	0	0.13
0.13	0.13	0.13	-0.12	-0.12	-0.06	-0.12	0.13	0	-0.12	-0.12	0.25	-0.25	0.13	-0.25	-0.06	0.13	0	0.25	0.13	-0.12	0.25	-0.12	0	0.13	0	-0.06	0.13	-0.12	0.13	-0.25	0.13	0.13	0.13	0.13	0.13	0	-0.12	0.13	-0.06	0.13	-0.12	0.13	0.13	0	0.13	-0.12	-0.12	-0.12	0.13
-0.25	0.13	0.13	0.13	-0.12	0.25	0.25	-0.12	0.13	0.13	0	0.13	0.13	0	0.13	0.13	-0.06	-0.25	0	0.13	0.13	0	0.25	0	0.13	0	0.25	0.13	-0.12	-0.12	0	0.13	0.25	0	0	0	-0.12	0.13	0.13	-0.25	0.13	0	0	0.13	-0.12	0.13	0.13	0	0.13	-0.12
-0.06	-0.06	0.13	-0.06	0	-0.12	-0.12	-0.06	0.25	0	-0.06	-0.12	0.13	-0.25	-0.12	-0.12	0.13	-0.12	0.13	-0.25	0	-0.12	0.25	0.25	-0.12	0.13	0.13	-0.25	0.13	0	0.13	0	0.13	-0.12	0	0.25	0.13	-0.06	-0.12	-0.12	0	-0.12	0.13	-0.12	-0.12	0.13	-0.12	0.25	0.13	0.13
-0.12	0.13	-0.06	0	0.25	-0.12	0.13	0.25	-0.12	-0.06	0	0.13	0.13	0.25	0.13	0.13	0	0	0	0	0.25	-0.25	0.13	-0.06	0.13	-0.12	-0.12	-0.12	0.13	0.13	0	-0.25	0.13	0	0.13	0.25	0.13	0.13	-0.12	-0.12	0.25	-0.25	0.13	-0.25	0.13	0.13	0	0.13	0.25	0
0.13	0.25	0.13	0.13	-0.06	-0.25	0.13	-0.12	0.13	0.25	0.13	0.13	0.13	0.13	-0.06	0.13	-0.25	0	-0.06	0.13	0	0.13	-0.06	0	0.13	0.13	0.13	-0.06	0.13	0	-0.12	0.13	0.25	0.25	0.13	0.13	-0.12	-0.12	0.13	0.25	0	0.13	0.13	0	-0.25	0.25	0	0.13	0	0.13
0.13	-0.12	0.13	0.13	0.13	0.25	-0.12	-0.12	0.13	0.13	0.13	0.13	0	0.13	0.13	0.13	0.13	0.25	0	-0.06	0	-0.25	-0.12	0.13	-0.12	-0.06	0.13	0.13	0	0.13	0.13	0.13	-0.12	-0.12	0.13	0.13	-0.06	-0.06	0	0.13	-0.12	0.25	0.13	-0.12	0.25	0	-0.12	-0.12	0.13	0.13
[truncated: 5,000 more columns]

## Sheet: Resampled 10,000 data sets-2
0	-0.12	-0.25	0.13	0.13	0.25	-0.12	0.13	0.13	0	0	0.13	0.13	-0.06	-0.06	-0.12	0.13	-0.12	0.13	0.25	0.13	0.13	-0.12	-0.06	-0.12	-0.25	-0.25	0.13	0	-0.12	0	0.13	0	0.13	0	0.13	0.25	0.13	-0.12	-0.12	0.13	-0.12	0.25	0.13	0	0.25	-0.25	0.13	-0.12	0.13
-0.25	0.13	-0.06	-0.12	0.13	0	0.13	0.13	0.13	0.25	0.13	0.13	0	0.13	0.25	0.13	-0.06	0.13	0.13	0	-0.25	0.25	-0.06	0.13	-0.12	-0.06	-0.12	0	0	0.13	0.13	0.13	0	0	-0.12	-0.25	0.13	-0.06	0.13	0.13	-0.06	0.25	-0.12	-0.25	-0.12	-0.06	0.13	0.25	0.13	-0.25
0.13	0	-0.25	0	0.25	-0.06	0	0.25	-0.25	-0.12	-0.12	-0.12	0	0.13	-0.25	0	0	0	-0.12	0.13	-0.12	0.13	0.25	0.13	0.13	-0.12	0.13	0.13	0.13	-0.25	-0.12	0.25	-0.12	0.13	0	0	0.13	-0.12	-0.12	-0.12	0.25	-0.25	-0.25	-0.12	0	0	-0.12	0.13	0.13	-0.12
0.13	0.13	0.13	-0.12	0.13	0.13	0.13	0.25	0.25	-0.12	0.13	-0.25	-0.06	0.13	0	0.25	0.13	0.25	-0.25	0.13	0	0.13	0.13	-0.12	-0.12	0	-0.12	0.13	-0.12	-0.12	0.13	0	-0.12	-0.12	0.13	-0.25	-0.12	-0.12	0.13	0	-0.12	-0.06	0.13	0.13	-0.12	0.13	-0.06	0.13	-0.12	0.13
0.13	0.13	-0.06	-0.12	-0.25	0.13	-0.25	0.13	0	-0.25	0.13	0.13	0.13	0.13	0	0.13	0.13	0.13	0.13	0.13	0	0.25	0.13	-0.06	-0.06	-0.06	-0.25	-0.25	0.13	0.13	0.13	-0.12	0.13	0.13	0.13	-0.06	0.13	0	-0.06	0.13	0.13	-0.06	0	-0.12	0.13	-0.12	0.13	0	0	0
0.13	0.25	-0.12	0	-0.12	0	-0.12	0.25	0	0.13	0	0.13	0.13	0.13	0.25	0.13	0	0.13	0.25	-0.25	-0.12	0.13	0.25	-0.06	0.13	-0.12	-0.12	0.13	0.13	-0.12	-0.25	0.13	0.13	0.13	0	0	-0.25	-0.12	-0.06	-0.12	-0.12	0.13	0.13	0	-0.06	0.13	0.13	0.13	0	0
0.13	0.13	0.13	-0.12	0.13	-0.25	0.13	-0.06	0.25	0.25	0.13	0	-0.12	-0.12	0.25	0.13	-0.06	0.13	-0.25	-0.25	0.13	-0.06	-0.06	0.25	0.13	0.13	0.13	-0.25	0.13	0	0.13	-0.12	-0.25	-0.12	0.13	0.25	0.13	0.13	0.13	0	-0.06	0.13	0.13	0.13	0.13	0.13	0.13	0	-0.12	-0.06
-0.06	-0.12	-0.12	-0.06	0.13	0	0.25	0.25	-0.06	-0.12	0.13	0.25	0.13	0	0.13	-0.12	-0.12	0.13	-0.12	-0.25	-0.12	-0.12	-0.12	-0.25	0.13	0.13	0.13	-0.06	0.13	0	-0.25	-0.12	-0.25	0.13	0.13	0	-0.25	0.13	0.13	-0.12	0.13	0	0	-0.12	-0.06	0.13	-0.12	0.25	0.13	0
0.13	-0.12	-0.06	0.13	0.13	-0.25	0.13	-0.12	0.13	0.13	0.13	-0.12	-0.25	0.13	0.13	0.13	-0.25	-0.12	0.13	-0.12	-0.12	-0.25	0.13	0.13	0.25	0.13	0.13	-0.25	0	0	0.13	0.13	0.13	0.13	0.13	-0.12	0	-0.12	-0.25	-0.25	0.25	-0.25	0.13	-0.12	-0.12	-0.25	0.25	-0.12	0	0
0.13	-0.06	-0.06	0.13	0	0.13	-0.12	-0.12	-0.25	-0.06	-0.25	-0.25	0.13	0.13	-0.12	-0.12	0.25	0.13	0.25	-0.12	0.25	0.25	0.13	-0.25	0.13	0.13	0.25	-0.06	0.25	0.13	-0.12	0	-0.12	0.13	0.13	-0.12	0	0.13	0.13	0	0.13	0	-0.12	-0.12	0.13	-0.12	-0.12	0.25	0.13	0
-0.12	0.13	-0.25	0.13	0	-0.06	0	-0.12	0	-0.25	-0.12	-0.12	-0.12	0.13	0	0.13	0.25	0.25	0	0.13	0.13	0	0.25	0.25	0.13	0	0.13	0.13	0	-0.25	0.13	0	0	0	-0.12	-0.06	0.13	0.13	-0.12	-0.12	0.13	0.25	0.25	0.13	0.13	-0.12	0.13	0.13	0	0.13
0.13	-0.06	-0.25	-0.06	0.13	-0.12	0.13	0.13	0.13	0.13	-0.12	0.25	0.13	-0.12	0.13	-0.12	0.13	-0.12	0.13	0.13	0.25	-0.12	0.25	0.13	0.13	0.13	0.25	-0.12	0	0.25	0.13	0.13	-0.25	-0.12	-0.12	-0.12	0.13	0.13	0.25	-0.12	-0.12	-0.12	-0.12	0.13	-0.06	-0.12	0.13	0.25	-0.12	0.25
0.25	-0.12	-0.06	-0.06	0.13	0.13	-0.25	0	0	0	0	-0.12	-0.12	-0.12	-0.12	0	0.13	0	-0.12	0	-0.06	-0.25	0.13	0.25	0.25	-0.12	0.13	-0.12	0.25	0	-0.06	-0.25	0.13	0.13	-0.12	0.13	0.13	0.13	0.13	0.13	0.13	0.25	-0.12	0.13	-0.12	0.13	-0.06	-0.06	0.13	0.25
[truncated: 5,000 more columns]

## Sheet: Difference of means_1 and 2
-0.087972	0.0205594	0.101189	0.0257692	-0.00804196	-0.00548951	-0.048986	-0.0473427	0.0164336	0.0195804	0.00965035	0.0596503	-0.0161888	-0.0390559	-0.0331119	-0.0282168	-0.0416783	-0.0403147	0.0204196	0.0523776	-0.00814685	-0.0447902	-0.0674126	0.0461189	-0.0670629	0.0347902	-0.0263986	0.024021	-0.00468531	0.051014	-0.00846154	0.0172378	0.10993	-0.0154895	0.0532867	0.092972	-0.0615385	-0.00800699	0.0146503	0.0473427	-0.061993	0.063007	-0.00776224	0.0399301	-0.00877622	0.0310839	0.0428322	-0.0785315	-0.0135315	-0.029021
[truncated: 5,000 more columns]
