# Supplementary material for: Human magnetic sense is mediated by a light and magnetic field resonance-dependent mechanism
Source: Sci Rep. 2022 May 30;12:8997. doi: 10.1038/s41598-022-12460-6 (PMC9151822; doi:10.1038/s41598-022-12460-6)
Supplement: Supplementary file 2 — Supplementary Information 2. [file 41598_2022_12460_MOESM2_ESM.zip › Appendix S2_#39.xlsx]

## Sheet: Original data
0.13
0.13
0.13
0.25
0.13
-0.06
0
0
0.13
-0.12
-0.25
-0.12
0
0.13
0.13
-0.12
-0.12
0.25
-0.25
-0.06
0.13
-0.12
0.13
0.13
-0.12
-0.12
0.25
-0.25
-0.06
0.13
-0.12

## Sheet: Resampled 10,000 data sets-1
-0.12	0.13	-0.12	-0.12	-0.12	-0.12	-0.12	-0.06	0	0	0.13	-0.06	-0.06	0.13	0	-0.25	0.25	-0.12	0.13	-0.12	0.13	-0.06	0.25	-0.12	0.13	-0.12	-0.25	0.13	0.25	-0.06	0.25	0.13	-0.12	-0.06	-0.12	-0.25	-0.06	0	-0.12	0.13	-0.12	0.25	-0.06	-0.25	0	-0.06	-0.12	-0.06	0	0.13
-0.06	0.13	-0.12	-0.06	0.25	-0.25	-0.06	0	0.13	0.13	-0.12	0.13	0.13	-0.12	0.13	-0.06	-0.12	-0.06	0	-0.12	-0.25	0.13	-0.06	0.13	0.13	0.13	0.13	0	0.13	-0.12	0.13	0.25	0.25	-0.06	-0.12	-0.12	-0.12	-0.06	0.13	-0.25	0.13	-0.12	-0.12	-0.12	-0.12	-0.06	0.13	0.25	0.25	-0.06
0.25	0.13	-0.25	0.13	0.13	-0.25	-0.12	0.13	0.13	0.13	-0.12	0.13	0.13	-0.12	0.13	0.13	0	0.13	-0.12	0.13	0	-0.06	-0.12	0	-0.25	-0.12	0.13	0.25	0.13	-0.06	0.13	-0.12	-0.12	0.13	-0.12	0.13	0.13	-0.06	0.13	0.13	0	0.13	-0.12	0	0.13	0.13	-0.12	-0.12	0.25	0.13
-0.06	0.25	0.13	0.25	0	-0.12	0.13	-0.12	-0.12	-0.12	0.13	0.13	0.25	-0.06	0.13	0	-0.06	-0.12	0.13	0.25	0.13	0.13	0.25	0.13	0	-0.12	-0.25	0.25	0.13	0	-0.12	-0.25	-0.06	0.13	-0.25	0.13	-0.06	0.13	0	-0.12	0.13	-0.12	0.13	-0.12	0.13	-0.25	-0.12	0.13	0	-0.25
-0.06	-0.12	-0.12	0.13	0.13	0.25	-0.06	-0.06	-0.12	0.13	-0.12	0.13	-0.25	0.13	-0.12	-0.06	-0.25	0.13	-0.25	0.13	0.13	-0.12	-0.12	0.13	0.13	0.13	0.13	-0.12	0.13	0	0.13	-0.12	0.13	-0.25	-0.25	-0.12	0.25	-0.06	0.13	-0.06	0.13	0.13	0	-0.12	0.13	-0.25	0.25	0.25	0.25	-0.25
0.25	-0.12	0.13	0.13	-0.12	-0.12	-0.12	0.13	0	-0.06	0.13	-0.12	0	0.13	0.13	0.13	-0.12	-0.12	0	-0.12	-0.06	-0.12	-0.12	-0.12	-0.12	-0.12	0	-0.12	0.13	0.13	0.13	0	0.13	0.13	-0.06	-0.25	-0.06	-0.25	-0.06	-0.12	-0.25	-0.12	-0.12	-0.12	-0.06	-0.12	0	0.13	0.13	0.13
0.13	-0.12	0.13	-0.25	0.13	0	-0.12	-0.06	-0.12	-0.25	0.13	0.13	-0.12	-0.12	0	0.13	0.25	-0.12	0.13	-0.12	0.13	-0.12	-0.06	0.25	0.13	0.25	0.13	-0.25	0.13	-0.12	0.13	0	0.13	-0.12	0.13	-0.12	0.25	0.13	-0.25	0.13	-0.25	-0.25	-0.12	-0.25	-0.25	-0.25	-0.25	0.13	-0.12	0
-0.12	0.13	0	-0.06	-0.06	0	0.13	-0.06	-0.06	-0.06	-0.12	0	-0.25	-0.12	0	-0.06	0.13	0.25	0	-0.06	0.13	-0.12	0	-0.06	0.25	0	-0.12	0.13	-0.12	0	0.13	-0.06	0.25	-0.06	0	-0.25	-0.12	0.25	0.13	0.13	0.13	-0.25	0.25	0.25	-0.12	-0.12	0.13	0.25	0	0.13
0.13	0.13	0.25	-0.12	-0.06	0	0.13	-0.12	-0.12	0.25	0.13	-0.12	0	0.13	0.13	0.13	-0.12	-0.12	-0.12	-0.12	-0.25	0.13	0.13	-0.12	-0.12	0.13	0.25	0.13	0.25	-0.12	0	0	-0.06	0.13	-0.06	-0.25	-0.06	0.13	0.13	-0.12	-0.06	-0.25	0	-0.25	0.13	-0.12	0.13	-0.06	-0.12	-0.12
0.13	0.13	0	-0.12	0.13	0.13	-0.12	0.13	0	-0.12	0.13	-0.12	-0.12	0	0.25	0.13	0.25	0	0.13	0.13	-0.12	0.25	0.13	0.13	-0.25	-0.12	0.13	-0.12	-0.06	0	0.13	0.13	-0.12	-0.06	0.13	0.13	-0.25	0.13	-0.25	0.13	-0.12	0.13	0.13	0.13	-0.12	0	0	-0.12	0	-0.12
0.13	-0.12	-0.12	-0.12	0.13	0.13	-0.12	0.25	-0.12	0.25	-0.06	-0.12	-0.06	-0.12	-0.25	0.25	0.13	0.13	-0.12	0.13	0.13	-0.12	0.13	-0.12	-0.12	-0.25	-0.12	0.13	0.25	-0.06	0.13	-0.06	-0.12	-0.12	0.25	0	0.25	-0.12	0.13	0	0.13	0.25	0	0.13	0.13	0.13	-0.12	-0.12	0	0.13
-0.12	0.13	0	-0.06	0.13	0.13	-0.12	0.13	-0.12	-0.06	0	0.13	0.13	0.13	-0.12	-0.12	0.13	0.13	0	0.25	-0.25	0.25	-0.12	-0.25	0.13	-0.25	-0.12	0.13	0.13	0.13	0.13	0.13	0	0.13	-0.06	0	0.13	0	0	0	-0.12	0.13	-0.12	-0.25	0.13	0.13	0.13	0.13	-0.12	0.13
0.13	-0.12	-0.06	-0.25	0.25	0.13	-0.12	0	0.13	0	-0.12	-0.12	-0.12	-0.12	0.13	-0.12	0.13	-0.12	-0.12	0.25	-0.06	-0.25	-0.12	-0.06	-0.12	0.13	-0.12	0.13	0.25	-0.12	0.13	-0.06	0.13	-0.12	0.13	0.25	0.25	0.13	0.13	0.25	-0.12	0.25	-0.25	0.13	-0.06	0.13	0.25	0.25	0.13	0.13
-0.12	-0.06	-0.25	0.13	0.25	0.25	-0.12	-0.25	-0.25	-0.25	-0.12	-0.12	-0.12	-0.12	0.13	0.13	-0.06	-0.25	0.13	-0.06	0.25	0.13	-0.25	0	0.13	0.25	-0.25	0.25	0.13	0.13	0.25	-0.06	-0.25	-0.12	-0.25	-0.12	0.13	-0.12	0.25	0.13	0.13	0.13	-0.06	0.13	0.25	-0.06	0.13	-0.12	0.13	-0.06
-0.12	-0.12	0	0.13	0.25	0.13	-0.06	0.13	-0.06	0.13	0.13	0.13	0.13	-0.25	-0.25	-0.06	-0.12	0.13	-0.25	-0.12	0.13	0	0.13	-0.06	-0.12	0.25	-0.12	-0.06	-0.06	0.13	-0.12	-0.06	0	-0.06	0	0.13	-0.12	-0.12	0.13	0	0.25	0.13	0.25	0.13	-0.12	-0.12	0.13	-0.25	0.13	0.13
0.13	0.13	0	-0.12	0.13	0	-0.12	-0.25	-0.12	-0.12	0	-0.06	-0.25	0.25	-0.12	0.13	0.13	-0.25	0.13	-0.25	0.25	0.25	0.13	0.13	0.13	0.25	-0.12	-0.06	0	-0.25	0.13	-0.12	0.13	0.25	-0.12	-0.12	-0.06	0.25	0.13	-0.25	0.13	0.13	-0.25	0.13	0.25	0.13	-0.12	0.13	0.13	0.13
0.13	0.13	-0.06	0.13	0.25	-0.25	-0.12	0.13	0.25	-0.06	-0.12	0.25	-0.25	-0.25	-0.06	-0.12	-0.12	0.13	0.13	-0.12	0.25	-0.06	0.13	0.13	-0.06	-0.12	0	0.13	-0.12	-0.25	0	0.25	0.13	-0.12	0.13	-0.12	-0.25	-0.12	0.13	0.13	0.13	-0.12	0.13	0.13	-0.12	-0.25	0	0.13	0	0.13
-0.06	-0.12	0.13	0.13	-0.06	-0.12	-0.12	0	0.13	-0.12	0	-0.12	0.25	-0.12	0.13	-0.06	0.13	0.13	-0.12	-0.25	-0.12	0	0.25	-0.06	0.13	-0.25	0.13	-0.12	-0.12	-0.12	0.25	0.13	0.13	0.13	0.13	0.13	0	0.25	-0.12	-0.25	0.25	-0.12	-0.25	0.25	0.25	-0.12	0.25	0.13	-0.12	0.13
-0.12	0.13	-0.25	0.13	-0.25	0.13	-0.25	0.25	-0.25	0.13	0.13	-0.06	-0.06	0.13	0.13	0.13	-0.12	0.13	0.13	-0.12	0.25	0	0.25	0.25	0.13	-0.12	0.13	-0.12	0	-0.12	-0.12	0	-0.06	0	-0.12	0.25	-0.12	-0.25	0.13	0.25	0.13	0.13	0.13	-0.12	-0.12	0.25	0.25	-0.12	0.13	0.13
0.13	0.13	-0.12	0	-0.12	0.13	0.13	-0.12	-0.12	-0.12	-0.06	0.13	-0.25	0.13	0.13	0	-0.12	0	-0.06	0.13	0	0.13	0.25	0.13	-0.12	0.13	0	0.13	0	-0.12	-0.06	0.13	0.13	0.13	0.13	-0.06	-0.06	-0.06	-0.25	-0.25	0.13	-0.12	0	-0.25	-0.25	0.13	0.13	-0.06	0.25	0.13
0.13	-0.12	-0.25	-0.06	0	-0.06	-0.25	-0.12	0.13	0.13	-0.12	0.25	-0.12	0.13	0.13	-0.12	0	0.13	0.25	0.25	0.25	0.13	-0.25	0.13	-0.06	0.13	0	0	-0.25	-0.12	-0.06	0	-0.12	0	-0.25	0.13	-0.06	-0.12	-0.12	0.13	-0.12	0.25	-0.25	0	0.13	0.25	-0.25	0.13	-0.12	-0.12
0.13	0.13	0.25	0.13	0.13	0.13	0.25	0.13	0.13	0.13	0.13	-0.25	0.13	0.13	0.13	0	0.25	-0.12	-0.12	-0.25	-0.06	0.25	0.13	0.25	-0.12	0.13	0.25	0.13	-0.12	-0.25	0.13	0.13	0.25	-0.12	0.13	0.13	0.25	0.13	-0.12	-0.06	0.13	-0.12	0.13	-0.25	-0.12	-0.12	0.13	-0.25	-0.12	-0.12
[truncated: 5,000 more columns]

## Sheet: Resampled 10,000 data sets-2
0.25	-0.06	-0.06	-0.12	0	0.13	-0.06	-0.12	0.25	-0.12	0.13	0.13	-0.25	0.13	-0.12	0.25	0.25	-0.12	-0.12	-0.12	0.13	0.13	0.13	-0.06	0.25	0.13	0	0.13	0.25	-0.25	-0.25	0.13	0.13	-0.12	0	-0.12	0	0	-0.12	0	-0.12	-0.25	-0.25	-0.12	0.13	0.13	0.13	0.13	0	-0.06
-0.06	0.25	0.13	-0.12	0.25	0.13	-0.25	0.13	0.13	0.13	-0.12	-0.06	0.13	0.13	-0.12	-0.25	0.13	0.13	-0.25	-0.12	-0.06	-0.06	-0.06	-0.25	-0.12	-0.12	-0.06	0.13	-0.06	-0.12	-0.12	0.13	0.25	0.13	-0.12	-0.12	0.13	-0.12	-0.12	0.13	0.13	-0.25	0.13	-0.12	-0.25	-0.12	0.13	0.13	-0.12	0.25
-0.12	-0.12	0.13	-0.12	-0.06	0.13	0	0.13	-0.12	0.13	-0.06	-0.12	0.13	-0.12	0.13	0.13	0	0	-0.25	0.13	-0.12	-0.06	0.13	-0.12	-0.25	0.13	-0.12	0.13	0	0.13	-0.12	0.13	-0.06	-0.12	-0.12	0.13	-0.12	-0.12	-0.25	-0.25	0.13	-0.06	0.13	0.25	0.13	0.13	0.13	0.13	0.13	0
0.13	0.13	0.13	0.13	0	-0.12	-0.12	-0.12	-0.12	-0.12	0.25	0.13	-0.12	0.13	0.13	0.13	0.13	-0.12	0.13	-0.12	0.13	0.25	-0.25	0.13	-0.12	-0.12	0.13	0.13	0.13	0.13	0.13	-0.06	0.13	0.13	-0.12	0	0.13	-0.12	-0.25	0.13	-0.12	0.13	0.13	0	0.13	-0.12	0.13	0.13	0	0.13
0.13	-0.25	-0.12	0.13	0	-0.12	0.13	0.13	0.13	0.13	-0.12	-0.12	-0.06	-0.25	-0.06	0.13	-0.12	-0.12	0	0	-0.12	0.13	-0.25	0	0.13	0.13	-0.12	-0.25	-0.06	-0.12	0.13	0	0.13	-0.12	0	0.13	-0.12	-0.25	0.13	-0.12	-0.12	0	0.25	0	-0.12	0.13	-0.12	0.25	0.13	0
0	-0.25	0.25	0.25	0.13	0.13	0	-0.06	-0.06	-0.12	0	0.13	-0.06	-0.12	0.13	0.13	0.13	0.13	0	-0.12	-0.06	-0.06	0.25	-0.25	0.13	0.13	0.25	0.13	-0.12	0.25	-0.12	0	-0.06	-0.12	-0.25	0.13	-0.12	-0.12	0.13	-0.12	-0.12	0.13	0	-0.12	0	-0.12	-0.06	-0.12	0	-0.12
0.13	0	0.13	0.13	-0.25	-0.06	0.25	0.13	-0.25	-0.12	-0.12	0.25	0.13	0.13	0.13	-0.25	-0.06	0.13	0.13	-0.25	0.25	0.13	-0.12	0.13	0.13	0.25	-0.12	-0.12	0.25	0.13	-0.12	-0.12	0	0.13	0.13	0.13	-0.12	0.13	0.13	-0.12	0.13	0.13	0.13	0.13	-0.06	-0.12	-0.12	0.25	0.13	-0.25
-0.06	0.13	0.13	0.13	0.13	-0.12	0	-0.12	-0.25	0.13	-0.25	-0.06	0.13	-0.06	0.13	0.13	0.13	-0.25	-0.12	0.25	0	0.13	-0.12	0	0.13	0.25	0	0.13	-0.12	0.13	0.13	-0.12	-0.12	0.13	-0.25	-0.06	-0.25	0.13	-0.12	-0.25	0.13	0	0.13	0.13	-0.12	0.13	0.25	-0.12	-0.06	0.25
-0.12	0	-0.12	-0.12	-0.12	-0.06	0	0.25	-0.12	0.13	0.13	-0.12	-0.25	0.13	-0.25	0	-0.06	0.13	-0.12	0.25	0.13	0.13	-0.12	0.13	-0.25	-0.06	-0.12	-0.12	-0.06	0.13	-0.12	-0.12	0.13	0.13	0.25	0	0.13	0.13	-0.06	0.13	0.13	0.13	0.13	0.13	-0.25	0.13	0.25	-0.12	0.13	0
[truncated: 5,000 more columns]

## Sheet: Difference of means_1 and 2
0.00707071	0.054798	-0.0984848	-0.0285859	0.0592929	0.00691919	-0.0558081	-0.0302525	0.0205556	-0.0157071	0.0218687	-0.00550505	-0.0155556	-0.0156566	0.0293434	-0.0326263	-0.0329798	0.0109091	0.0671212	0.00292929	0.0138889	-0.0459091	0.0882828	0.0694949	-0.00515152	-0.0654545	0.0150505	0.0109596	0.0307576	-0.107828	0.134293	0.0201515	-0.0243434	-0.0238889	0.0251515	-0.0412626	0.0486869	0.0464141	0.0766162	0.0549495	0.0161111	0.024899	-0.112576	-0.0624747	0.0546465	-0.0470707	-0.0372727	-0.0387879	0.010404	0.00459596
[truncated: 5,000 more columns]
