# Supplementary material for: Human magnetic sense is mediated by a light and magnetic field resonance-dependent mechanism
Source: Sci Rep. 2022 May 30;12:8997. doi: 10.1038/s41598-022-12460-6 (PMC9151822; doi:10.1038/s41598-022-12460-6)
Supplement: Supplementary file 2 — Supplementary Information 2. [file 41598_2022_12460_MOESM2_ESM.zip › Appendix S2_#4.xlsx]

## Sheet: Original data
-0.25
0.06
-0.06
0.18
0.06
0.43
0.18
0
-0.31
0.06
0
-0.12
0.63
0.18
0.12
0.31
-0.31
0.19
0.37
0

## Sheet: Resampled 10,000 data
-0.31	0.18	-0.31	0.31	0	0.18	-0.06	0.19	0.31	0	0.63	0.18	0.06	-0.25	-0.25	0.06	0.18	0	-0.25	0.43	-0.31	0.31	0.43	0.18	0.63	-0.12	-0.31	0.18	-0.31	0	0.19	0.12	-0.12	-0.06	0.12	-0.12	0.18	0.19	0.63	0.18	0.18	0.31	-0.06	0.18	0.06	0	-0.12	0.31	-0.31	0.31
0.37	-0.25	0	0.43	-0.31	0.31	0	0.63	0	0.43	0	0.37	0.43	0.19	0.12	0.18	0	0.37	-0.12	0.43	0.06	-0.31	0.06	0.12	0.18	0	-0.31	-0.06	-0.31	0.19	-0.12	-0.12	0.63	0.06	0.06	0.19	0	0.06	0.06	-0.12	-0.06	0	0.31	-0.31	-0.06	0.18	0.18	0.12	0.12	0.06
-0.06	-0.31	0.31	0	-0.12	0.18	-0.25	0	0.06	0.12	-0.31	-0.31	-0.31	0.37	0	-0.25	-0.31	0.06	0.19	0.63	-0.12	0.06	0.18	0.06	0.63	0.19	0	-0.12	0.19	-0.12	0.37	0.06	-0.25	0.19	0.19	0.18	0.06	0.06	0.06	0	0.12	0.06	0.43	0.06	0.18	0.43	0.43	0.12	-0.06	0.06
0.37	0.37	0.31	0.18	0	0	0.31	0	-0.31	0.18	0	0.18	-0.25	0.31	0.06	0.06	-0.31	0.12	0.18	0.43	0.06	0.43	-0.31	0.18	0.37	0.43	0.31	0.43	0	0.18	0.18	0.18	0.63	0.19	0.37	-0.31	0	0.06	0.31	0.06	-0.06	0.06	0.63	0.63	0.18	0	0.06	-0.06	0	0.31
0.63	0.18	0.18	0.19	0.37	0.18	-0.31	-0.31	0.06	0.18	0	0.37	0.37	0.06	0.37	0	0.06	0.43	0.18	-0.31	0.18	0.18	0.18	0.18	0.06	0.18	0.63	-0.25	0.31	0.18	-0.12	0.06	0	0.43	0	0.06	0.18	-0.31	0.37	0.31	-0.06	0.31	0	0.06	0.18	0.06	-0.31	0.18	0.18	0.18
0.06	0.31	0.06	0	0.43	0.63	0.19	0.06	-0.06	0.18	0.37	0	0.12	0.43	0.63	0.06	0	-0.31	0	0	0.18	0.43	0.31	0.63	0.12	-0.06	0.31	0.31	0	-0.31	-0.31	0.63	-0.25	0.06	0.19	0.18	0.18	-0.25	0	0.18	0.63	0.06	-0.31	0.18	0.18	0.18	0	0.06	0	0.12
0.43	0.12	-0.31	0	0.31	0.43	0.06	0.06	0.37	0	0.19	-0.31	0.06	0.18	0.63	-0.31	0	0	0.06	0.12	0.63	-0.31	0.18	0.18	0.06	0.37	0.37	0.06	-0.31	0.12	0.19	0.18	0.06	-0.12	0.31	0.18	0.06	0.19	-0.06	0.63	0.18	0	0.18	0.31	0.06	-0.31	-0.12	0.06	0	0.63
0	0	0.63	-0.06	0.31	0.18	0	-0.06	0	0.63	-0.12	-0.06	-0.12	0.18	0.19	-0.31	-0.31	0.37	0	0.18	-0.25	0	-0.25	0.12	-0.06	0.63	0	-0.31	0.31	-0.31	0	0.12	0.18	0.63	0	0.18	0.37	0.18	-0.31	0.12	0.18	-0.12	0.31	0.18	0.43	0	0.12	0.06	-0.31	-0.31
0	0.18	0.12	-0.06	0	0.18	0.43	0.18	-0.12	0.31	0.63	0.43	0.06	-0.06	-0.31	0.12	0.18	-0.31	0.18	-0.12	0.06	0.06	0.63	0.06	0.63	0.06	0.18	0.18	0	0.31	-0.25	0.19	-0.06	-0.31	0.18	0.19	0.18	0.06	0.18	-0.06	0.12	0.06	-0.31	-0.06	0.19	-0.31	-0.31	-0.31	0.18	0
0	0.18	0.31	0.43	-0.12	0.12	-0.31	0.06	0.06	0.06	-0.12	-0.31	0.06	0.12	-0.12	-0.06	0.63	0	0.19	-0.06	0.18	0.19	0	0.37	0.06	0.63	-0.06	0	0.06	0.18	0.19	0	0.06	0.06	0	-0.06	0.06	0.18	0.43	-0.06	-0.12	0.63	0.18	-0.06	0.12	0.63	-0.31	0.18	0.43	-0.31
0.18	0.12	0.43	-0.31	0.06	0.06	-0.31	-0.31	0.06	0.37	0.06	-0.12	0	-0.06	0.18	0.18	0.43	0.18	0.63	0.37	0	0	0.37	0.43	0.06	0	0.18	0.12	0.31	0	0.63	0.31	-0.06	0.37	-0.06	0	0.37	0.06	0.12	0	0.12	0.06	-0.06	0.06	-0.12	0.18	-0.06	0.18	-0.25	0.18
0	-0.25	0.18	0.43	0.06	0.06	0.37	-0.25	0	0.31	0.18	0.43	0	0.18	0.06	0	-0.31	0.12	0	0.19	0.18	0.37	-0.25	0.31	0.18	0.63	0.06	0	0.37	0.06	0	-0.12	0.18	0.06	-0.25	0	-0.06	-0.06	-0.25	0.06	0.06	0.18	0.37	-0.25	0.18	0	-0.25	0.18	0.37	-0.31
0	0.43	0.18	-0.31	0	0.06	0.18	0.37	-0.31	0.06	0.06	0.63	0	0.06	0.19	0	-0.25	0.18	0.18	-0.31	-0.31	0.63	0.06	0.18	0.31	0	0	0.18	0.18	-0.06	0	0.37	-0.25	-0.06	0.37	0.12	0.12	0	-0.25	0.19	0.12	0.31	0.18	-0.31	0.06	0.18	0.43	0.19	0.18	0.31
0.06	-0.25	0.18	0.06	0.31	0.37	0.43	0.37	-0.25	-0.31	0.06	0.12	0.06	0.31	-0.25	0.63	0	0	-0.31	0.43	-0.31	0	-0.31	0.43	0	0.12	0	0.12	0.18	-0.06	0.06	-0.12	0.63	-0.06	0.18	0	0.12	0.18	0.18	0.31	0	-0.06	0.43	0.18	0.06	0.31	0.18	0	0.37	0.19
-0.31	0.06	-0.06	0.37	0.37	0.18	-0.06	0.06	-0.25	-0.31	-0.31	0.06	0.06	0.12	0.06	-0.31	0.18	0.18	0.06	-0.12	0.12	0.06	0.06	0.06	0.18	0	0.19	-0.31	-0.31	0.18	-0.31	-0.25	0.43	0.18	0.43	0.43	-0.12	0.43	0.63	0.12	0.19	0.43	0.31	0.12	0.37	0.19	0.18	0.12	0.18	0
-0.06	-0.31	0.06	0.18	-0.06	-0.31	-0.06	0.06	0.18	0.18	0.18	-0.06	0.63	0.37	0.18	0.06	-0.06	0.18	-0.06	-0.25	0	0.18	0.31	-0.12	-0.31	0	0.06	-0.25	-0.31	0.06	0.06	-0.06	0	0.63	0.18	-0.31	0.18	0.06	0	0.06	0.06	0.06	0.06	0	0.12	0	0	0.18	0.37	0.63
-0.31	0.18	0	0.18	-0.12	0	0.19	0.18	0.63	0	0.06	0.43	0.18	0.19	0	-0.31	0	0.18	-0.12	-0.31	0	0.43	0.18	0.18	-0.31	0.06	0	0.18	0.31	0.18	0.06	0.19	0.18	-0.12	0.06	0.06	-0.12	0.43	0.12	0.06	0	0	0.31	-0.06	-0.12	0.18	0.37	0	0.31	0
0.37	0.18	0.18	0.43	0.06	0	-0.12	0.37	0.12	0	0.18	0.18	0	0.18	0.12	-0.31	0.18	-0.06	0.06	0.18	0.18	0.18	0.31	0	-0.31	-0.06	0.18	-0.31	0.18	0.06	0.37	0.06	0.06	0.06	0.63	0.31	0.43	-0.25	0.12	0.06	0	0.06	0	0.63	0.18	0.43	0.06	0	-0.12	-0.31
0.31	0	-0.12	0.63	-0.25	0.06	0	0	0.63	-0.31	0.06	-0.31	0	0.18	0	0.06	0.06	0	0	0.18	-0.06	0.18	0.06	-0.31	0.43	-0.06	0.12	0.43	0.19	-0.06	-0.12	-0.31	0	0.37	-0.25	-0.31	-0.06	0	0.31	0.31	0.18	-0.31	0.43	-0.06	0.18	0	0.06	0.18	-0.31	0.06
0	-0.25	0.06	0.06	0.18	-0.31	-0.06	-0.06	0.06	0.31	-0.31	0	0	0.18	0.06	-0.06	0.18	0.18	-0.12	0.18	0.63	0.06	-0.25	0.63	0.63	0.06	0	0.18	0	0.06	-0.31	0.06	-0.31	0.12	-0.31	-0.06	0.06	0.31	0.43	0.37	-0.12	-0.06	-0.25	-0.06	0.63	-0.31	0.31	-0.25	0.43	0.19
[truncated: 5,000 more columns]

## Sheet: 10,000 means of resampled data
0.0865	0.0435	0.1195	0.157	0.074	0.128	0.031	0.08	0.062	0.1195	0.0745	0.095	0.0705	0.162	0.096	-0.0255	0.0265	0.0935	0.0465	0.1135	0.055	0.1565	0.0975	0.1935	0.177	0.153	0.0955	0.038	0.052	0.042	0.038	0.0775	0.087	0.134	0.12	0.0455	0.1095	0.079	0.154	0.139	0.086	0.102	0.157	0.071	0.153	0.101	0.045	0.075	0.088	0.0995
[truncated: 5,000 more columns]
