# Supplementary material for: Human magnetic sense is mediated by a light and magnetic field resonance-dependent mechanism
Source: Sci Rep. 2022 May 30;12:8997. doi: 10.1038/s41598-022-12460-6 (PMC9151822; doi:10.1038/s41598-022-12460-6)
Supplement: Supplementary file 2 — Supplementary Information 2. [file 41598_2022_12460_MOESM2_ESM.zip › Appendix S2_#40.xlsx]

## Sheet: Original data
0.13
0.13
0.01
0.38
0.26
-0.12
-0.25
0
0.38
-0.12
-0.5
-0.12
-0.12
0.26
0.38
-0.12
-0.37
0.25
-0.5
-0.06
0.26
-0.12

## Sheet: Resampled 10,000 data sets
0.25	-0.5	0.26	-0.12	0.38	-0.12	0.26	-0.5	0.38	0.25	-0.25	0.25	0.01	0.26	-0.12	-0.25	0.38	-0.5	-0.12	0.01	-0.12	-0.5	0.26	0.26	0.26	-0.37	0	0.38	-0.5	-0.5	0.01	-0.5	0.13	0.26	0.01	-0.37	-0.06	-0.06	-0.12	-0.25	0.01	-0.12	-0.12	0.26	0.38	-0.25	0.38	-0.37	-0.12	0.38
-0.06	0.26	-0.5	0.38	-0.12	0.13	-0.12	-0.5	-0.37	0.25	0.26	0.13	-0.12	-0.5	0.38	-0.12	-0.12	0.01	-0.25	0.26	0.26	0.38	-0.12	0.38	0.38	0.38	0.38	-0.5	-0.06	0.26	-0.5	0.26	0.38	-0.06	-0.25	0.13	0.25	0.13	0.01	0.13	0.38	0.38	0	0.01	-0.12	0.25	-0.5	0.25	-0.06	-0.12
0.01	0.38	-0.12	0.38	0.13	-0.12	0.38	0	0.38	0.38	-0.12	0.26	0	0.25	0.38	0.13	-0.12	-0.12	0.38	0.25	0.38	0	-0.12	-0.5	-0.12	-0.12	-0.12	0.26	-0.12	-0.12	-0.5	-0.12	0.38	0.38	-0.5	0.13	-0.37	0.38	0.38	0.38	0.38	0.13	-0.12	-0.5	0.13	0.25	-0.37	0.38	-0.06	-0.12
0.26	-0.37	0.38	-0.12	0.13	0.26	0.01	-0.06	-0.12	0.38	0.26	-0.37	0.38	-0.12	-0.12	-0.12	0.38	0.26	0.38	-0.12	-0.5	0.26	0.01	0.38	0.01	-0.12	-0.5	-0.5	-0.5	0.26	-0.06	-0.5	0	-0.5	0.01	0.38	0.13	0.38	0.01	-0.12	0.26	-0.12	-0.37	0.38	0.26	-0.5	-0.12	0.26	0.26	0.26
0.26	-0.37	-0.12	-0.5	-0.12	0.38	-0.06	0.38	-0.12	0.25	-0.06	-0.5	0.38	0.26	-0.12	0.38	0.38	0.38	-0.12	0.13	0	0.26	0.26	-0.12	-0.12	-0.12	-0.37	0.38	-0.37	0.13	-0.12	0.25	-0.06	0.26	-0.12	0.26	0.13	-0.12	0.01	-0.12	-0.25	0.38	-0.12	0.38	0.38	-0.12	0.38	-0.12	0.38	-0.37
0.01	0.38	-0.37	-0.12	0.25	-0.5	-0.12	0.01	-0.25	-0.12	-0.12	-0.12	-0.12	-0.12	0.38	0.01	0.01	-0.12	0.01	-0.12	0.25	-0.37	-0.12	0.38	-0.12	0.13	0.38	0.13	-0.12	0.26	0.26	-0.12	0.01	0.01	0	-0.12	0.13	0.26	0.25	0.26	-0.25	-0.12	-0.12	0.38	0.26	0.26	-0.12	-0.12	0.26	-0.12
-0.25	0.38	-0.25	0.25	0.26	-0.12	-0.12	0.25	-0.37	0	-0.12	-0.12	0.01	-0.06	0.25	0.38	-0.12	-0.12	0.26	0.38	0.38	-0.12	-0.5	-0.12	-0.5	0	-0.5	-0.5	-0.12	0	-0.12	0.38	-0.12	-0.37	-0.25	-0.37	0.25	0.25	-0.25	0.13	0.26	0.38	0.01	-0.06	0.38	0.26	-0.12	-0.25	0.26	-0.12
-0.12	0.38	0.38	-0.12	0.01	-0.12	0.38	0.38	0.26	0.26	0.01	-0.5	0.38	0.13	-0.12	0.26	0.38	-0.25	-0.5	-0.25	0.13	0.26	0.38	-0.12	-0.5	-0.12	-0.12	-0.12	0.38	0.13	0.38	0.38	-0.12	-0.37	0.13	-0.12	0.26	0.38	0.26	-0.25	-0.12	0.26	0.13	-0.12	0.26	-0.12	0.26	-0.12	0.13	-0.12
-0.12	-0.12	0.38	0.26	-0.12	0.13	-0.5	-0.12	-0.12	-0.06	-0.12	-0.12	-0.5	-0.5	-0.12	-0.5	0.13	0.26	-0.12	-0.12	0.26	-0.12	-0.37	-0.12	0.38	-0.12	-0.12	0.26	0.13	-0.5	-0.12	0.01	-0.12	-0.12	-0.25	0.25	-0.12	0.26	-0.12	-0.37	-0.06	0.38	-0.25	-0.12	0.25	0.13	0.26	-0.12	0.01	-0.12
-0.12	0.13	0.38	0	-0.5	-0.12	0.26	0.38	0.26	-0.12	0.38	-0.12	0.25	0.38	-0.5	0	-0.12	-0.12	-0.12	-0.12	0.38	-0.37	0	-0.12	0.38	0.26	-0.06	-0.12	0.26	0.26	0.26	0.13	-0.12	0.26	0.13	-0.25	0.01	0.13	-0.12	-0.12	-0.12	0.38	-0.25	0.38	-0.12	-0.06	0.38	-0.12	0.26	0.13
0.38	-0.25	0.01	0.26	0.13	0.01	0	0.01	0.38	0.26	0.26	-0.12	-0.12	-0.12	0.13	0.26	-0.06	-0.5	0.38	-0.5	0.26	0.26	0.38	0.26	-0.37	-0.5	-0.12	-0.12	0.38	0.01	0.26	0.26	-0.25	0.26	-0.12	-0.12	-0.12	-0.37	-0.12	0.01	-0.12	0.38	0.38	0.26	-0.12	0.26	0.13	0.25	0.26	-0.12
-0.12	0.13	-0.5	-0.12	0	-0.12	-0.12	0.01	0.26	-0.12	-0.12	-0.12	-0.06	-0.12	0.01	0.26	0.38	-0.12	0.13	-0.06	0.13	-0.25	-0.12	0.01	-0.12	-0.12	0.38	0.25	-0.37	0.26	0.13	-0.25	-0.12	-0.25	-0.37	-0.12	0.01	0.26	-0.37	0.01	0.26	-0.37	-0.12	-0.12	-0.12	0	0.38	-0.12	0	-0.12
-0.12	0.01	-0.12	0.26	0.38	0.13	0.38	0.26	0.25	0.26	0.26	-0.5	-0.06	-0.12	0.38	0.13	0.26	-0.37	0.13	-0.12	-0.5	0.01	-0.5	0.01	0	-0.06	0.26	-0.06	-0.06	0.38	0.01	-0.25	-0.5	0.01	0.26	0.38	0.01	0.38	-0.12	0.01	0.26	-0.06	0.26	0.38	-0.37	-0.12	0.38	0.13	-0.12	0
-0.5	-0.5	0	-0.5	0.25	0.25	0.13	-0.12	0.13	-0.25	-0.12	0.26	0	-0.5	0.38	-0.37	0.38	0	0	0.26	-0.12	-0.12	-0.5	0.13	0.38	0.38	0.38	-0.12	-0.12	0.26	0.38	0	-0.37	0.26	0.13	0.13	0.38	-0.12	0.38	0.13	0.13	0	-0.5	0.13	-0.12	0.26	0.13	-0.12	-0.12	-0.12
0.25	-0.12	-0.12	0	-0.25	0.25	-0.12	-0.12	0.26	-0.5	0.26	0.38	-0.12	0.13	-0.5	-0.12	-0.5	-0.12	-0.12	0.38	-0.5	-0.12	-0.12	0.38	-0.12	-0.37	-0.37	0.13	-0.37	0.13	0.38	-0.5	-0.5	-0.06	0.13	0.25	0	-0.12	0.01	-0.12	0.26	-0.12	-0.12	0.25	0.13	0.38	-0.12	0.13	0.26	0
0.38	-0.25	0.26	-0.5	-0.12	-0.06	0.01	0.13	0.25	-0.12	0.01	0.38	0.26	-0.12	0.25	-0.12	-0.12	0.01	0.38	-0.12	-0.37	-0.12	0.26	-0.12	-0.12	0.38	-0.5	-0.06	-0.12	0.26	0.26	0.38	0.01	0.13	0.25	0	0.38	0.38	0.26	0.38	-0.12	-0.25	-0.37	-0.37	-0.37	0.26	0	0.25	0.38	-0.06
-0.12	0.26	-0.37	-0.12	0.38	0.13	0.26	-0.12	-0.5	-0.5	-0.25	0.38	0.13	0.13	0.13	-0.12	0.38	-0.06	0.38	-0.12	0	-0.12	-0.12	0.38	0.13	0.25	0.25	0.26	0.26	-0.25	-0.12	0.13	0.38	-0.12	-0.06	0.26	-0.37	-0.5	0.26	-0.12	-0.12	-0.12	-0.37	0.01	0.38	0.38	0.38	-0.12	-0.12	-0.5
0.26	0.13	-0.12	-0.12	0.26	0.38	-0.12	0	-0.12	0.26	0	-0.12	-0.37	0.13	0.38	0.26	-0.5	-0.06	-0.5	0.38	0.25	0.38	-0.12	-0.37	-0.37	-0.37	0	-0.12	-0.12	-0.12	0.13	-0.5	0	0.13	-0.12	-0.37	-0.12	0.38	-0.12	-0.12	-0.25	-0.5	-0.37	-0.12	-0.12	0.38	0.38	0.13	-0.37	-0.12
0.25	-0.12	-0.12	0.26	-0.12	-0.12	-0.12	-0.5	-0.12	0.26	-0.12	0.13	-0.12	-0.12	-0.12	-0.12	0.38	0.25	-0.12	-0.25	-0.5	0.38	-0.06	0.26	-0.12	0.38	-0.12	-0.12	0.13	-0.12	0.26	-0.12	0.13	-0.12	0.01	0.01	-0.37	0.25	0.25	0.01	0.38	0.26	-0.37	0	0.38	0.13	0.26	0.26	0	0.26
-0.12	0.38	-0.12	-0.25	0.38	0.25	0.13	0.13	-0.25	0.38	-0.12	-0.06	-0.5	0.01	-0.12	-0.12	0.38	-0.12	-0.12	0.38	0.13	0.38	-0.12	-0.37	-0.12	0.26	0.13	-0.5	0.01	-0.5	-0.37	-0.5	-0.12	0.13	-0.5	0.01	-0.12	0.01	-0.5	0.26	0.26	0	0.01	-0.12	-0.12	-0.12	0.13	0.13	0.38	0.01
0.38	-0.37	-0.06	-0.37	-0.12	-0.12	-0.06	0.13	-0.12	-0.12	0.13	0.26	-0.06	0.25	0.38	-0.25	0.26	0.26	-0.12	-0.12	0.38	0.26	-0.25	0.26	-0.12	0.25	0.01	0.25	-0.5	-0.12	-0.37	0	0	-0.06	0	-0.12	-0.37	-0.25	-0.37	0.01	-0.12	-0.25	0.38	0.38	0.38	0.26	0.26	-0.12	-0.12	-0.25
0.13	0.25	-0.12	-0.37	-0.37	0.26	0.26	0.38	-0.12	-0.12	-0.12	0.25	0.26	0.25	0.26	-0.12	-0.12	0.13	0	0.13	-0.12	0.26	0.01	-0.12	0	0.26	0.01	-0.12	-0.5	-0.12	0.13	-0.12	0.38	0.26	-0.25	-0.5	-0.12	-0.12	0.38	0.01	0.38	-0.12	-0.5	-0.12	0.25	-0.12	0.25	0.25	-0.25	-0.12
[truncated: 5,000 more columns]

## Sheet: 10,000 means of resampled data
0.0531818	0.00454545	-0.0436364	-0.0581818	0.05	0.0472727	0.0454545	0.0186364	0.0104545	0.0527273	0.00863636	-0.00409091	-0.00409091	-0.01	0.0840909	-0.0118182	0.104545	-0.0463636	0.01	0.0245455	0.0209091	0.04	-0.0718182	0.0459091	-0.0409091	0.0245455	-0.0327273	-0.03	-0.109091	0.0113636	0.0259091	-0.0590909	-0.0272727	0.0145455	-0.0786364	-0.0122727	-0.00909091	0.0986364	0.0113636	0.00636364	0.0768182	0.0354545	-0.131818	0.0704545	0.101818	0.0931818	0.135909	0.0327273	0.0681818	-0.0663636
[truncated: 5,000 more columns]
