# Supplementary material for: Human magnetic sense is mediated by a light and magnetic field resonance-dependent mechanism
Source: Sci Rep. 2022 May 30;12:8997. doi: 10.1038/s41598-022-12460-6 (PMC9151822; doi:10.1038/s41598-022-12460-6)
Supplement: Supplementary file 2 — Supplementary Information 2. [file 41598_2022_12460_MOESM2_ESM.zip › Appendix S2_#41.xlsx]

## Sheet: Original data
0
0
0.12
-0.13
-0.13
0.06
0.25
0
-0.25
0
0.25
0
0.12
-0.13
-0.25
0
0.25
0
0.25
0
-0.13
0
0
0
0.12
-0.13
-0.13
0.06
0.25
0
-0.25
0
0.25
0
0.12

## Sheet: Resampled 10,000 data sets-1
0.25	0.25	0	0	0	0.06	0	-0.13	0	0	0.25	0.12	0.06	-0.13	0.25	0.06	0.25	0	-0.13	0	0	0.25	-0.13	0	-0.13	0.25	0.06	0.25	-0.13	0	0.12	-0.13	-0.13	-0.13	-0.13	0.06	0	0.25	0	0	0	-0.25	0	0.25	0.12	0.25	0	-0.25	0.25	0
0	0.12	-0.25	0	0	0	0.25	0	-0.13	0	0.12	-0.13	-0.25	0	0	0.25	0	0.25	-0.13	0	0	-0.13	0	0	0.06	-0.13	-0.13	0	-0.25	0.25	0.12	0	0.25	0	0	0.12	0	0	-0.13	-0.13	0	0	-0.13	-0.25	0	0.25	0	0	0	0
-0.13	0	0.25	0	0.12	-0.13	0.25	-0.13	0	0.25	0	0.12	-0.13	0.06	-0.13	0.12	0	0	0.25	0	0.12	0.25	0	0	0.25	0	0.06	-0.13	0.12	0	0.25	0.12	-0.13	0	0	-0.13	0.25	0	0	0.12	0.25	0	-0.13	-0.13	0	-0.13	0	0	-0.25	0.06
0	0	-0.25	0.12	0	0	-0.25	-0.25	0.25	0.12	0.25	-0.13	0	0.25	0.12	0.25	-0.13	0.06	-0.13	-0.25	0	-0.13	0	-0.13	0	-0.13	-0.13	0.25	-0.13	0	0	-0.13	0	-0.13	-0.13	-0.25	-0.13	0	0	0.12	0.25	-0.25	0.12	0	0	0.25	0.12	0.12	0.06	0.06
0	0	0.25	-0.13	-0.25	0	0	0.25	0	-0.13	0.12	-0.13	0.06	0	0	-0.13	-0.13	0	0	0	0	0	0	-0.13	0	-0.13	-0.25	0.25	0	0.25	0	0.12	0.25	-0.13	-0.13	-0.13	0.25	0.12	0.25	0.06	0	0.12	0	0.12	0.06	0.12	0	0	0	0.25
-0.13	0	0.12	0	0.12	0	0.25	0	0	0.25	0	0	0	0.25	-0.25	0.12	-0.13	0	-0.13	0	0.25	0	0.25	-0.13	0	-0.13	0.12	0.06	-0.13	0	0.06	0.12	0	0	0	0.25	0.12	-0.25	-0.13	0	0	0	0.25	-0.25	0	0.25	0	0	0	0
0	-0.13	0.25	0.12	-0.25	0.25	0	0	0	-0.13	0.25	-0.25	0	-0.13	0	-0.13	0.25	0	-0.25	0.12	0	0.12	-0.13	-0.25	0.12	-0.13	0	0	0	-0.13	0.25	0	-0.13	0	-0.13	-0.13	0.06	0	0	0.25	-0.25	0	0.06	0.06	0.12	0	-0.13	0	-0.13	0
0	-0.13	-0.25	-0.25	-0.13	-0.13	0.06	0.25	-0.25	0	-0.13	0.25	0.25	0.25	0	0.25	-0.13	0.25	0.25	-0.13	0	-0.25	0.12	-0.13	-0.13	0.06	0.25	0	-0.25	-0.13	-0.25	0.12	0	0	-0.13	0	0.06	0.25	0.12	0	0	0	0.25	0.12	0	0	0.12	0	-0.13	0
0	0.06	0	0	0.25	0.25	0	-0.25	0.25	0.25	0.12	0	0.25	0.06	-0.25	0.25	-0.13	0.12	0	-0.13	0	0	0.06	0	0	0.25	0.25	0.25	-0.13	0	0	0	0	0.12	0.12	0	0	0.25	0	0.25	0	-0.13	-0.13	-0.13	0	0.12	-0.13	0	-0.13	0
0	0.25	0.25	0.06	-0.25	0.12	0	0	-0.13	0.12	0.06	-0.13	-0.25	0	0	-0.25	0	-0.13	0	0.06	-0.13	0	0.25	-0.25	0	0	0	0.12	0.25	0.25	0	0	0.06	0	0.25	-0.13	-0.13	0.25	0	-0.13	0.12	-0.13	0	0	-0.25	0	0	0	0	0.25
0.06	0	0.12	0.25	-0.25	0.25	0.25	0	0.25	-0.13	0	0	0.25	0	-0.13	0.25	0.06	0.25	0	0	0.12	0	0.12	-0.13	-0.13	0	-0.13	0.06	0	0	-0.13	-0.25	0.25	0	0	0.06	0	-0.13	-0.13	0.06	-0.13	0	0.25	0	0	0	-0.13	0	0.25	0
0	0	0	0.25	0	0.12	0.25	0	-0.25	0.25	0	-0.25	0	0.25	0.25	-0.13	0	-0.25	0	-0.13	0.25	0	0	0.12	0.25	0	0	0	0.25	-0.13	0	0	0.25	0	0	0	0	-0.25	0	0	0.12	-0.13	0	0	0	0	-0.13	0	0.12	-0.13
0	0	-0.13	0.12	0	0	0	-0.13	0	-0.25	-0.25	0.25	0	-0.13	-0.25	0	0	0.12	0	0	0.12	0.25	-0.13	0.12	0.25	-0.25	0.25	0.25	0.06	0.12	0.25	-0.13	0	0.12	-0.25	0.12	0.25	0.12	0	-0.25	0.25	0	0	0.25	0	0.25	-0.13	-0.13	0.12	0.06
0.25	0.12	0	0.12	0	0.06	0.25	0.12	0	0	0	0.06	0	-0.25	0	-0.13	0	0	0	0.25	0.12	-0.13	0.12	0	0	0	0	0	0	0	0	0.25	0	-0.13	0.12	0	0.25	0.12	0.12	0.12	0	0	0	-0.13	0	0	-0.13	-0.25	0.25	0.12
0.25	-0.13	0.25	0	0	0.12	0	0.12	0	0	0.25	0.25	-0.25	0.25	0	0.25	0	-0.25	0.12	-0.13	0.25	0.25	0.06	-0.13	0.06	0.12	-0.25	0	0	-0.13	-0.13	-0.13	0	-0.25	0	0	0.12	-0.25	-0.25	0	0.06	0.06	0.25	0	-0.13	-0.13	0.12	0	0.25	0.25
-0.13	0	0.25	-0.13	0	0.25	0.12	0	0.06	0.25	0.12	-0.25	0	0	-0.13	0.12	0	0	0	-0.13	-0.25	0	0	0.06	0	0	0.12	0.25	0	0	0	0.06	0	0	0	0.25	0.25	-0.13	-0.13	0.12	0	0	0	0.25	0	-0.13	0.12	0	0	0.12
-0.25	0	-0.13	0	0	0.06	0	-0.25	0.12	0	0.25	-0.13	0.25	-0.13	0.25	0.06	-0.13	0.12	0	0.12	0.25	-0.13	0	0.12	-0.13	0.25	0	-0.13	0	0	0.25	0.12	0	0.12	0	0	0.25	0	0	0	0.12	0	0	-0.13	0	-0.13	0	0	0	-0.25
0.25	0	-0.13	0	0	0	-0.13	0	0.12	0	0.12	-0.13	0	0.25	0	-0.13	0.06	0.25	0.25	-0.25	-0.13	0.12	-0.13	0	-0.13	0	-0.13	-0.13	0	0	0.12	0	-0.13	0.12	0.12	0.25	0	-0.25	0	0.25	-0.25	0	0.12	-0.13	0	-0.13	-0.13	0.25	0	0
0.06	0.06	-0.13	0.06	0.12	0	0	0.06	0	0.12	0.06	0.25	0.12	0.25	0.25	0	-0.25	0.25	-0.13	0.25	0.25	0	-0.13	-0.13	0	0.12	-0.25	0.25	0.12	0.25	-0.25	0	-0.13	0	0.25	-0.13	-0.13	0.06	0	0	0	0	-0.25	0	0	0	0	-0.13	-0.25	0
0	-0.13	0	0.25	-0.13	0	-0.25	-0.13	0.25	0.06	0	0.12	0.12	-0.13	0	0	0.12	0.25	0	0.12	-0.13	0.25	-0.13	0.06	0	0	0	0	-0.25	-0.13	0.12	0.25	0	0	0	-0.13	-0.25	-0.25	0	0	-0.13	0.25	-0.13	0.25	0	-0.13	0.25	-0.25	-0.13	0.12
0	0	0.12	-0.25	0.06	0.25	-0.13	0	0.12	-0.13	0	0.12	-0.25	-0.13	0	-0.13	0.25	0	0.06	-0.25	0.25	0.12	0	0	0	0.12	-0.13	0	0	0.25	0	-0.13	0	-0.13	-0.13	-0.25	0	0	-0.13	0	0.12	-0.25	-0.25	0	0.25	0	0.25	-0.25	0	0.12
0	0	0	0.12	-0.13	0	0	0	0	-0.13	-0.13	0	0	0	0	-0.25	-0.25	0	0.25	0.06	0.12	0.25	0.25	-0.13	0	0	0	-0.13	0.12	-0.13	0	0	0	0	0	-0.13	0	0	0.25	0.12	0	-0.13	-0.25	0.25	-0.13	0.12	0	0	-0.13	-0.13
[truncated: 5,000 more columns]

## Sheet: Resampled 10,000 data sets-2
0	0	0.25	-0.13	-0.25	0	0	0	0	0.25	0.25	0	0	0	0	0	-0.13	0	0	0	0	0	0	0	0	0.25	0.25	-0.25	0.12	0	0.12	-0.13	0.12	0	0.12	0.12	-0.13	-0.13	0	0	-0.13	0	-0.13	-0.13	0.25	-0.13	0.25	0.12	0	-0.25
0.25	-0.13	0.06	0	-0.25	0.25	0.12	-0.13	0.12	0	-0.25	0.12	0	-0.25	-0.13	0.12	0.06	-0.13	0	0.25	0.25	0	0.06	-0.25	0	0.06	0	0.25	0	-0.13	-0.13	0.12	0.25	0.12	0	0.25	-0.13	0.06	-0.25	0.12	0.06	-0.13	0	0.25	0	0.06	-0.13	-0.13	0.12	0.25
0	0	0.25	0.25	-0.13	0.06	0	-0.13	0.25	0	0.25	0	0.12	0	0.25	0.12	0.25	0	0	-0.13	0	-0.13	-0.13	0	0.12	0	0	-0.25	0	0.25	0	-0.13	0.25	0	0.25	0.25	0	0	0	0	-0.13	0.25	0.25	0	0.25	0.25	0	-0.25	-0.13	0
-0.13	-0.13	-0.13	0	-0.13	0	-0.13	-0.13	-0.13	0	-0.13	0.25	0.06	0	0.12	-0.13	-0.25	-0.13	0.25	-0.13	0.25	0	0	0.25	0	0.12	0	0	0	0	0	0	0	0	0	0.25	0	0	-0.13	0.25	0	0.06	-0.25	0.12	0	0	0.06	-0.13	0	-0.13
-0.13	-0.25	0	0	0.25	-0.13	0.25	0	0.25	0.25	-0.13	0	0	0	0	-0.13	-0.13	-0.13	0.12	0	0	-0.13	0.12	0.06	0.06	0.06	0.25	0.25	-0.13	-0.25	-0.25	0	-0.13	-0.25	0.12	0	0	0	0	-0.13	0.12	0	0	0	-0.25	0	-0.13	0.25	0.25	0.12
-0.13	0	0.25	0.25	0	0.25	0	0	0.25	0	0	-0.25	0	0	-0.13	0	0.25	-0.25	0	0.25	0	0.12	-0.13	0.06	0.12	0	0.25	0	-0.13	0	0.25	0	-0.13	0.12	0.12	0.12	0.25	0	0	0	0	0	-0.25	0.25	0	0.12	-0.13	-0.25	0.25	0.25
0	0.12	0	0	-0.13	0.25	-0.25	0.06	-0.13	-0.13	-0.13	0.25	0	0	-0.13	0.12	0.06	0	0.25	0.25	0	0.06	0.06	-0.13	-0.13	-0.13	-0.25	0.25	0	0	0	0.25	0.25	0	0	-0.13	-0.13	-0.13	-0.13	0.25	0.06	-0.13	-0.13	0	0	-0.25	-0.13	0.12	0	0.06
0.06	0	0	0.06	0.12	0.12	0	-0.13	0.06	0	-0.13	-0.13	-0.13	0	0.12	0	0	0.12	0	0.25	0.25	0	0	0.25	-0.13	0.12	-0.13	0.06	-0.25	0.25	0.25	0	0.25	-0.13	-0.25	0	0.25	-0.25	-0.13	0	0.12	0	0.12	0	0	0	0	-0.13	-0.13	0.25
0.12	0	0.06	-0.13	-0.25	0.25	0.12	0	0	-0.25	-0.25	0	0.25	0.12	-0.25	0	0.25	0	-0.13	0	0	0.25	0	-0.25	-0.13	0	-0.13	0.25	0.25	0.12	-0.25	-0.25	0.12	0	-0.25	0	0	0	0.25	0.25	-0.13	0.25	-0.13	0	0	0.25	-0.13	0	0.25	0.12
0	0	0.06	-0.25	0.12	-0.25	0	0	0.25	0	0.25	0.25	0	-0.25	0	0	-0.13	0	0	0.25	-0.13	-0.13	-0.13	0.25	0	-0.25	-0.13	0.06	-0.13	0	0	0.25	0	0	-0.13	0.25	0	0	0	0.25	-0.13	0.12	0	0	-0.25	0	0	0	0	0.25
0	-0.13	0.25	-0.13	0.25	0	0.25	0	0.12	0.25	0	0	0.25	-0.13	0.12	-0.25	-0.13	-0.13	0	0	-0.13	0.25	-0.13	-0.13	-0.25	0.12	-0.13	-0.13	0.12	0.25	-0.13	0	0.12	0.12	0	0	-0.13	0	0	0	-0.13	0	-0.13	-0.13	-0.25	0	0	0.12	0	-0.25
0	0.06	0.25	0	0	0	0	0.12	0	-0.25	0	-0.13	-0.25	0	-0.13	0	-0.13	0	-0.25	0	-0.13	0	-0.13	-0.25	0	-0.25	-0.13	0	0	-0.13	-0.13	-0.13	0.25	0	0	0	-0.13	-0.13	-0.13	0	0.25	0	0	0	0.06	0	-0.13	-0.13	0	-0.13
-0.13	0	0.06	0.06	0	-0.13	0.25	0.25	0.25	0.12	0.25	0	0.25	0	0	0.25	0	0.12	0	0	0	0.25	-0.13	-0.13	-0.13	0	0	0	-0.13	0.25	0	0.25	-0.13	-0.25	0	-0.13	-0.25	-0.25	-0.25	-0.13	0	-0.13	0	0	0	-0.13	0.06	0	-0.13	0
[truncated: 5,000 more columns]

## Sheet: Difference of means_1 and 2
0.0287413	0.0508392	-0.0777972	0.0338112	-0.00195804	0.018007	-0.0051049	-0.0144406	-0.0692308	0.0165385	0.0679021	-0.0272378	-0.0318531	0.0774126	0.0113986	0.0241259	-0.0108741	0.0994056	-0.00573427	-0.0952448	0.0386713	0.00800699	0.061993	-0.0274126	0.0516084	0.00458042	-0.00164336	0.0291259	0.00562937	-0.0201049	0.0562238	-0.00587413	-0.0752098	0.00167832	-0.00618881	-0.089021	0.0862238	0.0597552	0.051958	-0.0225175	0.0271678	-0.0604895	0.0513636	-0.00951049	0.0164336	0.0246503	0.0347203	-0.00891608	-0.0301049	-0.000629371
[truncated: 5,000 more columns]
