# Supplementary material for: Human magnetic sense is mediated by a light and magnetic field resonance-dependent mechanism
Source: Sci Rep. 2022 May 30;12:8997. doi: 10.1038/s41598-022-12460-6 (PMC9151822; doi:10.1038/s41598-022-12460-6)
Supplement: Supplementary file 2 — Supplementary Information 2. [file 41598_2022_12460_MOESM2_ESM.zip › Appendix S2_#42.xlsx]

## Sheet: Original data
0
0
0.12
-0.13
-0.13
0.06
0.25
0
-0.25
0
0.25
0
0.12
-0.13
-0.25
0
0.25
0
0.25
0
-0.13
0
-0.13
-0.25
0
0.25
0
0.25
0
-0.13
0

## Sheet: Resampled 10,000 data sets-1
0.25	0	0	0	0.25	0	0	0.06	0	0.25	-0.13	0	0.06	-0.25	0	0.25	0	0	-0.25	0	-0.13	0.06	0	0	-0.13	0.25	0.25	0.12	-0.13	0	-0.13	-0.25	0	0	0	0.25	0.06	0.12	0	-0.13	0	0	0	0.25	0.12	0	0	0	0	-0.25
0	-0.25	0	0	0	0.25	0	0	-0.25	0	0.25	0	-0.13	0	-0.13	0.06	0.25	0.06	0.25	0.25	0.25	0	0	-0.25	0	-0.13	-0.13	0.12	-0.13	0	0	-0.13	0	0.06	0	0	0.25	0	-0.13	0.25	0	0	0.25	0.25	0.25	0.06	-0.13	-0.13	0	0.06
-0.13	0	0.25	-0.13	0.12	0.25	0	-0.13	-0.13	-0.25	0	-0.13	-0.25	0	-0.25	-0.13	0	-0.13	0.25	0.12	0	0	0	0.12	0.25	0	-0.25	-0.13	0.12	0.06	-0.25	0.25	0	0	0.25	0.12	-0.25	0	-0.25	-0.13	0.25	-0.13	0	0.12	-0.13	-0.25	0	0.25	0	-0.13
0	-0.13	-0.13	0	0.12	0	0.12	0	0.25	0	-0.13	-0.25	-0.13	0	-0.13	0	0	0	-0.13	-0.13	-0.13	-0.25	0	-0.25	0.25	0	0.25	-0.13	0	0	0	0.25	0	-0.13	0.25	-0.13	0	-0.13	0	0	-0.13	0	-0.25	0	0	0.25	0	-0.13	0.12	0.25
0	0.25	0.25	-0.25	-0.25	-0.13	0	0	0.25	-0.25	0	-0.13	0.25	0	0	0	0.25	0.12	0.25	-0.13	0.12	0.25	0	-0.25	0.12	-0.25	-0.13	0	-0.13	0.12	-0.13	0.25	-0.13	0.25	0.25	0	-0.13	0	-0.13	0	-0.13	-0.25	0.12	0	0.12	0.25	-0.13	0	-0.13	0.25
-0.13	0	-0.13	0	0	0	0	-0.13	0	0	-0.25	0.25	0	0.12	0.12	-0.25	0.25	0.25	0.12	0	0	0	0	0.25	0	0	0	0	-0.13	0.12	-0.13	0.12	-0.13	-0.13	0	0.25	0.06	0.25	0	0.25	0.25	0	0	0.25	0.06	0	0.12	0	-0.13	-0.13
-0.25	0	-0.13	0.25	-0.13	0.12	0	0.06	0	0.25	-0.13	-0.13	0	0	0	-0.25	0	0.25	-0.25	0	-0.13	0	0.06	-0.13	-0.25	0	-0.13	0.25	-0.13	0	-0.13	0.12	0	0	-0.13	0	-0.13	-0.13	0.25	0	0.25	0.25	0	0.25	0.25	0.25	0.25	-0.25	0	0.25
0.25	-0.13	0	0.06	0	0	-0.13	0	0	0	0.25	0.12	0.25	0.25	0.25	0.06	-0.25	0	0.12	0.06	-0.13	0.25	0.12	0.06	-0.13	0.12	0	-0.13	0.25	0.12	-0.25	0.06	0	0	0.25	0.25	0	-0.13	-0.13	0.12	0.12	0.25	0	0	0	0.25	-0.25	0	0.12	-0.25
-0.13	0	0	0	0.06	0.12	-0.13	0	0	0	0.12	0	0	-0.13	-0.13	-0.25	0	0	0.25	0	0.25	-0.13	-0.13	0	0	0	0	-0.13	-0.13	0	0	0	0	0	0.06	0.25	0.06	-0.13	0	0	0	0.25	0.12	0.25	0	0.25	0	0	0.25	0
-0.13	-0.13	0	0	-0.25	0.12	0	-0.13	0.12	0	-0.13	0	0	0.12	0	0.12	-0.13	0.12	-0.25	-0.13	0	-0.13	0	0	0.25	0	0.12	0	0	0.12	-0.25	0	0	0	0	-0.25	0.25	-0.13	0.25	-0.13	0	-0.13	-0.25	-0.25	0.25	0.25	0	0	0.12	0.25
-0.13	0	0.25	0.25	-0.13	-0.13	0	-0.13	0	0	0.06	0	0	0.25	0.25	0	-0.13	-0.13	0	0	-0.25	0	-0.13	0.25	0	0.25	0	-0.25	-0.13	0	-0.25	0	0	0	-0.13	0.12	-0.13	0.25	-0.13	0	-0.25	0	0	-0.13	0.12	-0.25	0.25	0	0.12	-0.25
0	-0.25	0	0.06	-0.13	-0.13	0	-0.25	0	0.06	0.12	-0.13	-0.25	-0.13	0	0	-0.13	-0.13	0.25	0	0.25	0	0	0.25	0	0.25	0	-0.13	-0.13	-0.13	-0.13	-0.13	0.25	-0.25	0	0.25	0	0.12	0	0.12	0.25	-0.13	0	0.25	-0.13	-0.13	0	-0.25	0	0.12
-0.13	0	0	0.25	0	-0.13	0.25	0.12	0	0	0.25	0.25	0.25	0	-0.13	0.25	-0.25	0.25	0	0	0	0.25	0	0.06	0	-0.13	0	-0.13	-0.13	0	-0.25	0	-0.13	0.25	-0.13	-0.13	0	-0.25	-0.13	-0.13	0	0	0.25	-0.13	0	-0.13	0	-0.13	-0.13	-0.13
0	0.06	0.25	-0.25	0	0	0	0.25	0.25	0.25	0	0	0	0.25	0	-0.13	0	0.25	-0.13	0	0	-0.25	0.25	0.25	0	-0.13	0.25	-0.13	-0.13	-0.13	-0.13	0.06	0.25	0	0.25	0	-0.25	0.25	0	-0.25	-0.13	0	0	0	0	0	0.12	0	-0.25	0.06
0	0	0.25	-0.13	0	0	0	-0.25	0	0	0	-0.13	-0.13	0.25	0.25	0	0.25	-0.13	0.25	0	0	0.25	-0.25	0	0	-0.13	0	0	0.06	-0.25	0	0	0.12	0	0.12	-0.13	0	0	-0.25	0	0	-0.13	0	-0.13	0	0	-0.13	0.25	0.12	0
-0.13	-0.13	0	0	-0.13	0	0	0.25	0	0	0.12	0.06	0.25	-0.13	0	-0.13	-0.13	0.25	-0.13	0.25	-0.13	0	-0.13	-0.13	-0.25	0	0	0.06	0.25	0.25	-0.25	0	-0.13	0	0	0	0.06	0	-0.13	0.25	-0.13	-0.13	0.25	-0.13	0	-0.13	0	-0.25	-0.13	-0.13
-0.13	-0.13	0	-0.25	0	0.25	0.25	-0.13	-0.13	0.06	0.25	-0.13	0.25	0.25	0	0	0.25	-0.25	-0.13	0.25	0	0	0	-0.25	0	0	0.25	-0.25	0	0.25	0.25	0	0	0.25	-0.13	0	0.25	0	-0.13	-0.13	-0.25	0.25	-0.13	-0.13	0	0.25	0.25	0.12	0	-0.13
0	0	-0.25	-0.13	0	0.25	0.25	0.25	-0.25	0	0.12	0	-0.13	0	0	0	-0.13	0	0.25	0.25	0	0.12	0	0	0.12	0.25	0.12	0	0	0	-0.13	-0.13	-0.13	-0.25	-0.13	0	0.25	0	0.25	0.25	0	0	0.25	-0.13	0	0.25	0	-0.13	0	-0.13
0	-0.25	0.25	0.12	0.25	0	0.25	-0.13	0.25	-0.13	-0.13	0.06	0	-0.13	-0.25	-0.13	0.25	-0.25	-0.25	0	0	0.25	0	-0.13	0.12	0	-0.25	0	0.25	0	0.25	0	0.06	0	0	0	0	0.25	-0.13	-0.13	-0.25	-0.13	-0.13	0.25	0	0	-0.13	0.25	-0.13	-0.25
-0.13	-0.25	0.25	0	0	0	-0.13	0	0	0	0	0	0.25	0.12	-0.13	0.25	0	0	0.06	0	0.25	-0.13	0	-0.25	0	-0.13	0.25	-0.25	0	0.25	0.06	-0.25	-0.13	-0.25	-0.25	0	0	0	0.25	0.25	-0.25	0.25	0.25	0.25	0.25	-0.13	-0.13	0.06	-0.13	0
-0.13	0	0.25	0	0.12	0.06	0.25	0	-0.13	-0.25	0	0	0.25	-0.25	-0.25	0	0.25	-0.13	0	0	0	0.12	0.25	-0.13	0	0	0.12	0.12	0.25	0.25	0.06	0	0	0	0.25	-0.25	0	0	0	0.12	0	0	0.25	0	-0.13	0	0.25	-0.13	0	0
0	-0.13	0	-0.13	0.12	-0.13	0	-0.13	-0.13	0	-0.13	0.25	-0.25	-0.13	-0.25	0	-0.13	0	0	0.25	0	-0.13	-0.13	0	0.25	0.12	0	-0.25	0	0.25	-0.13	0	0	0	-0.13	0	-0.13	-0.25	0.25	0	-0.13	0	-0.25	0.25	0	0	0	0.25	0	0
[truncated: 5,000 more columns]

## Sheet: Resampled 10,000 data sets-2
0	0.06	0	0.25	0	-0.13	0	0	-0.13	0	0	-0.13	0.25	-0.25	0	-0.13	-0.13	0	0	0	0	-0.13	0	0.06	-0.13	0.12	0	0	0	0.25	0.25	-0.25	-0.13	0	0	0	0.12	0.12	0	0.12	0	0.25	0.25	0	0.12	-0.13	0	-0.13	0	0
0	-0.13	-0.25	0.25	-0.13	-0.13	0.25	0.12	-0.13	0	0	0.06	0	-0.13	0	0.25	0	-0.13	0.25	0.25	0	0.06	0.06	0.25	0.25	0	0	-0.13	0.06	0	0.25	-0.13	0	0	0	0	0	0	0	0	-0.13	0.25	-0.25	0.25	0.25	0.25	-0.13	-0.13	0	0
0	0	-0.25	0	0.06	-0.13	0.25	-0.25	0	0.12	0.06	0	-0.13	0.25	-0.25	-0.13	0.12	0.12	0.25	-0.25	0	0	-0.13	0	0.25	-0.13	0	-0.13	0.25	-0.25	0	-0.13	0.06	0.25	0	-0.13	0	0	0.25	0.25	-0.25	0	-0.13	0	0.12	-0.13	0	-0.13	0.12	0.25
-0.25	-0.13	-0.25	0.12	0	0.25	0	0	0	0.25	-0.13	-0.25	0	-0.25	0	-0.25	-0.13	0	-0.13	0	0	0	0.25	-0.13	0	0	-0.13	-0.25	0.12	-0.13	-0.13	0	-0.13	0.12	0.25	0.25	-0.13	0	0.25	-0.13	0	-0.13	-0.13	0.12	-0.13	0	-0.13	-0.25	0.12	-0.25
-0.25	0.25	0	-0.13	0.12	0	-0.25	0	-0.13	0.12	0	0	0.06	0.25	0.06	-0.13	0	0	0.25	0	0	0	0.25	0.25	-0.25	-0.13	0	0.25	0	0	-0.13	0.12	-0.25	0	0.12	-0.25	0	0.25	-0.13	0	0	0.25	-0.13	0.12	0.25	-0.25	0.25	0	0	0
0.12	0.25	0	-0.13	0	-0.25	0	0	0	0.25	0.25	-0.13	0.06	0.25	-0.13	-0.25	-0.25	-0.13	0.12	0	0.06	0	-0.13	0.25	0	-0.13	-0.13	0	0	0	0.25	0.12	0	0	0.25	-0.13	0.25	0.25	-0.13	0.25	0	-0.13	0.12	0	0.12	0	0	0.25	0.25	0
-0.13	0.25	0.12	-0.13	0.25	0.06	0	-0.13	0.25	0.25	0	0	-0.13	-0.13	-0.25	0.25	0	0	-0.25	0.25	-0.13	-0.13	0	0.12	0	-0.13	0	0	0	-0.25	0	0.25	0.25	0.12	-0.25	-0.25	0	-0.13	0	0	-0.13	0.12	-0.25	-0.13	0	0	0.25	0	0	0.25
0.06	-0.25	0	0	-0.13	0	0.25	0	0.25	-0.13	0.25	0	0.12	0	-0.13	-0.13	-0.25	0.25	0.25	0	0.25	-0.13	0.25	0	-0.13	-0.13	0	-0.25	0	-0.13	0	0	0	-0.13	0.25	0	0.25	-0.13	0	0.25	-0.13	0.12	-0.13	-0.13	0.25	-0.13	0	0	0.06	0
0	0	0.25	0	0	0.06	0	0	0	-0.13	-0.13	0	0.25	-0.13	0.25	0.12	0	-0.13	0	0	-0.13	0	0	0	0.25	0	0.25	0	0.06	-0.13	0.25	0.25	0.12	0	0	0	-0.13	0	0.06	0	0	-0.13	-0.25	-0.13	0.25	-0.13	-0.13	0	-0.13	0.12
[truncated: 5,000 more columns]

## Sheet: Difference of means_1 and 2
0.00227273	-0.100152	0.10404	-0.0382828	-0.0179798	0.065	-0.0110101	0.00979798	-0.00767677	-0.0815657	-0.0101515	0.0481818	-0.0287879	0.0364646	0.0145455	0.0317172	0.0924747	0.020404	-0.0581313	0.0194949	0.00444444	0.0607576	-0.065202	-0.11298	0.000606061	0.0743434	0.0338384	0.00030303	-0.059899	0.129293	-0.169495	-0.0155556	0.00434343	-0.0490909	-0.0393434	0.0839394	-0.03	-0.0359091	-0.0465152	-0.0558586	0.0470202	-0.0566667	0.133182	0.049798	-0.0898485	0.105051	0.00323232	0.0333333	-0.0548485	-0.0656566
[truncated: 5,000 more columns]
