# Supplementary material for: Human magnetic sense is mediated by a light and magnetic field resonance-dependent mechanism
Source: Sci Rep. 2022 May 30;12:8997. doi: 10.1038/s41598-022-12460-6 (PMC9151822; doi:10.1038/s41598-022-12460-6)
Supplement: Supplementary file 2 — Supplementary Information 2. [file 41598_2022_12460_MOESM2_ESM.zip › Appendix S2_#43.xlsx]

## Sheet: Original data
-0.25
-0.12
0.25
0
0.13
-0.18
0
0.38
-0.12
0.13
-0.167
0
-0.25
-0.25
0.25
-0.25
-0.25
0.13
0
-0.25
-0.25
0

## Sheet: Resampled 10,000 data sets-1
0.13	0	0.13	-0.25	-0.12	0.13	0.13	-0.167	0.25	0.13	0	0.13	0.25	-0.25	-0.25	0	0.25	-0.167	0.13	0.25	-0.18	-0.167	0.13	-0.25	0.13	-0.25	0.38	0.25	-0.167	0	0.25	0	-0.12	0.13	0.25	-0.25	-0.25	-0.25	0	0	0.25	-0.18	0.13	0.13	0	0	-0.12	-0.25	0	0.25
-0.25	-0.25	-0.167	0	-0.25	-0.12	-0.18	-0.167	-0.25	0.13	-0.25	-0.25	-0.18	0	0	0.13	0	0.25	0	-0.25	0.13	0	-0.25	0.25	0	-0.12	0.25	-0.167	-0.25	0.13	-0.167	-0.25	0	-0.25	0	-0.25	0.13	-0.12	0.25	-0.25	0	-0.12	0.38	0.25	-0.18	0.13	0	0.13	-0.25	0
0.25	0.25	0.13	0	-0.12	-0.18	0	0.38	0.25	0.25	0.13	-0.25	0.38	0.13	0.25	-0.25	-0.25	-0.25	0	0.13	0.25	0.38	-0.18	-0.167	-0.25	-0.25	0.13	0.13	-0.25	-0.25	0	0	0.25	0.25	-0.167	-0.12	-0.25	-0.12	-0.12	0.25	0	-0.12	-0.25	0	-0.25	0.13	-0.25	-0.12	-0.25	0.13
-0.25	-0.25	0.25	-0.18	-0.12	-0.25	0.25	-0.25	0.13	-0.12	0.13	-0.25	0.25	-0.25	0	0	0.25	0.13	0	0.13	0	-0.25	0.25	0.25	0.25	-0.25	0	-0.167	0	-0.25	-0.25	0	0.38	-0.167	0.25	0.25	-0.12	-0.12	0.25	0.13	0.13	-0.25	-0.25	0	-0.25	0	-0.25	-0.25	-0.25	-0.25
-0.25	-0.25	-0.25	0	0	0	-0.25	-0.12	-0.25	0.13	-0.25	-0.167	0	0.13	0	0	0	-0.12	0.13	-0.12	0.38	0.13	-0.25	0	0	0.13	-0.25	0	-0.25	-0.25	-0.18	0.13	-0.25	-0.25	0	-0.25	-0.12	-0.25	0.25	0.13	0	-0.12	0.13	0	0.25	0	0	-0.25	0	-0.25
0.25	-0.12	-0.25	-0.18	0.13	0	-0.25	0.25	0	0	0	-0.25	-0.25	-0.18	0.25	0.25	0.25	-0.25	0.25	-0.18	0.13	-0.25	0.13	0.25	0	-0.25	0	-0.12	-0.25	-0.25	0.13	0	0.25	0.25	0.38	0	-0.12	-0.25	0.13	-0.25	0	0	0.13	0.25	-0.25	-0.25	0	0	0.13	-0.25
0	0.25	0	0.13	-0.25	0	-0.25	0.13	-0.25	0.38	0.13	-0.18	0.25	-0.25	0.13	-0.12	0	-0.18	-0.25	0	0.25	-0.18	-0.167	0	0	0.38	0	0	-0.18	0.38	-0.25	0	0	-0.25	0	-0.25	0.13	0.13	0	-0.12	0.13	-0.12	0.25	-0.25	0	-0.25	-0.18	0	0.13	-0.25
-0.25	0	0.25	-0.18	0.25	0	0	-0.12	0.13	-0.25	0.25	-0.167	0.25	-0.25	0.13	0.13	0	0	-0.167	0	-0.25	-0.25	0.25	-0.25	-0.167	0.13	0	-0.25	0.25	-0.12	0.25	-0.12	0	-0.25	-0.12	-0.25	-0.25	-0.12	-0.25	0	-0.18	-0.25	-0.25	0	-0.25	0.13	-0.25	-0.18	-0.25	-0.25
0	-0.25	0.25	-0.25	-0.25	-0.12	0	-0.18	-0.25	-0.25	-0.18	0	-0.167	-0.167	0.13	-0.167	-0.25	-0.25	-0.25	0.13	-0.25	-0.18	-0.25	0	-0.12	-0.18	0	-0.25	-0.12	-0.167	0.13	0.25	-0.25	-0.25	0	0.13	-0.25	0.13	0	-0.25	-0.25	0	0	-0.25	0.13	-0.12	0.13	0.13	0.25	0
0	-0.25	0	0.38	-0.167	0.13	-0.25	-0.12	0.13	-0.25	-0.12	-0.25	0.13	0	0	0.38	-0.25	-0.18	-0.25	0	-0.12	-0.25	0.38	0	0.25	0.13	-0.25	-0.25	-0.25	0.13	0.13	-0.25	0	0.13	-0.12	0	0.25	-0.12	0.13	-0.25	-0.25	-0.12	0	0	-0.25	-0.25	-0.12	-0.18	-0.25	-0.12
0	0	0.25	0.13	-0.25	0.25	0.38	0.25	-0.12	-0.25	-0.25	0	-0.25	0	-0.12	-0.25	-0.25	0	0.25	-0.167	-0.25	0.13	0.25	0.13	-0.25	0	-0.25	-0.25	0.25	0.25	-0.25	-0.25	0	-0.25	0	-0.25	-0.25	-0.25	-0.25	0.25	-0.25	0	0.25	-0.25	0.13	-0.25	-0.12	0.13	-0.25	-0.25
0	-0.12	-0.167	-0.18	0.38	0	0	0.25	-0.25	-0.25	-0.18	-0.18	-0.25	-0.25	0.25	-0.25	0.25	0	-0.25	-0.25	-0.25	0	0.13	0.25	0	0.13	0	0.13	-0.25	0.13	-0.12	0	0.13	0	-0.25	-0.25	0.25	0.13	-0.25	0.25	0.13	-0.25	0	0	-0.18	0.38	0.25	0	0.38	0
0	0.25	0	-0.25	0	-0.25	-0.12	-0.25	0.13	0.13	-0.25	-0.167	-0.25	0	0	-0.12	0.13	-0.25	-0.12	0	-0.167	0.25	0	0.25	0.38	-0.25	0.13	-0.25	-0.25	0	0.25	0	-0.167	0.25	-0.25	-0.12	0.25	-0.12	0.13	0.25	0.13	-0.25	-0.25	0.25	-0.25	0	0	-0.25	0.13	0.38
[truncated: 5,000 more columns]

## Sheet: Resampled 10,000 data sets-2
-0.167	0	0.38	-0.167	0.13	0.13	-0.12	0	-0.12	0	-0.25	-0.25	0.38	-0.167	-0.12	-0.25	-0.12	0.38	0.38	-0.25	0.13	-0.25	0	-0.12	0	-0.12	-0.12	0	0	0.13	0	0.38	-0.25	0.13	-0.12	-0.12	0.25	-0.25	0.25	-0.25	-0.12	0.38	-0.167	-0.25	-0.18	0.13	-0.25	0	0	0
0.13	-0.25	-0.25	0.38	0	0.13	-0.18	-0.25	-0.25	-0.167	0.13	0.25	-0.25	-0.12	0	-0.18	-0.167	-0.25	0	0.25	-0.167	-0.25	-0.18	-0.12	-0.25	-0.25	-0.25	-0.25	-0.25	-0.25	0	-0.167	0	-0.25	-0.12	0.13	0.38	-0.18	0.25	0.13	-0.25	-0.25	-0.18	0.13	-0.12	0.25	-0.25	-0.12	-0.25	0.38
0	0	0.13	0	0	-0.25	0.25	-0.12	0.13	-0.18	0.25	-0.12	0.13	-0.25	0.13	0.13	0	0.25	0.25	0	-0.25	-0.25	-0.25	0.13	-0.18	-0.12	0	-0.25	-0.25	-0.25	-0.25	0.25	0.25	-0.12	0.13	0.38	0.25	0.25	-0.25	0.25	-0.25	0	-0.25	-0.25	-0.25	-0.25	0.38	0.13	0.25	-0.25
0.13	-0.25	-0.25	-0.25	0	-0.12	0.13	-0.18	-0.167	0	0	-0.12	-0.25	-0.25	-0.12	-0.25	0	-0.25	-0.12	-0.18	0.38	0.13	-0.25	-0.12	-0.25	0.13	0.13	-0.25	-0.25	0	-0.25	-0.25	0	-0.18	-0.25	-0.25	-0.25	-0.167	0.13	-0.25	-0.25	0	-0.25	0.25	0.25	-0.12	0.25	0	0	-0.167
-0.25	-0.25	-0.18	-0.25	-0.25	-0.12	-0.18	0.38	0.13	0.13	0.38	0	-0.25	-0.12	-0.12	-0.25	0	-0.25	0	0.25	0.13	0.25	0	-0.25	-0.25	-0.25	0.38	0	-0.25	0	-0.12	0	0.38	-0.12	0	-0.25	-0.25	0	-0.18	0	0	0	-0.25	0	-0.25	0	-0.12	-0.12	-0.25	0.13
0.13	0.13	0	-0.25	-0.18	-0.18	0.13	0	0.13	0.13	0.13	-0.25	0	0	0	0.13	0.25	0.13	-0.25	0	-0.167	0.25	-0.25	-0.25	-0.18	-0.12	0	0	-0.25	-0.25	-0.25	-0.25	-0.12	0.13	0.25	0.25	-0.25	0.13	0.13	0.25	0	-0.25	-0.25	0.38	0.25	-0.25	-0.25	-0.25	0.38	0.13
0	-0.12	-0.25	0	0.25	0.13	-0.12	-0.25	0	0	0	-0.25	-0.167	0.25	0.13	0	-0.12	-0.18	0	0.25	-0.25	0.25	-0.18	-0.25	0.13	0.13	-0.12	-0.167	0.25	-0.167	-0.25	0	0	-0.25	0	0.25	-0.18	0.25	-0.167	-0.25	-0.25	0.38	0.25	-0.25	0.13	0.13	-0.25	-0.25	0.25	0.25
0.25	-0.25	-0.25	-0.25	-0.25	0.13	-0.25	-0.25	0	-0.18	-0.12	-0.25	-0.25	0.13	0.25	0	0.13	-0.25	0	-0.25	0	-0.25	0	-0.25	-0.25	0.13	0.25	0.13	0	0	-0.25	0.38	0.38	-0.25	0.38	-0.25	-0.25	0	-0.25	0.25	0	0	0.25	-0.12	-0.12	0.13	-0.25	-0.25	-0.18	0
-0.25	0.13	0	-0.25	-0.25	-0.25	-0.25	0	0	0.13	-0.18	0.13	-0.25	0.13	-0.25	-0.25	0.13	-0.25	0.38	-0.12	-0.25	-0.25	0.25	0	0.38	-0.25	0.25	-0.18	-0.167	0.13	-0.12	0.13	0	0.13	0	-0.167	0	-0.18	-0.12	0.25	0	0.13	-0.167	0.13	0.13	-0.25	0.13	0.13	0	-0.25
[truncated: 5,000 more columns]

## Sheet: Difference of means_1 and 2
-0.0254615	0.0386325	0.107214	0.0513761	0.00211111	0.012906	0.0240171	0.0656752	-0.0105897	-0.00170085	-0.102393	-0.0568291	0.113316	-0.058735	0.0703419	0.0816838	-0.00144444	-0.0230171	-0.11165	-0.0195983	0.0241795	-0.00788889	0.128094	0.191513	0.111598	0.03	-0.0470085	0.0155983	-0.00241026	0.0524615	0.159632	-0.0902479	-0.0539573	0.0361282	-0.0320769	-0.120846	-0.0128205	-0.0859744	0.0437692	-0.031453	0.112137	-0.180256	0.133436	0.00777778	-0.0860684	-0.00136752	-0.00222222	-0.00273504	-0.0591453	-0.0909316
[truncated: 5,000 more columns]
