# Supplementary material for: Human magnetic sense is mediated by a light and magnetic field resonance-dependent mechanism
Source: Sci Rep. 2022 May 30;12:8997. doi: 10.1038/s41598-022-12460-6 (PMC9151822; doi:10.1038/s41598-022-12460-6)
Supplement: Supplementary file 2 — Supplementary Information 2. [file 41598_2022_12460_MOESM2_ESM.zip › Appendix S2_#44.xlsx]

## Sheet: Original data
-0.37
0.375
-0.37
-0.25
0.01
0.13
-0.37
-0.5
0.25

## Sheet: Resampled 10,000 data sets
-0.5	0.25	-0.5	-0.25	-0.37	0.01	0.375	-0.37	-0.5	-0.5	-0.37	-0.25	-0.37	0.25	-0.37	0.375	-0.25	0.25	-0.37	-0.25	0.01	-0.37	-0.5	0.01	-0.37	0.25	0.375	-0.37	0.01	-0.5	-0.37	0.375	-0.5	-0.37	-0.5	0.01	-0.37	0.25	-0.37	-0.37	-0.37	-0.5	-0.25	-0.25	-0.25	-0.37	-0.37	-0.37	0.13	-0.37
0.25	0.375	0.25	0.13	-0.37	0.01	0.01	0.25	-0.37	0.13	-0.37	0.375	-0.37	-0.37	-0.25	-0.5	-0.37	0.01	-0.25	-0.5	-0.37	0.25	-0.5	0.13	0.375	-0.25	0.375	0.25	-0.37	0.25	0.13	-0.37	0.13	0.01	-0.5	-0.25	-0.25	0.375	-0.37	0.13	0.13	0.13	0.13	0.13	-0.37	0.13	0.25	0.375	0.25	-0.37
0.375	0.25	0.13	0.375	0.25	0.13	0.25	0.25	0.25	0.01	0.01	-0.5	0.01	-0.25	-0.37	0.13	-0.37	0.01	-0.37	-0.37	-0.37	-0.37	0.13	0.13	-0.37	0.375	-0.37	-0.37	0.01	-0.5	0.01	-0.37	0.375	0.01	-0.37	-0.5	0.01	-0.37	-0.37	0.01	-0.5	-0.25	-0.37	-0.37	0.375	-0.37	0.01	-0.37	-0.37	-0.5
0.25	0.25	-0.37	-0.37	-0.37	-0.37	-0.25	0.01	-0.25	0.25	-0.5	-0.37	-0.37	-0.37	-0.5	0.01	0.375	-0.25	0.375	-0.37	0.375	0.01	-0.25	0.375	-0.25	-0.37	-0.37	0.01	0.13	-0.37	-0.5	0.01	-0.37	-0.37	0.375	-0.37	-0.25	-0.25	-0.25	-0.37	-0.37	0.375	-0.37	0.25	0.375	-0.37	-0.37	-0.25	-0.37	-0.25
0.13	0.01	-0.5	-0.37	-0.25	-0.37	0.13	0.375	0.375	-0.37	0.25	0.01	-0.37	0.25	-0.25	0.375	0.375	0.25	0.25	0.375	-0.37	-0.25	-0.5	-0.37	-0.37	-0.25	-0.25	0.13	-0.37	-0.37	-0.37	0.01	-0.5	-0.37	0.13	0.375	0.13	0.375	0.01	0.13	0.375	-0.25	0.13	-0.5	-0.25	-0.37	-0.37	0.01	-0.37	-0.5
-0.37	-0.5	0.25	-0.37	-0.25	-0.37	-0.37	0.375	-0.37	-0.37	0.375	0.375	0.25	-0.37	0.25	-0.5	-0.37	-0.25	0.25	0.13	0.375	0.01	0.01	0.01	0.25	0.13	0.01	-0.37	-0.25	-0.25	0.25	0.25	-0.37	-0.37	0.01	0.375	0.13	0.01	0.25	0.375	-0.25	0.01	-0.37	-0.5	-0.37	0.01	0.13	0.01	-0.37	-0.37
-0.37	0.375	-0.37	-0.37	-0.37	-0.37	-0.37	-0.37	0.13	-0.37	0.13	0.13	0.375	-0.37	0.375	0.13	-0.25	0.375	0.13	-0.37	-0.25	-0.37	-0.25	-0.37	-0.25	-0.37	-0.37	0.01	-0.25	-0.37	0.25	0.13	0.01	-0.37	0.25	-0.25	-0.37	-0.25	-0.25	0.375	0.01	0.375	-0.5	-0.37	0.13	0.13	-0.5	-0.5	-0.37	-0.37
0.01	-0.25	-0.37	-0.37	-0.5	0.13	-0.37	-0.5	0.01	-0.25	0.01	-0.37	-0.5	-0.5	-0.37	-0.25	-0.37	-0.5	-0.37	0.13	0.13	0.01	0.25	-0.5	0.375	0.13	-0.37	0.25	0.25	0.375	-0.25	0.13	0.375	0.01	0.13	-0.5	-0.25	0.25	0.25	0.25	0.25	0.13	0.25	0.13	0.01	-0.25	-0.25	0.01	-0.37	0.13
0.25	0.25	-0.37	-0.5	0.375	0.375	0.01	-0.37	-0.25	0.13	-0.37	0.13	0.01	-0.5	0.375	0.01	0.25	-0.25	-0.37	0.01	-0.5	0.01	-0.5	0.375	0.25	-0.37	-0.5	0.01	-0.37	-0.37	-0.37	-0.5	0.25	-0.37	-0.5	-0.5	-0.37	0.25	-0.37	0.375	0.375	-0.37	-0.37	-0.37	-0.37	-0.5	-0.37	0.25	-0.37	-0.25
[truncated: 5,000 more columns]

## Sheet: 10,000 means of resampled data
0.00277778	0.112222	-0.205556	-0.232778	-0.206111	-0.0916667	-0.065	-0.0388889	-0.108333	-0.148889	-0.0927778	-0.0522222	-0.148333	-0.247778	-0.123333	-0.0244444	-0.108889	-0.0394444	-0.0805556	-0.135	-0.107778	-0.118889	-0.234444	-0.0233333	-0.04	-0.0805556	-0.163333	-0.05	-0.134444	-0.233889	-0.135556	-0.0372222	-0.0666667	-0.243333	-0.108333	-0.178889	-0.176667	0.0711111	-0.163333	0.100556	-0.0388889	-0.0388889	-0.191111	-0.205556	-0.08	-0.217778	-0.204444	-0.0927778	-0.245556	-0.316667
[truncated: 5,000 more columns]
