# Supplementary material for: Human magnetic sense is mediated by a light and magnetic field resonance-dependent mechanism
Source: Sci Rep. 2022 May 30;12:8997. doi: 10.1038/s41598-022-12460-6 (PMC9151822; doi:10.1038/s41598-022-12460-6)
Supplement: Supplementary file 2 — Supplementary Information 2. [file 41598_2022_12460_MOESM2_ESM.zip › Appendix S2_#45.xlsx]

## Sheet: Original data
-0.25
-0.12
0.25
0
0.13
-0.18
0
0.38
-0.12
0.13
-0.167
0
-0.25
-0.25
0.25
-0.25
-0.25
0.13
0
-0.25
-0.25
0
-0.25
-0.12
0.25
0
0.13
-0.18
0
0.38
-0.12
0.13
-0.167
0
-0.25

## Sheet: Resampled 10,000 data sets-1
0	0	0.38	0	0.38	-0.18	0.38	0	-0.12	-0.25	-0.167	-0.25	-0.18	0.13	-0.25	-0.18	0	0.13	0.13	0.38	-0.25	0	0.13	-0.25	0	0	-0.18	-0.25	0.13	-0.25	-0.25	-0.25	0	0	0	-0.18	0.13	-0.167	0.13	0.38	0.13	-0.12	0.13	-0.167	0.25	-0.167	-0.25	-0.12	0	-0.12
0.13	0.25	-0.12	0.13	0	-0.25	-0.167	0.13	0.13	-0.25	0.25	0	0.25	0	-0.12	-0.167	-0.25	0	-0.25	-0.25	0.38	-0.25	-0.25	0	-0.18	0	-0.25	0.38	-0.12	0	0.25	0.13	0	-0.25	0.38	-0.25	-0.25	-0.12	0	0.13	0	0.38	-0.25	0.25	-0.25	0	-0.12	-0.25	0.38	-0.25
0.13	0	0	-0.25	-0.25	0	-0.25	-0.25	0.13	0	-0.12	-0.25	0	-0.18	0.13	-0.25	0.13	0.13	-0.167	-0.25	-0.25	-0.167	-0.12	-0.25	-0.167	-0.25	-0.18	0	0.25	0	-0.167	0.25	0	0.38	0.13	0.13	-0.167	0.38	0.13	0.25	0	-0.25	0.13	0.13	-0.25	0	0.38	-0.25	-0.12	-0.18
0.13	0	-0.12	0.25	0.13	-0.25	-0.12	-0.12	-0.25	0.25	0	-0.25	0.13	-0.25	-0.25	0	-0.25	-0.18	-0.25	0.25	-0.25	0.13	-0.12	0.13	0	0.13	0.13	0	0.13	0.13	-0.25	0	0.13	-0.25	0	-0.12	0.13	-0.25	0.13	0.25	0	-0.12	0.25	0.13	0.38	0	-0.25	0.25	-0.18	-0.18
-0.25	-0.12	-0.167	0.13	0.25	-0.25	0.38	-0.25	0.13	0.13	0.25	0	-0.18	-0.12	-0.12	0.13	0.13	-0.12	-0.25	0.38	-0.12	0.38	0	-0.25	0	0.13	-0.12	0	-0.12	-0.167	-0.12	-0.25	0	0.13	0.13	0	-0.25	0.25	0	-0.18	0.38	0.25	-0.12	0.25	-0.18	-0.25	-0.12	0.13	0	-0.25
0	-0.25	-0.25	-0.25	0.25	-0.25	0	0	0	0	-0.12	0.13	0.13	0	0.25	0.25	-0.25	0.38	0.13	0	0	0.13	0	0	-0.25	0	-0.25	-0.18	0	0.38	-0.18	-0.25	0.13	0.38	0.38	-0.167	-0.25	0.25	-0.25	0	-0.25	-0.12	0	-0.12	0.38	0	-0.25	-0.25	-0.25	0.13
0.13	-0.25	0	0.25	-0.12	-0.167	0.38	-0.25	0	-0.25	0	-0.12	-0.25	0	0.38	0	0	-0.25	-0.12	0.25	-0.12	0.25	0	-0.12	0.25	0.13	-0.12	-0.12	-0.25	-0.25	0	0	0	0	0.13	-0.25	-0.18	-0.12	0.13	-0.167	0.25	0.13	-0.18	-0.18	-0.25	-0.25	-0.25	0.38	0.13	-0.25
-0.25	0.13	-0.12	-0.12	0.13	0.13	-0.18	0	-0.12	0.38	0.13	0	0	-0.25	0.38	0	0.13	-0.167	-0.25	0	0	-0.12	0.25	0	0.13	-0.18	-0.167	0.13	0.25	0	-0.12	-0.25	-0.12	-0.25	-0.25	-0.12	-0.18	-0.167	0.25	-0.25	0	0.38	-0.167	0.25	0.13	0	0.25	0.38	0	-0.12
0	-0.18	0	0.13	0	0	0.38	-0.12	0	0	-0.25	0.13	-0.25	-0.18	-0.12	0	-0.25	0.25	0.38	0.13	0.13	-0.12	-0.18	0	-0.25	0	0	0	-0.25	-0.25	0.13	0.13	-0.25	-0.25	-0.25	0	-0.12	0	0.38	0	0	-0.25	-0.25	-0.25	0.38	0.25	0	0	0	-0.12
0	0	-0.25	-0.18	-0.12	0.25	-0.25	0.13	-0.25	0.25	-0.18	-0.25	-0.12	0	0	-0.12	0.38	-0.25	0.38	-0.18	0.13	-0.25	-0.167	-0.12	-0.25	0	0.38	0.25	0	0	0	-0.25	-0.18	-0.25	0	0	0.13	-0.25	0	0	0.25	0.13	-0.25	-0.25	0.25	0	-0.25	0.38	0.13	0
-0.18	0.13	-0.25	0	0.25	0	-0.167	0	0	-0.25	-0.12	-0.25	0	0	-0.25	-0.25	-0.18	0	-0.25	0	-0.25	-0.25	0.25	0	0	0	-0.25	-0.18	0	-0.12	0.13	0.25	-0.167	0	0.13	-0.18	-0.25	0.13	-0.25	-0.18	0	-0.12	-0.167	0.38	0	-0.25	0	0.13	0	-0.25
0	-0.25	0.38	0	-0.12	-0.25	-0.167	-0.12	-0.12	0	-0.25	0.25	0	0	0	-0.25	0	-0.12	-0.25	-0.25	0	0.13	-0.25	-0.25	-0.167	0.38	0	0	0	0	0.38	0.38	0	0	0.13	-0.25	-0.25	0.25	0	-0.25	-0.25	-0.25	-0.25	-0.25	0	-0.25	-0.25	0.13	-0.25	-0.25
0	-0.25	-0.25	-0.25	0.13	0	-0.25	-0.25	0.13	0.25	-0.12	-0.167	-0.25	0	-0.12	-0.12	0	-0.25	-0.12	-0.12	0.25	0	-0.25	-0.25	0	-0.12	-0.167	0	-0.18	-0.25	0	0.13	0	-0.25	-0.12	0.25	-0.167	-0.25	-0.25	-0.12	0	-0.12	-0.25	0	0.13	-0.167	-0.25	0.13	0.25	-0.18
-0.25	0.25	-0.25	0.25	0	-0.18	0	-0.25	-0.12	-0.25	-0.12	-0.18	0	-0.12	0.13	0	-0.12	-0.25	0	-0.167	-0.25	0	0.25	-0.12	0.13	0.13	-0.25	-0.12	0.38	-0.12	-0.12	-0.167	0.38	0.13	-0.25	0.13	-0.167	-0.25	0.25	-0.25	-0.25	-0.12	0.38	0.13	0.13	0.13	0.13	-0.12	-0.167	-0.25
0	0.13	-0.167	-0.25	0.13	0.25	0.13	-0.25	0.13	0	0	0	-0.12	-0.167	0	0	-0.25	-0.12	-0.25	0	-0.167	-0.167	-0.18	-0.25	-0.18	0.25	0.25	-0.12	0.13	-0.25	0	0	0.13	0.25	-0.25	-0.12	-0.25	-0.12	-0.12	-0.25	-0.18	-0.18	0	0.13	-0.25	0.13	0.25	0	-0.167	0
0.13	0.13	-0.167	0	0.13	-0.167	-0.25	-0.12	-0.18	-0.167	-0.25	0.25	-0.12	0.13	0.13	-0.25	0.38	0	-0.12	0	0.25	-0.25	0	-0.18	0.13	-0.25	-0.25	0	-0.25	0	0	-0.18	0.13	0.13	0	-0.167	-0.167	-0.25	0	-0.25	-0.25	-0.25	-0.25	0	0	0.13	-0.25	0	0.38	0.25
0.25	-0.12	0.13	0	0	-0.18	-0.25	-0.12	-0.25	-0.25	-0.25	0	-0.167	0.13	-0.167	-0.18	0.13	-0.25	0.13	0.25	-0.25	0	0	-0.25	0.13	0	-0.25	0.13	0	-0.25	-0.167	0.25	-0.25	0.25	-0.12	-0.12	0	-0.25	-0.25	-0.25	0.25	-0.25	-0.12	0.13	0.38	-0.25	0.13	0	0.13	-0.12
-0.167	-0.25	0.13	-0.25	0.13	0.13	0	0.13	0.25	-0.25	-0.25	-0.25	-0.12	0	-0.25	-0.25	-0.18	0	0	-0.12	0.13	-0.25	0	0.38	-0.25	0.38	0	0.13	-0.25	0.13	-0.25	-0.25	0	-0.25	-0.25	0	0.13	-0.12	-0.12	0	0.25	0.38	-0.25	-0.25	-0.25	0.13	-0.25	0	-0.25	0
-0.18	-0.18	-0.25	-0.18	-0.25	-0.25	0.13	-0.18	0.13	-0.25	-0.18	-0.25	0.25	-0.167	-0.25	0.13	-0.12	-0.25	0.13	-0.167	0	0	0	0	0.13	0.25	0.25	0	0.25	0	0.25	0.38	-0.25	0	0	0	-0.25	-0.18	-0.25	0	0.38	0	-0.12	0.13	0.13	-0.25	0	0	-0.12	-0.25
0	0.13	-0.25	0	0	-0.25	0.25	0	-0.25	-0.18	0.38	0.25	0.25	0	-0.25	-0.12	-0.25	0	0.38	-0.25	0	-0.167	0.13	-0.18	-0.12	0.13	-0.25	0	-0.12	0.13	-0.25	-0.167	-0.12	0.38	-0.12	0	-0.12	-0.12	-0.25	-0.25	0	0	-0.25	-0.167	-0.12	0.13	0	-0.12	0	-0.25
-0.25	0.13	0.25	-0.12	-0.18	-0.167	-0.25	0.13	0.25	0	-0.25	0.25	-0.12	-0.25	-0.25	0.13	0	0.38	-0.18	-0.12	0	0.25	-0.25	0.38	-0.12	0.25	0.13	-0.25	-0.25	0	0	0.13	0.13	0	-0.25	-0.12	0	0.13	0.13	0.13	-0.25	-0.12	-0.12	0.38	0	0.13	0	-0.12	0.38	0.25
-0.12	0	-0.12	0.25	-0.25	0.13	0.13	0	-0.12	-0.25	-0.25	-0.25	0.38	-0.12	-0.25	-0.12	-0.12	0.13	0	-0.18	-0.25	-0.167	-0.25	-0.25	-0.25	-0.25	-0.25	-0.25	-0.25	-0.25	-0.12	-0.12	-0.25	0	-0.12	-0.25	-0.25	-0.25	0	0.25	-0.25	0	0.25	-0.25	0	-0.25	0	0.13	-0.25	-0.25
[truncated: 5,000 more columns]

## Sheet: Resampled 10,000 data sets-2
0.38	0	0	-0.25	-0.12	0.13	0	-0.12	-0.12	0	0	-0.12	-0.12	-0.25	-0.25	-0.25	-0.25	0.13	-0.12	0.13	-0.12	-0.12	0.13	-0.25	-0.25	-0.167	-0.167	0.25	-0.25	0	-0.25	-0.25	-0.25	-0.12	-0.25	0.25	0	-0.25	0	0.13	-0.25	0.13	0	-0.25	0	0	-0.167	0.25	0	0.25
-0.167	-0.25	-0.18	0.13	0.25	0	0.25	0.13	0.25	0.13	0.25	0.25	0.38	0.25	0	0.25	-0.18	-0.25	-0.25	0	0	0.13	-0.18	-0.12	0	-0.18	0	0	0.38	-0.25	0.13	0.25	0	-0.25	0	-0.167	-0.25	-0.18	-0.12	0.25	-0.18	0	-0.25	0	0	-0.18	-0.25	0	0.25	-0.167
-0.12	0.38	-0.167	0	0	-0.18	0.38	0	0	0	-0.25	0	-0.25	-0.25	0	-0.25	0	0.38	0.13	-0.25	0	0.13	0	-0.25	0.25	0	-0.25	-0.12	-0.25	0	0	0	-0.25	-0.12	0	0	-0.25	0.13	0	-0.25	0	0	-0.167	0.13	0	0	0.13	-0.12	-0.25	0.13
0.13	0.13	0.13	-0.25	0.13	-0.25	0.13	0	0	0	0.13	0	-0.18	-0.25	-0.25	0	0.25	0	0	0.13	0	-0.25	-0.12	-0.25	0	-0.25	0	-0.25	0	0.13	-0.12	0.38	0.13	0.13	-0.25	-0.167	-0.25	-0.25	-0.25	0	-0.25	-0.18	0.25	0.25	0	-0.12	-0.18	-0.25	0.13	0.13
0.13	-0.12	-0.25	0.13	-0.167	-0.25	-0.167	-0.25	0	-0.167	-0.25	-0.25	-0.12	-0.12	0.38	-0.25	0.13	-0.25	0.25	-0.12	0.38	0	0.25	-0.18	-0.18	-0.18	-0.167	-0.167	-0.25	-0.12	-0.12	0.13	0.13	-0.12	0.25	-0.25	-0.25	0.38	-0.25	-0.25	0.25	-0.25	0.38	-0.25	0.25	-0.25	-0.25	0	0	-0.25
-0.25	0.13	-0.25	0	0	0	0	0.13	0	-0.12	0.38	0.25	-0.25	-0.25	0	-0.12	0	-0.12	0.13	-0.167	0.13	0.25	0	-0.18	0.25	0.13	-0.25	-0.25	0.13	-0.25	-0.167	-0.12	-0.25	0.25	-0.25	-0.25	0	0.13	-0.25	0	0	-0.25	0.25	0	-0.25	0.25	-0.25	0.25	0	0
-0.25	0.25	-0.25	0.13	-0.25	0	0.25	-0.18	0	0	-0.25	0	0	0	0	0.25	-0.18	-0.12	0	-0.167	-0.12	-0.18	-0.18	0	0.13	-0.25	-0.12	-0.167	-0.25	0.38	-0.12	-0.25	-0.167	0	-0.25	0	-0.25	0.13	-0.25	0	-0.18	0.13	-0.25	-0.25	-0.12	-0.12	0.13	-0.25	-0.25	-0.18
-0.18	0.13	0	-0.18	0.25	-0.25	0.13	0	-0.18	0.13	-0.25	0	-0.25	0.38	0.25	-0.25	0	0.25	-0.25	-0.167	-0.25	0.13	0	-0.167	0.13	0.25	0.13	-0.18	0.25	0	0	0	-0.167	-0.25	-0.12	0.38	-0.167	-0.12	-0.25	0.13	0.25	0.38	-0.25	0	-0.25	-0.25	-0.25	0	-0.25	0
0.25	0	-0.18	0.13	-0.12	-0.167	0.25	0.13	-0.12	0.25	-0.12	0	-0.167	0.25	0.25	-0.25	0	0	0.13	0	0.13	0	-0.12	-0.12	0	-0.12	0.13	-0.167	0	-0.25	0.25	-0.12	0.25	-0.12	0.25	-0.25	0.38	0.13	0	-0.167	0	-0.167	0.13	-0.25	0.13	0	0	0	0	-0.25
-0.12	-0.25	-0.18	-0.12	-0.25	-0.12	0.13	0.13	0	-0.25	-0.167	0	-0.25	-0.12	-0.25	0	0	-0.12	0.13	-0.25	0	0	0.13	0	-0.25	0.25	0	-0.18	0	-0.12	0	0	0	-0.12	0.13	-0.25	0.38	-0.12	-0.12	0	-0.25	-0.25	0.13	0	-0.12	0.13	0	0.13	-0.12	0
0.13	0.13	-0.167	-0.25	0	-0.25	0	0	-0.25	-0.167	0	0	-0.25	0.13	-0.25	0.25	0	0	0.38	-0.25	0.13	0	0	0	0.25	-0.25	0.13	-0.25	-0.25	0	0.13	0.38	-0.25	-0.25	0.13	-0.25	-0.25	-0.12	0	0.13	-0.25	0.13	0	0.13	-0.12	0	-0.25	0.25	0.38	0.25
-0.12	-0.18	0	-0.25	-0.25	0	-0.12	0.25	-0.25	0.25	0.13	0	0.25	0	0.13	0.13	0.13	0.13	-0.12	-0.25	0	0	0	0.25	-0.25	0.25	0	-0.25	0.38	0	-0.25	0.13	-0.167	-0.25	0.13	0.13	-0.25	0.13	0	0.13	-0.25	0.13	-0.25	-0.25	-0.18	0.13	-0.25	0	0	0
0	0.13	-0.18	-0.18	-0.12	-0.25	-0.167	0	0	-0.25	0	0	-0.25	-0.25	0	0	-0.12	-0.25	0.13	0.38	-0.25	-0.167	0.13	0	0	0	-0.12	0.13	0	0	-0.25	-0.167	0.13	-0.12	0	0.13	-0.12	0.25	0.25	-0.25	-0.12	0	0.13	-0.12	0	-0.25	-0.18	-0.25	0.13	0.13
[truncated: 5,000 more columns]

## Sheet: Difference of means_1 and 2
-0.0195699	-0.0628322	0.0623601	0.0529371	0.077951	0.0356678	-0.0884091	-0.0969231	0.0288112	-0.0458497	-0.0543252	-0.0648636	0.0899406	-0.0273497	-0.057451	-0.0358077	-0.0258042	-0.0197587	-0.0777657	0.0566434	-0.0426259	-0.0344406	-0.0488497	0.0142797	-0.0645175	0.0902238	-0.0289301	0.102699	-0.0151748	-0.0261224	0.0201818	-0.0326503	0.0409126	0.115804	-0.00821678	-0.0277063	-0.0266783	-0.0854615	0.0858392	-0.034465	0.104161	-0.013028	-0.0921958	0.0846084	0.0957692	0.00286014	0.0745594	0.036049	-0.000356643	-0.123308
[truncated: 5,000 more columns]
