# Supplementary material for: Human magnetic sense is mediated by a light and magnetic field resonance-dependent mechanism
Source: Sci Rep. 2022 May 30;12:8997. doi: 10.1038/s41598-022-12460-6 (PMC9151822; doi:10.1038/s41598-022-12460-6)
Supplement: Supplementary file 2 — Supplementary Information 2. [file 41598_2022_12460_MOESM2_ESM.zip › Appendix S2_#46.xlsx]

## Sheet: Original data
-0.25
-0.12
0.25
0
0.13
-0.18
0
0.38
-0.12
0.13
-0.167
0
-0.25
-0.25
0.25
-0.25
-0.25
0.13
0
-0.25
-0.25
0
-0.25
0.25
-0.25
-0.25
0.13
0
-0.25
-0.25
0

## Sheet: Resampled 10,000 data sets-1
-0.25	-0.25	-0.25	-0.25	-0.25	-0.25	0	-0.18	0.38	0	-0.25	-0.25	-0.18	0.25	0.38	0	0.13	0	-0.12	0.13	-0.25	-0.18	0.13	0	-0.25	-0.25	-0.167	0.25	0	-0.25	0	0.25	-0.25	-0.25	0	0	-0.18	-0.25	0	-0.25	0.13	0.13	-0.25	0	-0.25	-0.25	0	-0.25	0.38	-0.12
-0.25	-0.12	0	-0.25	0.13	-0.167	-0.25	0.38	0.25	-0.25	-0.25	-0.12	-0.25	0	-0.25	-0.18	-0.25	-0.18	0	-0.25	0	-0.12	-0.25	-0.12	-0.25	-0.25	-0.25	-0.25	0.13	0	-0.25	0	0.13	-0.18	-0.25	-0.25	-0.25	-0.25	-0.25	0	-0.12	0.13	-0.25	-0.25	-0.25	-0.18	-0.25	0	0.13	-0.18
0	-0.12	0	0.13	0.25	0	-0.25	-0.25	-0.25	0.25	0	-0.25	0.25	0	-0.12	-0.25	0.38	0.13	-0.25	0.25	0.38	-0.25	0	-0.25	0	0	0.25	0	0.25	-0.18	-0.12	-0.25	-0.25	-0.12	-0.25	0.25	0.25	-0.25	-0.12	-0.25	0	-0.25	-0.25	-0.25	0.13	-0.12	-0.25	-0.25	0.13	0.13
-0.25	0	-0.25	0.13	-0.25	0	0.25	0.13	-0.25	-0.25	-0.25	-0.12	0	-0.25	-0.25	0.38	-0.25	0	-0.25	0	-0.25	-0.12	0.13	0.25	0	-0.25	0	0	-0.25	0.38	0.13	-0.167	-0.25	-0.25	0	-0.25	-0.25	-0.25	0.38	0	-0.25	0	0.25	-0.25	-0.12	0	0	0.13	-0.25	0
-0.25	-0.25	-0.25	0.25	-0.12	0	-0.25	-0.25	-0.25	0.25	-0.25	-0.25	0	-0.12	0	-0.25	0	0.25	0	0.13	0.25	-0.25	-0.25	0.25	0.25	-0.12	-0.25	-0.25	-0.25	-0.25	-0.25	-0.25	-0.25	-0.167	0	0	0	-0.25	-0.25	-0.25	-0.25	-0.12	-0.25	0	0.25	0	0	0.13	0	0
0	0	0.13	-0.25	-0.25	-0.25	-0.25	-0.25	0.38	-0.25	0.25	-0.25	0.38	0.25	0.25	-0.12	-0.25	-0.25	-0.25	0	-0.25	0	-0.25	-0.25	0.13	0	0.38	0.13	-0.25	0.25	-0.25	-0.25	-0.25	-0.25	-0.25	-0.167	-0.18	-0.167	-0.25	-0.25	0	-0.25	0	-0.25	-0.18	-0.25	-0.25	-0.25	-0.25	-0.25
-0.12	0.13	0.13	-0.167	-0.25	-0.25	-0.25	-0.18	-0.25	0	-0.25	-0.25	0	0.13	0.38	0.25	0.13	-0.25	0.25	-0.25	-0.25	-0.25	-0.18	0	0.25	0.13	-0.25	0	-0.25	0	-0.25	-0.25	-0.12	0	0.13	0	0	-0.25	0	-0.25	0	0	0	0	-0.167	0	0	0.25	0.13	0
-0.25	-0.25	0.38	-0.18	-0.25	0.38	-0.25	-0.25	-0.25	-0.25	-0.25	-0.25	0	-0.25	0	-0.18	-0.12	0.13	-0.25	-0.18	-0.25	-0.25	-0.25	-0.18	0	-0.25	0	-0.25	-0.25	-0.25	0.25	-0.18	0.13	-0.25	0	-0.167	-0.25	0	-0.25	0.25	0.25	0	0.13	0.13	0.13	-0.25	0.25	0.13	-0.25	0.25
-0.25	-0.12	0.13	-0.25	-0.18	-0.25	-0.25	0	0	0.13	0.25	0	0.38	-0.25	-0.25	-0.12	0.13	-0.25	-0.25	-0.25	0	-0.25	0.13	0	0	-0.12	0.13	-0.25	0	0	0.38	0.38	-0.25	-0.25	-0.18	0	-0.18	-0.25	-0.12	0	-0.25	0	-0.25	-0.167	-0.25	-0.25	-0.12	-0.25	-0.25	0
-0.25	-0.25	0.38	0.13	-0.12	0.25	0.13	-0.25	-0.25	-0.25	0.13	0.13	0.13	-0.25	0.13	0.25	0	-0.25	0.25	0.13	0	0	-0.25	-0.12	-0.167	-0.25	0.25	0	-0.25	-0.25	0.25	-0.25	0	-0.25	-0.12	0.25	0	-0.25	-0.167	-0.25	-0.25	-0.25	0.25	0.25	-0.25	0	0.38	0	-0.25	-0.25
0.13	0	-0.25	-0.25	0.13	0.13	-0.25	0	0	0.13	-0.18	0	-0.25	-0.25	-0.167	0.13	-0.25	-0.25	0	-0.12	0.25	-0.25	-0.25	-0.25	0.13	-0.167	0	0.25	0	-0.25	0.25	-0.25	0	-0.25	0	-0.25	0	-0.25	-0.25	0.38	-0.12	0.13	0.38	-0.25	0.25	0.25	-0.25	-0.25	-0.25	-0.12
0	0.25	0.38	-0.18	0.13	-0.25	-0.25	-0.12	0	-0.18	-0.25	-0.25	-0.12	-0.25	-0.25	0	-0.25	-0.25	0	0.13	0	0.13	0.13	-0.167	-0.12	0	0	-0.25	0.13	0.13	-0.25	-0.25	0	0.25	-0.25	0	-0.12	-0.25	0.38	-0.25	-0.25	-0.25	-0.25	0	0.13	-0.25	-0.25	-0.12	0	0.25
-0.25	-0.25	-0.25	0	0.13	-0.25	-0.25	-0.25	-0.12	0.38	-0.25	-0.25	-0.25	0	-0.25	-0.25	0.25	-0.25	-0.25	0.13	-0.25	0	0.13	-0.18	0.13	-0.25	0	-0.25	0	0	0.25	-0.25	-0.25	-0.25	-0.25	0	0.13	0.25	-0.25	0	0	0.13	0	-0.25	-0.25	-0.25	0.13	0	0.13	-0.25
-0.25	-0.18	-0.167	-0.12	0.13	0.13	-0.25	0	0	0	-0.25	0	0	-0.25	-0.25	-0.25	-0.25	-0.167	-0.25	-0.25	0.13	-0.12	-0.167	0	-0.12	0	0	0	0.13	0.13	0	-0.18	0	0	-0.167	0.13	0.25	-0.25	0.13	-0.12	-0.25	-0.25	-0.25	-0.25	0.13	-0.25	0.25	-0.25	-0.12	-0.18
-0.25	-0.25	0	-0.25	0.13	-0.12	-0.25	-0.12	-0.25	-0.25	-0.12	-0.25	-0.25	-0.167	0	-0.25	-0.25	0.13	-0.167	0	-0.25	0	0.25	-0.25	-0.25	0	-0.25	-0.25	-0.18	0.25	0	-0.25	-0.25	-0.25	-0.25	-0.25	0.13	0.13	-0.12	0.38	0.13	-0.25	0.13	-0.25	0	0	-0.25	0	0.25	-0.25
0.13	-0.25	0.38	0	0.13	0.38	0	0	-0.25	-0.25	-0.25	-0.18	-0.167	0	0	-0.25	-0.25	0	-0.25	0	0	0.13	-0.25	-0.25	0.25	0.13	0	-0.18	0	0	0.25	-0.25	0.13	0.13	0	-0.25	-0.18	0.13	-0.25	-0.167	-0.25	-0.25	0	-0.25	0.13	-0.25	-0.25	0.25	-0.25	-0.25
-0.25	-0.25	-0.25	0.25	0.13	-0.167	-0.25	-0.25	0	-0.18	-0.25	0	0	0	-0.25	0	-0.25	-0.12	-0.25	-0.25	0.13	-0.25	-0.25	0.25	-0.25	-0.25	0	-0.12	0.13	-0.167	0	0.13	-0.25	-0.25	-0.25	0	-0.167	0	0.13	0.13	0.25	-0.25	0.13	-0.25	0	-0.167	0	0.25	0.38	-0.25
-0.25	0	0.25	-0.25	-0.25	-0.25	-0.25	0	-0.12	0	-0.25	0	0	-0.25	-0.25	-0.25	-0.25	-0.12	-0.25	0	-0.25	-0.25	0.13	-0.25	0.25	0	0.25	-0.25	0.13	0	0	-0.25	-0.25	-0.12	-0.25	-0.25	0	0.13	-0.25	-0.167	0.13	0	0	0	0.13	-0.25	0.13	-0.25	0.13	-0.25
-0.25	0.25	-0.167	0.25	-0.167	-0.25	-0.167	0	-0.167	-0.25	-0.25	-0.18	-0.25	-0.25	0.25	-0.25	-0.25	0.25	0.25	0	0.13	0	0.13	0	0.25	-0.25	0.25	-0.25	0	0.13	-0.25	0.38	-0.18	0.38	0	0.13	-0.25	-0.167	0.13	0	-0.12	-0.25	-0.25	-0.25	-0.25	0.13	0	-0.25	-0.25	0.25
-0.25	-0.12	-0.25	0.38	-0.25	-0.12	-0.25	0.13	0	-0.25	-0.25	-0.12	0	0.25	-0.25	0	0	0.38	-0.18	-0.25	0	-0.25	0.13	0.25	-0.25	-0.25	0	0.25	0.38	-0.25	-0.18	0.25	-0.25	0.25	0.25	-0.25	-0.25	-0.25	0	0	0.25	-0.25	0	-0.167	-0.167	0.13	-0.25	-0.18	0	-0.25
-0.25	0	0	-0.25	-0.25	-0.18	0	0.13	0.13	0.25	0.13	0.13	-0.25	-0.12	0.25	0	0	-0.25	0.13	0.13	0.13	0.25	-0.167	-0.25	-0.25	-0.12	-0.25	-0.25	0	-0.25	-0.18	0.38	0	0.38	-0.167	0.25	-0.25	0	0	0.25	-0.25	0.13	0	0.38	-0.25	0.13	0	-0.25	-0.25	0
-0.12	-0.25	0.13	0.13	0.25	-0.25	0.13	-0.25	-0.25	-0.12	-0.25	0	-0.12	0.13	0.25	0.38	0	0	0	0	-0.25	0	-0.25	0.13	-0.25	0.25	0.13	-0.12	0	0	-0.25	-0.12	0.13	-0.25	-0.25	-0.12	0	0.25	-0.25	-0.25	-0.25	0	0.25	-0.167	-0.25	0	-0.12	0	0	0
[truncated: 5,000 more columns]

## Sheet: Resampled 10,000 data sets-2
0.13	-0.18	-0.25	-0.25	0.38	-0.25	-0.25	-0.25	0	0	-0.25	-0.25	0	-0.12	0.13	0	0	0	-0.25	0	-0.25	0.13	-0.12	-0.18	0	0.25	0.38	-0.12	0.13	-0.167	0	0.25	-0.25	0	0.38	0	-0.25	-0.25	-0.25	-0.25	0.13	0	0	0	0.25	-0.25	-0.12	-0.25	0.38	-0.25
-0.25	0	-0.12	-0.25	0	-0.25	0	0.25	-0.25	-0.12	0	-0.18	-0.25	-0.25	-0.25	0	-0.12	-0.25	0	-0.25	-0.25	-0.18	-0.18	0	-0.25	-0.25	-0.25	-0.25	-0.18	0.13	-0.25	-0.25	0.13	-0.25	0.13	0	-0.12	-0.25	-0.25	-0.12	0.13	0	-0.12	-0.25	0	-0.25	0.13	-0.25	-0.25	0.13
0	-0.25	0.25	0	-0.18	-0.25	0	-0.12	-0.25	0.25	-0.18	0	-0.25	-0.25	0.25	-0.25	-0.25	-0.25	0	0.25	0	-0.25	-0.25	0.13	-0.167	-0.25	-0.25	-0.25	0	0.25	0	-0.25	-0.18	-0.25	0	-0.25	-0.25	0	0	-0.167	0.25	-0.25	-0.25	0.13	0.25	-0.25	-0.25	-0.25	0.25	0
0.25	-0.25	0.25	0.25	0.38	-0.25	0.13	-0.25	-0.25	-0.25	0	0.25	0.13	0.25	-0.12	0.25	-0.25	0	0.13	-0.25	-0.12	0.13	-0.167	0.13	0.13	0	0.13	0.25	0.25	-0.25	0.13	-0.25	-0.25	0.25	-0.25	0	-0.25	0	-0.167	-0.25	0	-0.25	-0.25	-0.25	-0.25	0	-0.25	0.25	-0.25	0.25
0.25	-0.167	0	-0.25	-0.25	0.13	0.25	-0.25	-0.25	0.25	0	0	-0.18	0	-0.18	-0.25	0	0	0	0.38	-0.25	-0.12	0	0	0.25	0.13	-0.25	0	-0.25	0	-0.25	-0.25	-0.12	-0.25	-0.25	-0.12	0	-0.167	-0.25	-0.25	-0.25	0	0	-0.25	-0.25	0.25	-0.25	0.13	-0.25	0.38
-0.25	0	0.13	0	-0.12	0.25	0.38	-0.25	-0.25	-0.25	0	0.13	-0.18	-0.25	-0.25	0.25	0.25	-0.25	-0.25	-0.25	-0.18	-0.25	0	0	-0.25	-0.25	0	-0.12	0	0.13	-0.25	-0.25	-0.25	0	0	-0.25	-0.25	-0.25	-0.25	-0.25	-0.25	-0.25	-0.25	-0.25	-0.25	0	-0.25	-0.25	0	0
-0.25	0	0.25	-0.25	0	-0.18	0.13	-0.25	0	-0.25	-0.25	0.13	-0.25	-0.25	0.25	-0.167	-0.25	-0.25	0.25	0	0	-0.25	0	0.25	-0.12	0	0.13	0.13	0.13	0.25	0	-0.25	0	0.25	0.25	0.25	-0.25	-0.25	-0.12	0	-0.25	0.25	-0.12	-0.25	-0.25	-0.25	-0.25	0.13	-0.25	0
-0.18	0.25	-0.12	-0.25	-0.25	0	0	-0.25	-0.167	-0.25	-0.167	-0.25	0.25	-0.25	0.13	-0.25	0.25	-0.167	-0.25	0.13	0	-0.25	-0.25	0.38	-0.25	0	0.38	0.25	0.13	-0.25	-0.12	0.13	0	-0.25	0	-0.25	0	-0.25	0	0	0.13	-0.25	-0.25	-0.25	-0.25	-0.25	0.13	0	-0.18	0.13
0	0.38	-0.25	-0.25	-0.25	-0.18	0.38	0.13	0	0.13	-0.25	0	0	-0.25	-0.167	-0.25	-0.25	-0.25	-0.25	0.13	0.13	-0.12	0	-0.12	0	-0.25	-0.25	0	-0.18	-0.25	-0.25	-0.25	0.25	-0.25	0.13	0.38	0.13	-0.25	-0.18	-0.12	-0.25	-0.25	-0.12	-0.25	0	-0.25	0	0	0.13	-0.25
[truncated: 5,000 more columns]

## Sheet: Difference of means_1 and 2
-0.136212	-0.0795253	-0.00619192	0.0935707	-0.0153687	0.0300707	-0.268197	0.054596	0.0884899	-0.00646465	-0.0276566	-0.104293	0.0380657	0.0773586	-0.00640909	0.0191111	-0.015202	0.0975808	-0.0259747	-0.0505556	0.0635859	0.0252525	0.0404444	-0.128601	0.0495	-0.0341566	0.00791414	-0.0805051	-0.0215152	-0.0201465	0.0886364	0.0782677	-0.0405556	-0.00516667	-0.157152	-0.0276061	0.0583687	0.0741313	0.0890455	0.10797	-0.0268182	0.0215657	0.129293	0.0667727	0.0217879	0.0444798	0.0733333	-0.00964646	0.0143939	-0.121515
[truncated: 5,000 more columns]
