# Supplementary material for: Human magnetic sense is mediated by a light and magnetic field resonance-dependent mechanism
Source: Sci Rep. 2022 May 30;12:8997. doi: 10.1038/s41598-022-12460-6 (PMC9151822; doi:10.1038/s41598-022-12460-6)
Supplement: Supplementary file 2 — Supplementary Information 2. [file 41598_2022_12460_MOESM2_ESM.zip › Appendix S2_#47.xlsx]

## Sheet: Original data
-0.37
0.01
0.44
0
0.13
0.07
0.13
0.51
-0.24
0.13
-0.292
0
-0.37
-0.37
0.375
-0.37
-0.25
0.01
0.13
-0.37
-0.5
0.25

## Sheet: Resampled 10,000 data sets
0.01	0.13	0.13	-0.37	-0.24	0.13	0.13	-0.292	0.375	0.01	0.13	0.01	0.44	-0.37	-0.37	0.13	0.375	-0.292	0.13	0.44	0.07	-0.292	0.13	-0.5	0.13	-0.25	0.51	0.375	-0.292	0.13	0.44	0.13	0.01	0.13	0.44	-0.25	-0.37	-0.37	0	0.13	0.44	0.07	0.13	0.13	0	0.13	-0.24	-0.25	0	0.375
-0.37	-0.5	-0.292	0	-0.37	0.01	0.07	-0.292	-0.25	0.01	-0.5	-0.37	0.07	0.13	0	0.13	0	0.44	0.13	-0.37	0.13	0	-0.37	0.375	0	-0.24	0.375	-0.292	-0.37	0.13	-0.292	-0.5	0	-0.37	0.13	-0.37	0.01	0.01	0.44	-0.37	0	-0.24	0.51	0.44	0.07	0.01	0.13	0.01	-0.37	0
0.44	0.375	0.13	0	0.01	0.07	0	0.51	0.375	0.375	0.13	-0.5	0.51	0.01	0.375	-0.37	-0.37	-0.37	0	0.01	0.375	0.51	0.07	-0.292	-0.37	-0.37	0.13	0.13	-0.37	-0.37	0.13	0.25	0.375	0.375	-0.292	0.01	-0.25	-0.24	-0.24	0.375	0	0.01	-0.37	0.13	-0.37	0.01	-0.25	-0.24	-0.37	0.13
-0.5	-0.25	0.375	0.07	0.01	-0.5	0.44	-0.37	0.13	-0.24	0.13	-0.25	0.375	-0.37	0	0.25	0.375	0.13	0	0.13	0.13	-0.37	0.44	0.375	0.44	-0.37	0.13	-0.292	0.13	-0.37	-0.37	0.13	0.51	-0.292	0.44	0.375	0.01	-0.24	0.44	0.13	0.13	-0.37	-0.25	0	-0.5	0.13	-0.37	-0.37	-0.37	-0.37
-0.37	-0.25	-0.37	0.13	0	0	-0.37	-0.24	-0.37	0.01	-0.37	-0.292	0	0.13	0.25	0	0	-0.24	0.13	0.01	0.51	0.13	-0.37	0	0	0.13	-0.25	0	-0.25	-0.37	0.07	0.01	-0.37	-0.5	0.25	-0.37	0.01	-0.37	0.44	0.13	0.13	-0.24	0.13	0	0.375	0	0	-0.37	0	-0.25
0.44	-0.24	-0.25	0.07	0.01	0.13	-0.37	0.44	0.13	0	0.25	-0.37	-0.37	0.07	0.375	0.44	0.44	-0.37	0.44	0.07	0.01	-0.25	0.13	0.375	0	-0.37	0	0.01	-0.37	-0.37	0.13	0	0.44	0.44	0.51	0	0.01	-0.37	0.01	-0.37	0.13	0.25	0.13	0.375	-0.5	-0.37	0.25	0	0.13	-0.37
0.13	0.375	0.13	0.01	-0.5	0	-0.37	0.01	-0.25	0.51	0.13	0.07	0.44	-0.37	0.01	-0.24	0.25	0.07	-0.37	0	0.375	0.07	-0.292	0	0.13	0.51	0.13	0.13	0.07	0.51	-0.37	0	0.25	-0.25	0.13	-0.25	0.01	0.01	0.13	0.01	0.13	-0.24	0.44	-0.37	0	-0.5	0.07	0.13	0.13	-0.37
-0.37	0	0.375	0.07	0.44	0.25	0	-0.24	0.13	-0.5	0.44	-0.292	0.375	-0.37	0.13	0.13	0	0.13	-0.292	0.13	-0.37	-0.5	0.375	-0.37	-0.292	0.13	0.25	-0.37	0.375	0.01	0.375	-0.24	0	-0.25	0.01	-0.37	-0.5	-0.24	-0.37	0.13	0.07	-0.37	-0.37	0	-0.5	0.13	-0.5	0.07	-0.37	-0.37
0.25	-0.37	0.375	-0.5	-0.37	0.01	0.13	0.07	-0.37	-0.37	0.07	0.25	-0.292	-0.292	0.13	-0.292	-0.37	-0.37	-0.37	0.13	-0.37	0.07	-0.25	0	-0.24	0.07	0	-0.5	0.01	-0.292	0.13	0.44	-0.37	-0.37	0.13	0.01	-0.37	0.13	0.25	-0.25	-0.37	0	0.13	-0.37	0.01	0.01	0.13	0.13	0.44	0
0.25	-0.37	0	0.51	-0.292	0.13	-0.37	-0.24	0.13	-0.37	-0.24	-0.37	0.01	0	0.13	0.51	-0.37	0.07	-0.37	0	-0.24	-0.25	0.51	0.25	0.375	0.13	-0.37	-0.37	-0.37	0.13	0.13	-0.37	0.25	0.13	0.01	0.13	0.44	0.01	0.13	-0.37	-0.37	-0.24	0.13	0	-0.37	-0.37	-0.24	0.07	-0.37	0.01
0	0.13	0.44	0.13	-0.37	0.44	0.51	0.44	-0.24	-0.37	-0.37	0	-0.37	0.25	0.01	-0.5	-0.37	0.13	0.375	-0.292	-0.5	0.13	0.375	0.13	-0.25	0.13	-0.37	-0.37	0.375	0.44	-0.5	-0.5	0.13	-0.37	0	-0.37	-0.37	-0.25	-0.37	0.44	-0.37	0	0.375	-0.5	0.13	-0.37	0.01	0.01	-0.5	-0.37
0.25	0.01	-0.292	0.07	0.51	0.25	0	0.44	-0.37	-0.37	0.07	0.07	-0.37	-0.37	0.44	-0.5	0.375	0.25	-0.37	-0.37	-0.37	0.13	0.13	0.44	0	0.13	0	0.01	-0.25	0.13	0.01	0.13	0.13	0.13	-0.25	-0.37	0.44	0.13	-0.25	0.44	0.13	-0.25	0.25	0	0.07	0.51	0.375	0.25	0.51	0.25
0.25	0.44	0.25	-0.37	0	-0.37	-0.24	-0.5	0.01	0.13	-0.37	-0.292	-0.37	0	0	0.01	0.13	-0.25	0.01	0	-0.292	0.44	0.13	0.44	0.51	-0.37	0.13	-0.37	-0.37	0	0.44	0.13	-0.292	0.44	-0.37	-0.24	0.44	-0.24	0.13	0.44	0.13	-0.37	-0.5	0.375	-0.25	0.25	0	-0.37	0.13	0.51
-0.292	0.13	0.51	-0.292	0.01	0.01	0.01	0.25	0.01	0.13	-0.37	-0.37	0.51	-0.292	-0.24	-0.25	-0.24	0.51	0.51	-0.5	0.13	-0.37	0.13	0.01	0	-0.24	-0.24	0.25	0.25	0.13	0	0.51	-0.25	0.13	0.01	0.01	0.375	-0.37	0.375	-0.37	0.01	0.51	-0.292	-0.37	0.07	0.13	-0.37	0	0.25	0.25
0.01	-0.37	-0.37	0.51	0.13	0.01	0.07	-0.37	-0.5	-0.292	0.13	0.375	-0.37	0.01	0.13	0.07	-0.292	-0.37	0	0.375	-0.292	-0.37	0.07	-0.24	-0.37	-0.25	-0.25	-0.37	-0.25	-0.37	0	-0.292	0.13	-0.37	0.01	0.01	0.51	0.07	0.44	0.13	-0.5	-0.37	0.07	0.01	0.01	0.375	-0.37	0.01	-0.5	0.51
0	0.13	0.13	0.13	0	-0.37	0.44	0.01	0.01	0.07	0.44	-0.24	0.13	-0.37	0.01	0.13	0.25	0.44	0.375	0.25	-0.25	-0.37	-0.37	0.13	0.07	-0.24	0.13	-0.37	-0.37	-0.37	-0.37	0.375	0.44	0.01	0.01	0.51	0.375	0.375	-0.5	0.375	-0.37	0.13	-0.25	-0.25	-0.25	-0.37	0.51	0.01	0.375	-0.37
0.13	-0.5	-0.25	-0.37	0	0.01	0.13	0.07	-0.292	0.13	0.13	-0.24	-0.37	-0.37	0.01	-0.37	0	-0.37	-0.24	0.07	0.51	0.13	-0.37	-0.24	-0.37	0.01	0.01	-0.37	-0.5	0.13	-0.37	-0.37	0	0.07	-0.37	-0.37	-0.25	-0.292	0.13	-0.37	-0.37	0	-0.25	0.44	0.375	-0.24	0.375	0.25	0.25	-0.292
-0.5	-0.37	0.07	-0.37	-0.37	-0.24	0.07	0.51	0.13	0.13	0.51	0.25	-0.25	0.01	-0.24	-0.5	0.13	-0.37	0.13	0.375	0.01	0.375	0	-0.25	-0.25	-0.25	0.51	0.25	-0.37	0	0.01	0.13	0.51	0.01	0	-0.25	-0.37	0	0.07	0	0.13	0.13	-0.25	0	-0.37	0	-0.24	0.01	-0.25	0.13
0.01	0.13	0	-0.5	0.07	0.07	0.13	0.13	0.13	0.13	0.13	-0.37	0	0	0	0.13	0.375	0.01	-0.37	0.13	-0.292	0.375	-0.37	-0.37	0.07	-0.24	0	0	-0.37	-0.37	-0.5	-0.37	0.01	0.13	0.44	0.44	-0.25	0.01	0.01	0.44	0	-0.37	-0.25	0.51	0.375	-0.37	-0.37	-0.5	0.51	0.13
0.25	-0.24	-0.37	0.13	0.375	0.01	0.01	-0.37	0.13	0	0	-0.37	-0.292	0.44	0.13	0.25	-0.24	0.07	0.25	0.375	-0.37	0.375	0.07	-0.25	0.13	0.13	0.01	-0.292	0.44	-0.292	-0.25	0.13	0	-0.37	0.13	0.44	0.07	0.44	-0.292	-0.37	-0.37	0.51	0.44	-0.37	0.13	0.13	-0.37	-0.37	0.375	0.44
0.375	-0.25	-0.37	-0.25	-0.37	0.13	-0.37	-0.37	0	0.07	0.01	-0.5	-0.37	0.01	0.375	0.13	0.13	-0.37	0	-0.37	0	-0.37	0.13	-0.5	-0.37	0.01	0.44	0.01	0.13	0	-0.25	0.51	0.51	-0.37	0.51	-0.37	-0.25	0.13	-0.25	0.44	0.25	0.13	0.375	-0.24	-0.24	0.13	-0.5	-0.37	0.07	0.13
-0.37	0.01	0.25	-0.25	-0.25	-0.5	-0.5	0	0	0.13	0.07	0.01	-0.37	0.01	-0.37	-0.37	0.13	-0.37	0.51	0.01	-0.37	-0.5	0.44	0.25	0.51	-0.5	0.44	0.07	-0.292	0.13	0.01	0.13	0	0.13	0.13	-0.292	0.25	0.07	-0.24	0.44	0	0.13	-0.292	0.13	0.01	-0.37	0.01	0.01	0.13	-0.37
[truncated: 5,000 more columns]

## Sheet: 10,000 means of resampled data
0.00104545	-0.0840909	0.0273182	-0.0655455	-0.0712273	-0.0145455	-0.0204545	-0.0183636	-0.0432727	-0.0307727	0.025	-0.172318	-0.0424545	-0.0956364	0.0584091	-0.0491818	0.0321818	-0.0678182	0.0276364	0.0274091	-0.0666364	-0.0412273	0.0335455	-0.0107727	-0.00668182	-0.105	0.0779545	-0.124136	-0.137	-0.0592727	-0.0635	0.0165	0.109682	-0.0630455	0.0912727	-0.0880455	-0.00136364	-0.0725909	0.0219545	0.0718182	-0.0472727	-0.0540909	0.00163636	0.00318182	-0.0784091	-0.0461364	-0.0890909	-0.0854545	0.00909091	-0.0121364
[truncated: 5,000 more columns]
