# Supplementary material for: Human magnetic sense is mediated by a light and magnetic field resonance-dependent mechanism
Source: Sci Rep. 2022 May 30;12:8997. doi: 10.1038/s41598-022-12460-6 (PMC9151822; doi:10.1038/s41598-022-12460-6)
Supplement: Supplementary file 2 — Supplementary Information 2. [file 41598_2022_12460_MOESM2_ESM.zip › Appendix S2_#48.xlsx]

## Sheet: Original data
0.12
-0.13
-0.19
0
0
-0.25
-0.13
-0.13
0.12
0
0.125
0
0.12
0.12
-0.125
0.12
0
0.12
-0.13
0.12
0.25
-0.25
0.12
-0.13
-0.19
0
0
-0.25
-0.13
-0.13
0.12
0
0.125
0
0.12

## Sheet: Resampled 10,000 data sets-1
-0.13	-0.13	-0.13	-0.25	-0.13	-0.25	-0.13	0	-0.13	0.12	0.125	0.12	-0.25	0	0	-0.25	-0.13	0.12	0	-0.13	0.12	-0.13	0	0.12	0	-0.13	-0.25	0	0	0.12	0.12	0.25	0	0	0	-0.25	0.12	0.125	0	-0.13	0.12	0.12	0.12	0.125	-0.19	0.125	0.12	0.12	-0.13	-0.13
0	-0.19	0.12	0	-0.25	0.12	0.125	0.12	0	0.12	-0.19	0	-0.125	0	-0.13	0.125	0.12	-0.13	0.25	0.12	-0.13	0.25	0.12	0	-0.25	0	0.12	-0.13	0.12	-0.13	-0.19	0.12	-0.13	0.12	-0.13	0.12	0.12	-0.13	0	0	-0.25	-0.13	0.25	-0.125	0.12	-0.13	-0.13	0.12	-0.13	0.12
0	0	-0.13	0.12	0.12	0	0	0.25	0.12	-0.13	-0.13	0.12	0	-0.25	0	0.12	0	0.12	0.125	0.12	0.12	0.125	-0.13	0.12	0.125	0.12	-0.25	0	-0.19	0	0.125	-0.19	0	-0.13	0	0	0.125	-0.13	0	-0.19	-0.13	0.12	0	0	0.12	0	-0.13	0.12	0.12	-0.25
0	0	0.12	-0.19	0.12	0.12	0.12	0.12	0	-0.19	-0.13	0.25	0	0	0.12	-0.13	0.12	-0.25	0.25	-0.125	0.12	0	-0.13	0	-0.25	0	0	-0.13	0	0	0.12	0	0.12	0.12	0	0.12	0	0.12	0	-0.19	-0.13	0.12	-0.19	0.12	-0.13	-0.13	0.12	-0.19	-0.25	-0.25
0.12	-0.13	0.125	0	-0.125	0.12	-0.13	0	0	0	-0.19	0	-0.25	-0.13	-0.13	0	0	-0.13	0.12	-0.13	-0.13	-0.13	-0.25	0.25	0	0	0.12	-0.13	-0.13	0.125	-0.13	0.12	-0.13	0	0	0	0	-0.19	-0.13	-0.25	-0.13	-0.19	-0.13	-0.19	-0.25	0.12	-0.13	0.12	0	0
0	0.12	0.12	0.12	-0.19	0.12	-0.13	0	-0.25	-0.13	-0.13	0	0	-0.13	-0.125	-0.19	0.12	-0.13	0	0	-0.13	0	-0.13	0	0.12	0	0.12	-0.25	0	-0.13	-0.25	0.12	0	-0.13	-0.13	0.125	0.12	-0.125	0.12	0	0.12	-0.13	-0.13	0.12	-0.13	-0.13	0.12	0.12	0.12	0
0	0.12	-0.13	-0.19	0.12	0.125	-0.13	0.12	-0.25	0.12	-0.13	0.12	0.12	0	-0.13	0	-0.13	0.12	0.12	-0.19	-0.13	-0.19	0	0.12	-0.19	0	-0.13	-0.13	0.12	0.12	-0.13	0	0	0	0	0.12	-0.25	-0.13	0.12	0.125	-0.125	0.12	-0.25	-0.25	0.12	0.12	0.25	-0.13	0	0.12
0.12	0	0.12	0.12	0	0	-0.25	-0.13	0.12	-0.13	0	-0.13	-0.13	0	-0.13	-0.13	0	0.125	0	0	0	0.12	-0.19	0	0	-0.25	0.125	0	-0.125	0	0.12	0.12	-0.13	0.12	0.25	-0.13	-0.25	0.125	-0.19	0.12	0	-0.13	0.125	-0.19	0	0	-0.19	-0.13	0	-0.13
0	-0.25	-0.25	0	-0.13	-0.13	-0.13	0.12	-0.13	-0.13	0.12	0	0	-0.25	0.12	-0.13	0.12	-0.19	-0.13	0	0	-0.13	-0.25	0	0.12	-0.13	-0.13	-0.13	0.12	0.12	0	0	0.12	0.12	0.12	0	-0.13	-0.13	-0.13	-0.13	-0.25	0.25	0.25	0.12	-0.13	-0.19	0	0	0	-0.13
0	-0.13	0	-0.25	0.12	-0.19	0.12	0.12	0.25	-0.19	-0.25	0.25	0.12	0	-0.25	0.12	-0.13	0.25	-0.13	-0.25	0	0.12	0.125	0.12	0.12	0	-0.13	-0.19	-0.13	-0.13	-0.25	0.12	-0.25	0.12	-0.13	0	0	0	-0.25	0	-0.19	0	0.12	0.12	-0.125	-0.25	0.12	-0.13	0	-0.13
-0.25	0.12	0.12	-0.13	-0.125	-0.13	0.125	-0.25	-0.13	0.12	-0.13	0.12	-0.13	-0.25	0.25	0	-0.25	-0.13	0.12	-0.25	0.12	0.12	-0.19	0	0	0	0.25	-0.25	0	-0.13	0	-0.125	0.125	0	0.12	-0.25	0.12	0	0.25	-0.25	0	-0.13	0.125	-0.13	0	0.12	0	0.12	-0.13	0.12
0	0.12	-0.13	-0.13	-0.13	0.12	0.125	-0.13	0.12	-0.13	0.12	-0.125	0	-0.13	-0.13	0.12	0	0.12	0.12	0.25	-0.13	0	0.12	0.12	0.125	-0.13	0	0	-0.13	0	-0.13	-0.13	-0.13	-0.25	0.12	0.12	0.12	-0.125	0	0.12	0.12	0.25	0.12	0.12	-0.25	0.12	0.12	0	0.12	0.12
0	0.12	0.25	0.12	0	-0.25	0.12	0.12	0	-0.125	0.12	0.125	0.12	0	0.12	-0.13	0	0.12	-0.13	-0.13	-0.19	-0.13	0.12	0.12	-0.13	0.12	0.125	-0.13	-0.25	0.12	-0.13	0	0	0.12	0.12	-0.19	0.125	0.12	0.12	0.12	-0.13	-0.13	0.12	-0.13	0	0.125	0.25	0	-0.19	-0.25
0	-0.19	0.12	-0.19	0	-0.25	-0.13	0.12	-0.13	0.12	-0.13	-0.25	0	0.12	0	0	-0.13	0.12	-0.25	0.125	0.12	0	-0.19	-0.13	0	0	0.12	-0.13	-0.13	-0.13	-0.13	0.125	-0.13	0	0.12	0	0.125	0.12	-0.19	0.12	0.12	-0.13	-0.13	0	0	0.12	0	0.12	0.125	0.12
-0.13	0	0.125	0.12	0.12	-0.19	0	0.12	0.12	-0.25	-0.13	-0.13	0.12	0.125	0	-0.13	0.12	0.12	0.12	0	0.125	0.125	-0.25	0.25	-0.25	-0.19	-0.125	-0.13	0.12	0.12	0	0	0.12	-0.125	0.12	-0.13	0.12	0.12	0.12	0.12	-0.25	-0.25	-0.13	0	0.25	0	-0.19	0	0.125	-0.13
0	0	0.125	0	0.12	0.125	0.12	-0.13	-0.25	0.125	0.12	-0.125	-0.13	0	0	0.12	-0.13	-0.25	-0.13	0	-0.125	0.12	0	-0.25	0.12	0.12	0.12	-0.13	0.12	-0.25	-0.25	-0.25	0	0.12	0	0.125	0.125	0.12	0	0.12	0.12	0.12	0.12	-0.13	0	0	0.12	-0.25	-0.13	-0.19
-0.125	-0.13	0	0	0	-0.25	0.12	0.12	0.12	0.12	0	0	0.125	0	0.125	-0.25	0	0.12	0.12	-0.19	0	0	-0.25	0.12	0	-0.13	0.12	0	0	0.12	0.125	-0.19	0.12	-0.19	-0.13	-0.13	-0.13	0.12	0.12	0.12	-0.19	0.12	-0.13	0	-0.13	0.25	0	-0.25	0	0.12
0.125	0.12	0	0.12	0	0.12	0	0	-0.19	0.12	0.12	0.25	-0.13	-0.13	0.12	0.25	-0.25	-0.13	-0.13	0.12	0	0.12	0	-0.13	0.12	-0.13	0	0	0.12	0	0.12	0.12	0	0.12	0.12	-0.13	0	0.12	-0.13	-0.13	-0.125	-0.13	0.12	0.25	0.12	0	0.25	-0.13	0.12	0
-0.25	-0.25	0.12	-0.25	0.12	0.12	0	-0.25	0.12	0.12	-0.25	0	-0.19	0.125	0	0	0.12	0	0	0.125	-0.13	0	0	0	0	-0.19	-0.125	-0.13	-0.19	-0.13	-0.125	-0.13	0.12	0	-0.13	0	0.25	-0.25	0.12	0	-0.13	-0.25	0.12	0	0	0.12	0	0	0.12	0.12
0	0	0.12	-0.13	0	0.12	-0.125	0	0	-0.25	-0.13	-0.19	-0.19	0	0.12	-0.13	0.12	-0.13	-0.13	0.12	0	0.125	0	-0.25	-0.13	0	0.12	0	0.12	0	0.12	0.125	-0.13	-0.13	-0.13	0	0.12	0.12	0.12	0.12	0	-0.13	0.25	0.125	-0.13	0	-0.13	0.12	0	0.12
0.12	0.12	-0.19	0.12	-0.25	0.125	0.25	0	-0.19	0	0.12	-0.19	0.12	0.25	0.12	0	-0.13	-0.13	-0.25	0.12	-0.13	-0.19	0.12	-0.13	-0.13	-0.19	0	0.12	0.12	-0.13	0	0	0.12	0	0.25	0.12	0	0	0	0.12	0.12	0.12	0.12	-0.13	-0.13	0.12	-0.13	0.12	-0.13	-0.19
-0.13	0	-0.13	-0.19	0.12	0.12	0	0	-0.13	0.12	0.12	0.12	-0.13	-0.13	0.12	0.12	0.12	0.12	-0.13	-0.25	0.12	0.125	0	0.12	0.12	0.12	0.12	0.12	0.12	0.12	-0.13	-0.13	0.12	0	-0.13	0.25	0.12	0.12	-0.13	-0.19	0.12	0	-0.125	0	0	0.12	0	0	0.25	0.25
[truncated: 5,000 more columns]

## Sheet: Resampled 10,000 data sets-2
-0.13	0	-0.13	0.12	0.12	0.12	-0.25	-0.13	-0.13	-0.13	-0.13	-0.13	-0.13	0.12	0.12	0.12	0.25	0	-0.13	0.12	-0.13	-0.13	0	0.12	0.12	0.125	0.125	-0.125	0.12	-0.25	0.12	0.12	0.12	-0.13	0.12	-0.19	0	0.25	0	0	0.12	0	0	0.12	-0.13	0	0.125	-0.19	0	-0.125
0.125	0.25	-0.25	0	-0.125	-0.13	-0.19	0	-0.19	0.12	-0.125	-0.19	-0.13	-0.125	0	-0.19	-0.25	0.25	0.12	-0.13	-0.13	0.12	-0.25	0.12	-0.25	-0.25	0	-0.13	-0.13	0.25	0	-0.19	-0.13	0.12	-0.25	0.125	0.25	-0.25	0.12	-0.19	-0.25	0	0.12	-0.13	0	-0.25	0.12	0	-0.19	0.125
-0.13	-0.13	0.125	-0.13	0	-0.25	-0.13	0	-0.13	0	0	0	0.12	0.12	-0.13	0.12	-0.13	-0.13	0	0.12	0	0	0	0.12	-0.19	-0.25	0.12	0.12	0.12	-0.13	0	0	0	-0.13	-0.13	-0.13	0.12	0	0	0.12	0	-0.13	0.125	0	-0.13	-0.13	0	0.12	0.25	0
0	0	0	0.12	0	0.12	0	0	0	0	0	-0.13	-0.25	0.12	0.12	0	-0.125	0	-0.13	0	-0.13	0.12	-0.13	0	0	0.12	0	0.12	-0.25	0	-0.13	-0.13	0	0	0.12	0.125	0.12	0.12	0.12	-0.13	0.12	-0.25	-0.125	-0.19	0	-0.13	-0.25	0.25	0	0
0	0.12	0.12	0	0.125	0.12	0.125	0.12	-0.13	0.125	0.25	0.12	-0.13	-0.13	-0.13	0.12	0	0.25	-0.19	-0.13	-0.13	0	-0.19	-0.25	-0.25	-0.25	0.125	0.125	0.12	0.12	0.12	0	0	0.12	-0.19	0.12	0.12	-0.13	0.12	0.12	-0.19	0.12	-0.13	0.12	-0.125	0.12	0.12	-0.13	-0.13	0.12
0.12	0.12	0	-0.13	0	-0.13	0	0.12	-0.13	-0.13	-0.13	-0.125	0.12	0.12	0	-0.13	-0.13	0.12	0.12	0.125	0	-0.19	0	-0.25	-0.19	0	0	0.12	0	0.12	0.125	-0.13	0.12	-0.19	0.12	0.12	-0.13	0	0.12	-0.25	0	0.12	-0.125	-0.13	0.12	-0.19	0.12	-0.125	-0.13	-0.13
0.12	-0.19	0.12	0	0.25	-0.13	-0.125	-0.25	0	0	0.12	-0.13	-0.25	0	0	-0.19	-0.25	-0.13	-0.13	0.125	-0.13	-0.25	-0.25	0	0	0.12	0.12	0.125	0.12	-0.13	-0.13	0	0.125	-0.25	0.12	0	0.12	0	0.12	-0.13	-0.25	0	0.12	0.12	-0.13	0.12	0	0.12	0.12	-0.25
-0.25	0	0	-0.25	-0.19	0.12	0.12	0	-0.25	0	0.25	0	0.12	-0.13	-0.19	0.12	0	-0.19	0.12	0.125	0	0	0	0.125	0	-0.19	0	-0.25	-0.125	-0.13	-0.13	-0.25	0.125	0.25	0.12	-0.13	0.125	0.12	0.12	0	-0.19	-0.13	0.12	0	0.12	0.12	0.12	0	0.12	-0.13
-0.19	0	-0.25	0	0.12	0.125	-0.19	0	-0.13	-0.125	0.12	0	0.125	-0.19	-0.125	0.12	-0.13	-0.25	0	0	0	-0.13	-0.13	0.12	0	-0.13	0	0.125	-0.13	0.12	-0.125	0.12	-0.19	-0.13	-0.125	0.12	-0.13	0	-0.13	0.125	0	0.125	0	0.12	0	-0.13	0	0	-0.13	0.12
-0.13	0.12	-0.25	0.12	0.12	0.12	0	0	-0.13	0.12	0.125	-0.13	0.12	0.12	0.12	0	0	-0.13	0.12	0	0	0	0	-0.13	0.12	-0.125	0	-0.25	0	-0.13	-0.25	-0.13	-0.25	-0.13	0	0	-0.13	-0.13	-0.13	-0.13	0.12	0.12	0	0	0.12	0	-0.25	0.12	-0.13	-0.13
0	0	0.125	0.25	-0.13	0.12	-0.13	0	0.12	0.125	-0.25	0	0	0	0.12	-0.125	0	0	-0.13	0.12	0	-0.13	0	0	-0.125	0.12	0	0.25	0.12	-0.13	0	-0.13	0.12	0.12	0	0.12	0.12	-0.13	0	0	0.25	0.12	0	0	0.12	0	0.12	-0.19	-0.13	-0.125
-0.13	-0.25	-0.13	0.12	0.12	-0.25	-0.13	-0.19	0.12	-0.125	0	0	-0.125	-0.25	0	0	0	0	0.12	0.12	0	0	0	-0.125	0.12	-0.125	0	0.12	-0.13	0	0.25	0	0.125	0.12	0	0	0.25	0	0	0	0	0	0.12	0.12	-0.25	0	0.25	0	0	0
0	0	-0.25	-0.25	-0.13	0.25	0.125	-0.13	-0.13	0.12	-0.13	-0.25	0	0.12	-0.25	-0.13	-0.13	0.12	0	-0.13	0.12	0.125	0	0	0	-0.25	-0.13	0	0	-0.13	0.12	0.125	0	0.12	0	0	0.12	-0.125	-0.125	0.25	-0.13	0	0	-0.13	0	0.12	-0.25	0.12	0	0.12
[truncated: 5,000 more columns]

## Sheet: Difference of means_1 and 2
0.0216783	-0.0285315	0.0817308	-0.0458741	-0.0383566	-0.0241783	0.0627972	0.0553846	0.0485664	-0.0281469	-0.0511014	0.089458	-0.0107343	-0.0273776	0.0351748	-0.00980769	0.0543007	0.000332168	0.00550699	-0.060542	0.0234965	0.0562238	0.011486	0.0374476	0.0332517	0.0384615	-0.0131469	-0.106469	0.00382867	0.0234441	-0.0429196	0.0491783	-0.0156469	0.00868881	0.0268531	-0.0265385	-0.0302797	0.0266084	-0.0284965	0.00494755	-0.0233217	-0.025035	0.0165559	-0.00949301	-0.0173951	0.0555594	0.00269231	-0.0132168	0.0273776	0.00524476
[truncated: 5,000 more columns]
