# Supplementary material for: Human magnetic sense is mediated by a light and magnetic field resonance-dependent mechanism
Source: Sci Rep. 2022 May 30;12:8997. doi: 10.1038/s41598-022-12460-6 (PMC9151822; doi:10.1038/s41598-022-12460-6)
Supplement: Supplementary file 2 — Supplementary Information 2. [file 41598_2022_12460_MOESM2_ESM.zip › Appendix S2_#49.xlsx]

## Sheet: Original data
0.12
-0.13
-0.19
0
0
-0.25
-0.13
-0.13
0.12
0
0.125
0
0.12
0.12
-0.125
0.12
0
0.12
-0.13
0.12
0.25
-0.25
0.12
-0.125
0.12
0
0.12
-0.13
0.12
0.25
-0.25

## Sheet: Resampled 10,000 data sets-1
0	0.12	0.12	0.12	0	0.12	0	-0.25	-0.13	-0.13	0.25	0.12	-0.25	-0.125	-0.13	-0.13	0.12	-0.25	0.12	0	0.12	-0.25	0.12	-0.25	0.12	0	0.125	-0.19	0	0.12	0	-0.125	0.12	0.12	-0.25	-0.13	-0.25	0.12	0	0.25	0	0.12	0.12	-0.13	0.12	0.12	-0.25	0.12	-0.13	0.12
0.12	0.12	-0.25	0.12	0.12	0.125	0.12	-0.13	-0.125	0.12	0	-0.13	0.12	-0.25	0.25	-0.25	0	-0.25	-0.13	0	-0.13	-0.13	0.12	0.12	0.12	0.12	0.25	0.12	0	-0.25	0.12	0	0.12	-0.25	0.12	0.12	0	0.12	0.25	-0.13	-0.13	0	0	0	0	-0.25	0.25	0	0.12	-0.25
0	-0.13	-0.13	0	-0.19	-0.13	0.12	0.12	0.25	-0.125	-0.25	0.12	-0.125	-0.25	0.12	0.12	-0.13	0	0	-0.19	-0.13	0.12	-0.25	0.12	-0.13	-0.25	-0.125	0	-0.19	-0.25	0.12	0	0.12	-0.13	0	-0.19	-0.125	0.12	0.12	0.25	-0.13	0.25	0.12	0.12	0	0.12	0.12	0	0.12	0
0.12	0	0.25	0.12	0.12	0	-0.19	0	0	0.12	0.25	0.12	0	0.12	0.25	-0.13	0.12	-0.25	0.12	0	0.25	0.12	0.12	-0.125	-0.13	0.12	-0.13	0	0.12	-0.13	0	0.125	0.12	0.12	-0.13	0.12	0.12	0.12	-0.13	0	0.12	-0.25	-0.125	0.12	-0.13	-0.13	-0.25	0	0.12	-0.13
0.12	0	0	-0.125	0.12	0	0.12	0.12	0	-0.125	0.12	0.12	-0.13	-0.13	-0.25	0.12	-0.13	-0.19	-0.13	0	-0.19	0	0.12	-0.125	-0.19	0.12	0.12	0.12	0.12	0.12	0.25	0	0.25	0.125	-0.13	-0.25	0	0.12	0.12	0.12	0.12	0.12	0.12	-0.25	-0.19	-0.13	0	0.12	0	-0.13
0	-0.25	0	0.12	0.12	0.12	0.12	0.12	-0.13	0.12	-0.125	0	-0.13	-0.19	-0.19	0.12	0	0	0.12	-0.25	0.12	-0.25	0.12	0	0	-0.25	-0.13	0	0.25	-0.19	0.25	0.12	0.12	0.25	0.12	0.125	-0.25	0.125	0.12	0	-0.13	0.12	-0.25	0	-0.25	0.12	0.12	0.12	0.12	0.25
0.12	0	0	0.125	0.12	0.12	0.12	-0.25	0.12	-0.13	0.12	0.25	0	0	-0.13	-0.125	0.12	0	-0.125	0.12	0.25	0.12	-0.25	0	-0.125	0.12	0.12	-0.13	0.12	-0.25	0.25	0.12	-0.13	0	0	-0.25	0	0.25	-0.13	0.12	-0.13	-0.13	-0.25	-0.13	0.125	-0.13	-0.13	-0.125	0	-0.13
0	0.25	-0.13	-0.25	0.12	-0.13	0.12	0.12	0.12	0.12	0	0.12	-0.13	0	-0.13	-0.25	0.12	0.12	0.12	-0.25	0.12	0	0.12	-0.25	0	0.12	-0.25	0.25	0	0.12	-0.125	-0.25	0.12	0.12	-0.13	0.125	0.12	0	0.25	-0.19	-0.19	-0.13	0.12	0.12	0	0	-0.125	0.12	0.12	-0.125
0.25	-0.13	0.12	0.12	-0.25	0.12	0.12	-0.25	-0.25	0.12	-0.19	-0.25	-0.13	0.25	0.25	0.12	0	0.12	0	0.12	-0.13	0.12	0	0	-0.25	-0.13	0.12	0.12	0	-0.25	-0.13	-0.13	0.12	0.12	-0.25	-0.13	-0.25	0.12	-0.13	-0.25	0.12	-0.13	0.12	0.125	0.12	0	-0.13	0.12	0	0
0.25	0.12	-0.13	0	0.12	-0.19	0	0.12	0.12	0.12	0	0	0	0.12	0.12	-0.19	0	0.12	-0.125	0	-0.25	0	0.12	-0.13	0.125	0.12	-0.19	-0.25	0.12	0.12	-0.125	0.12	0	0.12	-0.13	-0.125	-0.13	0.25	0.125	0.25	0.12	0.25	-0.125	-0.125	0	-0.13	-0.13	-0.25	0.12	0
0	0	0	0	0	0	0.12	0	0	0.12	-0.25	-0.25	0.12	0	0.125	0.12	0.25	0.25	0	-0.13	-0.125	0.12	0.25	0	0	0.125	0	-0.125	0	0.12	-0.125	0.12	-0.25	0.12	0	0.12	0	0	0.12	-0.13	0.12	0.12	-0.13	0.12	-0.19	-0.125	0	0.12	0.12	0.12
-0.25	-0.125	-0.13	-0.25	0	0.25	0.12	0.12	-0.25	-0.25	0.12	0.25	0.12	0.12	0.12	-0.25	0.25	0.12	-0.13	0.12	-0.13	0.12	0	0.125	-0.13	-0.13	0	0.12	0	0	0.12	0.25	-0.13	-0.125	0.12	-0.13	-0.13	0.12	-0.13	0.12	0	0.12	0.12	-0.13	0	0.12	0.12	0.12	0	-0.19
0.25	0.12	0.12	-0.13	0.12	0.25	0	0.12	-0.13	-0.13	0	0	0	-0.25	0.25	0	-0.125	0	0.12	0.12	0.12	-0.13	0	-0.25	0	0.12	-0.25	0.25	0	0	-0.125	0.12	0.25	0	0.25	0	0.12	-0.125	0.12	0	-0.25	0.12	-0.13	0.12	0.12	0.25	0.12	0	0	0.12
0.12	-0.25	0.125	0.12	0.12	0.12	0.12	-0.13	-0.13	-0.13	0.12	-0.25	-0.25	0	0.12	0.12	0.12	0.125	0.25	0.12	0.12	0.12	0.125	-0.13	-0.13	0	-0.13	0	0	0	0	-0.25	-0.13	0	0.125	0	-0.125	0	0.12	0.12	0.12	0.12	0.12	0.12	0.12	0.12	-0.19	0.12	0.12	-0.25
0.12	0.12	-0.13	0.25	0.12	-0.13	0.12	0.12	0.12	0.12	-0.13	0.25	0.12	0.125	-0.13	0.12	0	0	0.125	-0.25	0.12	-0.13	-0.125	0.12	0.12	0	0.12	0.12	-0.25	-0.125	-0.25	0.12	0.12	0.12	0.12	0.12	0	0	0.12	-0.13	0.12	0.12	0.12	0.25	-0.25	-0.25	0.25	-0.13	-0.19	0.12
0	0.12	-0.13	-0.25	0	-0.13	0	-0.13	0.12	0.12	0.12	-0.25	0.125	0	0	0.25	0.25	-0.13	0.25	-0.13	0	0.12	0.25	0.25	-0.125	0.12	0	-0.25	-0.13	-0.13	-0.125	0.12	0	0.12	-0.25	0.12	-0.25	0.12	0.12	0.125	0.12	0.25	-0.13	0.12	0.12	0.12	0.12	-0.125	0.12	0.25
0.12	0.25	0.12	-0.125	0.12	0.125	0	0.12	0	-0.25	0	0	-0.13	-0.13	0.12	-0.25	0	0.12	0.12	0	0.12	0.12	0.12	-0.125	0.12	0.12	-0.13	0.12	0	0.125	-0.13	0.12	0.12	0	0.25	-0.25	0.125	-0.25	0	0	-0.125	0	0	0.12	-0.25	0.125	-0.13	-0.19	-0.13	0.12
0.12	-0.25	-0.125	0.12	0.12	0	0	-0.13	0.12	-0.25	0.12	-0.25	0	0.12	0.12	0.12	0.12	-0.13	0	-0.13	0.12	0.12	0.12	0.12	-0.19	-0.13	-0.19	0.12	0	-0.25	0	0.12	0.12	0.12	0.25	0.12	-0.13	0.12	0	0.125	0.12	0	-0.13	0	0.12	0	0.12	0.25	0	0.25
0.12	-0.125	0.125	-0.19	0.125	0.12	0.125	0	0.125	0.12	0.25	-0.25	0.12	0.12	-0.125	0.25	0	-0.125	-0.125	-0.25	0.12	-0.13	0.12	0	-0.19	0.12	-0.125	0.12	-0.13	0	0	-0.13	-0.25	-0.13	-0.25	0.12	0.12	0.125	0	0	0.12	0.25	0.12	0	0.12	0.12	0	0	0.12	-0.125
0.25	0.12	0	-0.13	0.12	-0.13	0.25	0	-0.25	0.12	0.12	-0.13	-0.13	-0.19	0.12	-0.13	-0.25	-0.13	-0.25	0.12	-0.13	0.25	0.12	-0.125	0.12	0.12	-0.13	-0.125	-0.13	0	-0.25	-0.125	0.12	-0.125	-0.125	0.12	0.12	0.12	-0.13	-0.13	-0.125	0	-0.13	0.125	0.125	0	0.25	-0.25	0	0.12
0.25	-0.25	-0.13	0.12	0.12	-0.25	-0.13	0	0	-0.125	0	0.12	0	0.12	-0.125	-0.25	-0.13	0.12	0.12	0.12	0.12	-0.19	0.125	0.12	0.12	-0.13	0.12	0.12	-0.13	0	-0.25	-0.13	0	-0.13	0.125	-0.125	0.12	0	0	-0.19	0.12	0.12	-0.13	-0.13	0.12	0.12	-0.13	0.25	0.12	-0.25
-0.13	0.25	0.12	0	-0.19	0.25	0.12	0.12	0.12	-0.13	0.12	-0.13	0.12	0	-0.125	-0.13	0	-0.25	-0.25	-0.13	0.12	0	0.12	0.12	0	-0.19	0.12	0.12	-0.25	-0.13	0.25	-0.13	0.12	0.12	0.25	-0.13	0	-0.125	0	0.12	0.25	0	-0.125	0.125	0.12	-0.25	-0.13	-0.13	-0.25	-0.25
[truncated: 5,000 more columns]

## Sheet: Resampled 10,000 data sets-2
0.12	-0.25	0.12	0	-0.13	0.12	0.12	0.12	0	-0.25	0.12	0.25	-0.13	0.12	0	0	0	0	0.12	-0.25	0.12	0	-0.13	-0.25	0	-0.19	-0.13	-0.13	0.12	0.125	-0.13	-0.125	0.12	-0.25	-0.13	0	0.12	0.12	0.12	0.12	0	-0.13	-0.13	0	-0.19	0.12	-0.13	0.12	-0.13	0.12
0.12	0	0.12	0	0	0.25	-0.13	-0.19	0.25	-0.13	-0.25	-0.25	0.12	0.12	0.12	-0.13	-0.13	0.12	-0.13	0	0.12	-0.25	-0.25	-0.13	0	0.12	0.12	0.25	-0.25	0	0	0.25	0.12	0.12	0	-0.25	-0.13	0.12	0.12	-0.13	0	-0.13	0.12	0	-0.13	0	0	0.25	0.12	0.12
-0.25	0.12	-0.125	-0.25	-0.25	0.12	-0.13	0.12	0.12	-0.19	-0.25	0	0.12	0	-0.125	0.12	0.12	0.12	-0.13	-0.125	0	0.12	0.25	0	0.125	0.25	0.12	0.12	-0.13	-0.125	-0.25	0.12	-0.25	0	-0.25	0.12	0.12	-0.25	-0.13	0.125	-0.125	0.12	0.25	0.12	-0.19	0.12	0.12	0.25	-0.19	-0.13
-0.125	0.25	-0.125	-0.19	-0.13	0	0	0.12	0.12	0	0	-0.125	0	-0.125	-0.13	-0.125	0.12	-0.25	0	0.12	-0.13	0.12	0.125	0	0	-0.25	0	-0.125	-0.19	0.12	0	0.12	0.25	-0.19	0	-0.13	0.12	-0.25	0.125	0.12	0	0.25	0.25	0.12	0.12	0	0.12	-0.125	0.12	-0.125
-0.125	0.125	0	0.12	0.12	0	-0.125	0.12	0.12	-0.19	0	-0.25	-0.25	-0.13	-0.25	0.25	0	-0.25	-0.13	-0.13	0.12	-0.13	-0.13	-0.13	-0.125	0	0.12	-0.13	0.12	0	0.25	0.12	0.12	0.12	0.12	0.12	-0.25	0.125	0.12	0.12	0.12	-0.13	0	0.12	0	-0.125	0	0.12	0.12	-0.13
0.12	-0.13	0.12	0	-0.13	-0.125	-0.13	0.12	0.12	0	-0.13	0	-0.25	0	0.12	-0.125	-0.125	0.12	0.12	0.12	-0.25	0.12	0	-0.13	0.12	0.12	0	-0.13	-0.25	0.12	0	0.12	0.12	-0.25	-0.13	0.25	0	0	0.25	0	0.12	0.25	0.12	0.12	0.12	0	0.12	0	-0.13	0
0.25	-0.13	-0.19	0.25	-0.13	-0.25	0.12	0.12	-0.13	0	0.12	0.12	0.12	0.25	-0.125	0.125	0.12	0.12	-0.125	-0.13	0	0.12	-0.25	-0.19	-0.13	0	0	0	0.12	-0.125	-0.25	0	-0.13	-0.19	-0.125	-0.125	0.12	0.12	-0.13	-0.25	0.25	-0.19	0.12	0.25	0.12	0.12	0	0.12	0.12	-0.13
-0.25	-0.125	-0.13	0.12	0.25	-0.25	-0.13	0.12	0.125	0.12	0.125	0.12	-0.19	0.12	0	0.25	-0.125	0.125	0	0.12	-0.13	0.12	0	-0.13	0.25	0	-0.13	-0.125	0	0.12	-0.13	0	0	0.25	-0.13	0.12	-0.13	0.25	-0.25	-0.13	0	0.12	0.12	0.25	0	0.12	0.12	-0.25	-0.25	0.12
-0.25	-0.13	0	0.12	0.12	-0.25	-0.13	0.12	-0.25	0	0.25	0	-0.13	0.25	0.125	0.12	0.12	0.12	0.12	0.12	0	-0.13	-0.25	-0.13	-0.13	0.12	0	-0.25	-0.25	0.12	0	0	-0.19	0.12	0.12	-0.13	0	0.12	-0.25	-0.13	0.12	0.25	0.12	0.12	-0.13	0.12	0	0	0	0.12
[truncated: 5,000 more columns]

## Sheet: Difference of means_1 and 2
0.13197	0.0336364	0.0149242	-0.0241162	0.0845202	0.0714141	0.127399	-0.0887374	-0.0609596	0.0504293	0.0364394	-0.00409091	0.040101	-0.0863131	0.0580808	-0.082298	0.0209343	-0.0527273	0.0263131	-0.0223232	0.0441667	0.000909091	0.141692	0.102247	-0.0460859	-0.00820707	-0.0422475	0.0864141	0.0570707	-0.0953535	0.0441667	-0.0588131	0.0299495	0.0611364	0.062197	-0.0199495	-0.032803	0.0264646	0.0452778	0.0376768	-0.0375253	0.019899	-0.133914	-0.0908586	0.0342929	-0.0555051	-0.0445707	-0.0420707	0.0526263	-0.0124747
[truncated: 5,000 more columns]
