# Supplementary material for: Human magnetic sense is mediated by a light and magnetic field resonance-dependent mechanism
Source: Sci Rep. 2022 May 30;12:8997. doi: 10.1038/s41598-022-12460-6 (PMC9151822; doi:10.1038/s41598-022-12460-6)
Supplement: Supplementary file 2 — Supplementary Information 2. [file 41598_2022_12460_MOESM2_ESM.zip › Appendix S2_#5.xlsx]

## Sheet: Original data
-0.25
-0.07
0
-0.44
-0.18
-0.12
0.07
0.12
0.25
0.25
-0.25
-0.5
0
-0.32
-0.06
0.12
0.06
0.06
0.12
-0.12

## Sheet: Resampled 10,000 data sets
0.06	-0.32	0.25	0.12	0.12	-0.44	0	0.06	0.12	-0.25	0	0.07	-0.07	-0.25	-0.25	-0.07	-0.44	-0.12	-0.25	-0.12	0.25	0.12	-0.12	-0.44	0	-0.5	0.25	0.07	0.06	-0.25	0.06	-0.06	-0.5	0	-0.06	-0.5	-0.44	0.06	0	-0.32	-0.32	0.12	0	-0.32	-0.07	-0.12	-0.5	0.12	0.06	0.12
0.12	-0.25	0.12	-0.12	0.06	0.12	-0.12	0	0.12	-0.12	0.12	0.12	-0.12	0.06	-0.06	-0.32	0.12	0.12	-0.5	-0.12	-0.07	0.25	-0.18	-0.06	-0.32	-0.25	0.25	0	0.25	0.06	-0.5	-0.5	0	0.25	-0.07	0.06	0.12	-0.07	-0.07	-0.5	0	0.12	0.12	0.25	0	-0.44	0.07	-0.06	-0.06	-0.18
0	0.06	0.12	-0.25	-0.5	0.07	-0.25	0.12	-0.18	-0.06	0.06	0.25	0.06	0.12	-0.25	-0.25	0.06	-0.07	0.06	0	-0.5	-0.07	-0.32	0.25	0	0.06	0.12	-0.5	0.06	-0.5	0.12	-0.18	-0.25	0.06	0.06	0.07	-0.07	-0.18	-0.07	0.12	-0.06	-0.18	-0.12	0.25	-0.44	-0.12	-0.12	-0.06	0	-0.07
0.12	0.12	0.12	-0.32	-0.25	-0.25	0.12	-0.25	0.25	-0.44	-0.25	-0.44	-0.25	0.12	0.25	-0.07	0.06	-0.06	-0.32	-0.12	0.25	-0.12	0.06	-0.44	0.12	-0.12	0.12	-0.12	0.12	-0.44	-0.32	-0.32	0	0.06	0.12	0.25	-0.25	-0.07	0.12	-0.07	0	-0.07	0	0	-0.44	0.12	0.25	0	-0.25	0.12
0	-0.32	-0.44	0.06	0.12	-0.44	0.06	0.25	-0.07	-0.32	0.12	0.12	0.12	-0.07	0.12	-0.25	-0.07	-0.12	-0.44	0.06	-0.32	-0.44	0.07	0.07	-0.18	0.07	0	-0.25	0.12	-0.44	-0.5	-0.07	0.12	-0.12	-0.12	-0.07	0.07	0.25	0.12	0.12	0	0.12	-0.12	-0.07	0.07	-0.07	0.25	-0.32	0.07	-0.32
-0.07	0.12	0.25	-0.12	-0.12	0	0.06	-0.07	0	-0.44	0.12	-0.12	-0.06	-0.12	0	-0.07	0.12	0.25	0.12	-0.12	-0.32	-0.12	0.12	0	-0.06	0	0.12	0.12	0.12	0.25	0.06	0	-0.25	-0.18	0.06	-0.44	-0.44	-0.25	-0.25	0.07	0	-0.18	0.25	0.07	0.07	-0.32	0.12	0.25	-0.25	-0.06
-0.12	-0.06	0.25	-0.25	0.12	-0.12	-0.07	-0.18	0.12	0.12	0.06	0.25	0.25	0.07	0	0.06	-0.25	-0.25	0.25	-0.06	0	0.25	-0.32	-0.44	-0.18	0.12	0.12	-0.18	0.06	-0.06	0.06	-0.32	0.25	-0.5	0.12	-0.32	-0.18	0.06	0	0	0.07	0.12	-0.32	0.12	-0.18	0.25	-0.5	-0.18	0.12	0
-0.25	0.12	0	0	0.12	-0.32	0.12	0	-0.12	0	-0.5	0	-0.5	-0.32	0.06	0.06	0.25	0.12	-0.12	0.07	-0.25	-0.25	-0.25	-0.06	0	0	-0.12	0.25	0.12	0.06	-0.12	-0.06	-0.44	0	-0.25	0.07	0.12	-0.44	0.06	-0.06	-0.32	-0.5	0.12	-0.32	-0.12	-0.12	-0.06	-0.07	0.25	0.25
-0.12	-0.32	-0.06	0	0.12	-0.32	-0.12	-0.44	-0.5	0.12	0	-0.12	-0.18	0	0.06	-0.06	-0.32	0.25	-0.44	-0.5	-0.07	0.25	0	-0.18	0	0.25	-0.44	-0.32	0.12	0.12	-0.25	0.06	0	0.25	-0.44	0.06	-0.32	-0.07	0.07	0	-0.06	-0.18	0.25	0	0.06	0.25	0.25	0.06	-0.44	0.12
-0.12	-0.44	0.12	-0.12	-0.5	-0.06	0.06	-0.18	-0.07	-0.07	-0.5	0.25	0.25	-0.06	-0.5	0	0	-0.12	0.06	0	0.07	0.06	0.12	0.12	0.25	0	0	0.12	-0.18	0.07	0.06	-0.12	-0.18	-0.18	0.12	0	0.25	0.07	-0.12	0	-0.5	0	-0.32	0	-0.06	0	0.25	-0.44	-0.12	0.06
-0.44	-0.06	-0.12	0.06	-0.07	0.25	0.25	0.25	-0.18	0.12	-0.18	-0.5	-0.12	0	-0.44	-0.32	-0.12	0.07	0	0.12	-0.25	-0.25	0.12	-0.12	0.25	-0.25	-0.32	-0.06	0.12	-0.25	0	0.12	0	0.12	0	-0.12	0.12	0.25	-0.06	-0.25	-0.06	0.25	0	-0.07	-0.5	-0.44	0	-0.44	-0.25	0.07
-0.12	-0.25	-0.32	-0.12	-0.07	-0.07	0.12	-0.25	0.12	0.12	0.07	-0.12	-0.25	-0.32	-0.18	-0.25	0.25	-0.06	0.12	0.06	-0.32	0.12	-0.25	0.12	-0.32	0	-0.07	0.12	0.12	-0.07	-0.12	-0.5	-0.44	-0.07	-0.25	-0.25	0	0	-0.25	0.25	-0.18	-0.44	0.12	-0.25	-0.44	0.12	-0.25	-0.32	0.12	0.06
-0.12	-0.12	-0.32	0.06	-0.25	-0.18	-0.44	0.12	0.06	0.25	0.25	0	-0.25	0.25	0.06	-0.12	-0.25	-0.32	-0.44	0.06	0.25	0	0.25	-0.44	0.12	-0.25	-0.25	-0.32	0.07	0	-0.25	0.12	-0.25	0	0.12	-0.06	-0.06	-0.12	-0.25	0.06	-0.06	0.12	-0.44	0.25	-0.18	-0.44	-0.12	0.06	-0.32	0.12
0.25	-0.25	-0.44	-0.18	0.12	0.12	-0.12	0.12	-0.25	0.25	-0.18	-0.06	-0.18	0.12	-0.25	0	-0.12	-0.25	0.25	-0.12	0.06	-0.12	0.25	-0.12	0.12	-0.06	-0.25	-0.06	-0.32	0	0.25	-0.5	0	0	0.07	-0.12	-0.06	0.07	-0.32	0.12	-0.12	0	-0.12	-0.32	-0.07	0.12	0.07	-0.25	0.12	0.06
0.06	-0.07	0	0.12	0.12	-0.44	0	0.25	-0.25	0.25	0.06	-0.18	0.25	-0.06	0.25	0.06	-0.44	-0.32	0.25	-0.5	-0.06	-0.18	0.25	-0.07	-0.32	-0.25	0.06	0.25	0.25	-0.32	0.06	-0.25	-0.12	-0.44	-0.12	-0.12	-0.5	-0.12	0	-0.06	0.06	-0.12	0.12	-0.06	0.12	0.06	-0.32	-0.06	-0.44	-0.25
0	0.06	0.25	0.07	0	0.06	0	0.25	-0.44	0.07	-0.44	0	0	0.12	-0.44	0.25	0	-0.32	0	-0.25	-0.12	-0.32	0.12	-0.5	0.25	-0.12	0.25	-0.25	0.06	0.25	-0.18	0	-0.25	0	0.07	0.25	-0.44	-0.07	-0.25	-0.07	-0.07	-0.18	0.25	-0.25	-0.06	0.12	-0.12	-0.44	0.12	0
0.25	-0.32	-0.12	-0.44	-0.5	-0.25	0.06	0.07	0	-0.25	-0.18	-0.12	-0.32	0.06	-0.12	0.25	0.12	-0.44	-0.5	0.25	-0.25	-0.12	0.07	-0.32	0.06	-0.18	0.12	0.07	0.12	-0.44	0.25	0.06	-0.32	-0.5	0.25	0.25	-0.5	-0.12	-0.06	-0.07	0.12	-0.25	0.12	0	-0.5	-0.32	0.12	-0.12	0.12	-0.12
0.12	0.07	0.07	-0.12	0.25	-0.12	-0.5	0.12	-0.06	-0.25	-0.44	0.07	0.12	0.07	-0.06	0.06	-0.44	0	-0.18	0.07	0.07	-0.32	0.12	-0.25	0.06	0	-0.32	0.25	-0.44	0.25	0.12	0.25	0.25	-0.07	0	0.12	-0.12	-0.25	-0.06	-0.07	0.12	-0.07	0.12	0	0.07	-0.12	0.25	-0.25	-0.5	0.25
0.12	-0.12	-0.5	0	-0.25	-0.07	-0.25	0.12	0	0.06	-0.18	0.25	0.12	-0.32	-0.25	-0.07	0.25	-0.12	0.12	-0.44	0	-0.32	0.25	0.25	-0.12	0	-0.06	-0.12	0.06	0	-0.5	0.06	-0.25	0.12	-0.25	0.06	0	-0.25	0.12	0.12	-0.32	0.25	-0.12	0	-0.44	-0.25	-0.18	-0.32	0.25	-0.07
-0.12	-0.25	-0.18	0.25	0.07	0.25	0	0	0.25	0.12	0.25	-0.25	-0.12	-0.44	0.25	0	0.07	-0.44	-0.5	-0.44	0	-0.07	-0.25	0	0	-0.07	-0.25	-0.44	-0.12	-0.07	0.06	-0.18	0.25	-0.06	0.06	0	-0.18	0.12	-0.12	0.12	-0.5	0	-0.25	0	0	0.06	0.12	-0.25	-0.12	0.06
[truncated: 5,000 more columns]

## Sheet: 10,000 means of resampled data
-0.019	-0.13	-0.0475	-0.065	-0.0645	-0.1105	-0.051	0.018	-0.054	-0.036	-0.087	-0.0265	-0.0625	-0.0485	-0.0875	-0.0555	-0.0575	-0.11	-0.123	-0.105	-0.079	-0.0825	0.0055	-0.1315	-0.0135	-0.0775	-0.0335	-0.0685	0.0385	-0.089	-0.082	-0.1195	-0.119	-0.063	-0.0255	-0.0405	-0.144	-0.0565	-0.0695	-0.0245	-0.11	-0.0535	-0.017	-0.036	-0.1555	-0.083	-0.021	-0.1545	-0.076	0.011
[truncated: 5,000 more columns]
