# Supplementary material for: Human magnetic sense is mediated by a light and magnetic field resonance-dependent mechanism
Source: Sci Rep. 2022 May 30;12:8997. doi: 10.1038/s41598-022-12460-6 (PMC9151822; doi:10.1038/s41598-022-12460-6)
Supplement: Supplementary file 2 — Supplementary Information 2. [file 41598_2022_12460_MOESM2_ESM.zip › Appendix S2_#6.xlsx]

## Sheet: Original data
0.12
0.19
0
0.25
-0.07
0
-0.25
-0.25
-0.06
-0.06
-0.06
0.13
-0.06
-0.13

## Sheet: Resampled 10,000 data sets
-0.25	0	-0.06	-0.25	-0.07	-0.06	-0.25	0.12	-0.06	-0.07	-0.06	0.19	0.12	0.19	0.12	0	-0.13	0.25	-0.06	0.13	0	0	0.25	-0.07	-0.25	-0.13	-0.25	-0.25	0.25	0.12	-0.06	-0.07	-0.06	0.12	0.25	-0.06	-0.25	0.19	-0.06	0.13	0	-0.06	-0.06	0.25	-0.06	0.13	-0.07	0	-0.06	0.25
0	0.13	-0.06	0.19	-0.06	0	-0.06	-0.07	-0.07	-0.06	-0.06	0	-0.06	-0.06	-0.06	0.19	-0.06	0.12	0	0.12	-0.06	0.25	0.13	0	0.12	-0.07	0	0	0.12	-0.06	-0.06	0.12	-0.06	0.13	-0.06	0.19	-0.25	0.13	-0.06	-0.07	0	-0.25	0.12	0.13	0	-0.25	0	0.13	0	-0.06
0.25	-0.06	0	0	0.19	0.12	-0.25	0	0	-0.07	-0.25	-0.13	-0.06	-0.25	0	-0.25	0.25	-0.06	-0.25	-0.25	-0.06	0.19	0	-0.06	0	-0.07	-0.13	-0.06	-0.25	-0.06	-0.06	0.13	0.13	-0.07	-0.07	0.25	-0.25	-0.07	-0.06	-0.06	-0.06	0	-0.06	0.19	0.13	0.12	0.13	0.13	0	-0.13
-0.06	0	-0.06	0.13	-0.07	0.13	0	0.13	0	-0.06	0.12	-0.06	-0.06	0	-0.06	-0.25	-0.25	0.19	-0.06	-0.06	-0.06	0.13	-0.25	-0.25	-0.06	0	-0.07	-0.06	0	0	0	0.25	0.19	-0.06	-0.06	0.13	-0.07	-0.13	0.25	0	0.25	0.13	-0.06	0.19	-0.13	-0.06	-0.06	-0.07	-0.06	-0.25
0.13	-0.25	0.12	0.19	-0.06	-0.25	-0.06	-0.06	0.19	-0.25	0.19	0	-0.06	-0.25	-0.06	-0.13	0	0.25	0.13	0.13	-0.07	0.19	0	-0.07	-0.13	-0.06	-0.06	-0.06	-0.25	-0.06	0	-0.06	-0.07	0.25	0.19	0.19	-0.06	-0.06	0.19	-0.06	0.19	0	0	0.12	-0.25	-0.06	0.19	-0.25	-0.06	0
-0.25	-0.25	-0.06	0.12	-0.06	0.13	0	-0.13	-0.06	-0.06	0	-0.06	0.25	-0.25	-0.06	0.19	-0.06	0	-0.06	0	-0.25	0	0.25	-0.06	-0.07	0	0.19	0.25	-0.25	0.19	-0.13	0.19	-0.06	-0.06	0.19	-0.06	0.13	-0.06	0.13	0	0.19	-0.25	-0.06	-0.06	-0.06	-0.07	0.13	0	-0.07	-0.13
0	0.25	-0.07	0	0	0.13	-0.07	-0.07	-0.25	0.25	0.13	-0.06	0.25	0	-0.06	0.13	0	0	0	0.19	-0.25	0.12	-0.06	0.13	0	-0.25	-0.06	-0.06	-0.06	-0.06	0.25	-0.06	0.19	-0.06	-0.25	0.13	-0.13	-0.06	-0.06	-0.13	0	0.12	0.13	-0.06	-0.06	0.25	-0.25	0.13	-0.25	-0.25
0	-0.06	0	-0.06	-0.06	-0.07	-0.06	-0.06	0	-0.07	0	-0.06	-0.06	0.25	0.13	-0.06	0.19	-0.06	0.25	-0.06	-0.07	0.25	0	0.25	-0.06	0.25	0.25	-0.13	-0.07	-0.07	-0.06	-0.06	-0.13	-0.06	-0.25	0.13	0.25	-0.06	-0.06	-0.06	0.19	-0.06	0.25	0	0.12	-0.06	-0.25	-0.07	-0.25	0
-0.07	-0.06	-0.06	0.13	-0.06	0	0.25	-0.25	0.12	-0.06	-0.07	-0.06	-0.25	0.13	0.19	0.25	-0.25	-0.06	-0.25	-0.06	-0.06	-0.06	0	-0.25	0.12	0.13	-0.25	0.25	0.25	-0.25	-0.06	-0.13	-0.06	0	-0.13	-0.06	-0.06	-0.06	0	0.19	0.12	0.19	-0.25	-0.13	-0.07	0.12	-0.06	0.19	-0.13	-0.06
0.12	0.13	0	0.19	0.25	0.13	0.13	0.19	0	-0.06	0.12	0.19	-0.25	-0.25	-0.25	0.25	-0.06	-0.06	0.12	-0.06	0	-0.25	0	-0.07	-0.25	-0.07	0.25	0	-0.06	-0.25	0.13	0.13	-0.25	-0.06	0	0.13	0	-0.06	-0.13	-0.25	0.13	-0.06	-0.06	0	0	0.13	0.13	-0.06	0	0.12
0	-0.06	0.19	0.13	-0.07	-0.06	-0.07	-0.25	0.13	-0.06	0.12	0.25	-0.06	0.13	0.25	0.25	-0.25	-0.25	0.25	-0.06	-0.07	-0.06	0	-0.25	0.12	0.19	-0.06	0.13	-0.06	0	-0.13	0	-0.06	0.19	0.19	0.25	-0.25	-0.25	0	-0.25	-0.06	-0.07	0.13	-0.06	0.12	-0.13	-0.06	0.12	0	-0.06
0	-0.25	-0.06	-0.06	-0.25	-0.06	-0.25	-0.25	-0.06	-0.25	-0.25	0	-0.06	-0.25	-0.06	-0.06	0	0.13	-0.07	-0.06	0.12	-0.25	-0.06	0.12	-0.25	-0.06	0.25	0	0.19	0.19	0.25	-0.25	0	-0.06	0.19	-0.06	-0.06	0.19	-0.06	-0.06	0	0.12	-0.07	-0.06	0.12	0.13	0.13	-0.06	-0.06	-0.25
-0.07	-0.25	-0.13	-0.13	-0.06	-0.25	-0.13	-0.06	0	-0.25	0.13	0.25	0	0	0	0	-0.07	0.25	0.13	0	0.19	0.25	-0.06	-0.25	0.12	-0.13	0.13	-0.25	0.19	-0.06	0.19	-0.07	0	-0.25	0.12	0.12	-0.25	-0.07	0.25	-0.13	-0.06	0.13	-0.06	0.12	-0.25	-0.06	0.12	0.12	0.13	-0.25
0.25	-0.06	0.19	-0.06	-0.13	-0.13	-0.25	-0.13	-0.06	-0.25	-0.06	-0.13	-0.25	-0.06	0.19	-0.07	-0.07	0.19	-0.25	0.25	0	-0.06	-0.25	0.19	0.12	-0.13	0	0	0.13	0.19	-0.25	0.13	0.25	0.25	-0.25	-0.06	-0.25	-0.06	-0.25	0.13	-0.07	-0.06	0.12	-0.06	0.13	-0.06	0	0.25	-0.06	0
[truncated: 5,000 more columns]

## Sheet: 10,000 means of resampled data
0.00357143	-0.0564286	-0.00428571	0.0371429	-0.0364286	-0.0171429	-0.0764286	-0.0635714	-0.00857143	-0.0942857	0.00428571	0.0228571	-0.0392857	-0.0478571	0.0192857	0.0314286	-0.0542857	0.0635714	-0.00857143	0.015	-0.0457143	0.05	-0.00357143	-0.0457143	-0.0335714	-0.0285714	0.0135714	-0.0171429	0.00928571	-0.0128571	0.000714286	0.0178571	0.000714286	0.0185714	0.00428571	0.0871429	-0.107143	-0.0307143	0.00571429	-0.0442857	0.0585714	-0.00857143	0.005	0.0407143	-0.0185714	0.00928571	0.00571429	0.04	-0.0621429	-0.0764286
[truncated: 5,000 more columns]
