# Supplementary material for: Human magnetic sense is mediated by a light and magnetic field resonance-dependent mechanism
Source: Sci Rep. 2022 May 30;12:8997. doi: 10.1038/s41598-022-12460-6 (PMC9151822; doi:10.1038/s41598-022-12460-6)
Supplement: Supplementary file 2 — Supplementary Information 2. [file 41598_2022_12460_MOESM2_ESM.zip › Appendix S2_#7.xlsx]

## Sheet: Original data
0
-0.25
0
-0.35
0.16
-0.04
-0.25
-0.25
0.06
-0.38
0.25
-0.13
-0.12
0

## Sheet: Resampled 10,000 data sets
-0.13	-0.13	-0.38	0.25	0	-0.13	-0.12	0	-0.35	-0.25	-0.13	-0.25	0.06	0.25	-0.25	0	-0.12	-0.04	-0.25	0.16	0	-0.25	0.25	-0.13	-0.04	0.16	0	-0.04	-0.13	0.06	0.25	-0.35	0.06	-0.25	-0.38	-0.25	0.16	-0.25	-0.25	-0.35	-0.13	-0.25	-0.13	0	-0.25	0.25	-0.04	-0.25	-0.25	0.25
-0.12	-0.25	0	-0.13	0.16	-0.35	0.16	0.16	-0.12	-0.04	0.06	-0.25	0	0	-0.25	0.16	0	-0.25	-0.35	-0.38	0.25	0	0	-0.13	0	-0.38	-0.04	0.06	-0.35	0	-0.04	-0.38	-0.04	0	-0.25	-0.38	-0.25	0	-0.25	-0.25	-0.25	-0.13	0.16	-0.38	-0.12	0.06	0	-0.25	-0.25	-0.25
-0.25	-0.04	-0.38	0	0.06	-0.13	0.25	0	0	-0.35	0.16	0.16	-0.35	-0.38	-0.13	-0.25	-0.25	-0.25	-0.25	-0.25	-0.25	0	-0.38	0	-0.25	-0.38	-0.25	-0.35	0.06	0	-0.25	0.16	-0.12	0.16	-0.04	0.25	0	-0.04	-0.12	-0.38	-0.12	0.25	-0.25	0.06	0.06	-0.12	-0.25	-0.25	0	0
-0.12	-0.12	0	-0.25	-0.35	-0.35	0.25	-0.13	-0.13	-0.13	-0.25	-0.12	0.16	0	-0.13	-0.35	-0.25	-0.35	0.06	0.25	-0.25	-0.38	-0.25	-0.04	0.16	-0.25	0	0.16	0	0.16	-0.35	-0.38	0	0.06	-0.38	0.16	-0.38	-0.25	-0.25	-0.04	-0.04	0	-0.25	-0.13	-0.13	0.06	0	-0.25	0.06	-0.04
0.06	-0.13	-0.35	-0.25	0.25	0	-0.04	0.16	-0.25	-0.25	-0.04	-0.04	-0.13	-0.04	-0.38	-0.13	-0.35	-0.13	-0.38	-0.25	-0.12	-0.25	0	-0.25	0	-0.38	0	0.06	-0.04	-0.25	0	-0.38	-0.25	0	-0.38	-0.38	-0.25	-0.04	-0.04	0.25	0.25	-0.12	-0.25	-0.12	0.25	0	-0.25	-0.13	0.06	-0.25
-0.25	0	0	-0.38	-0.35	0.16	-0.25	-0.25	0	-0.12	-0.25	-0.25	0	0.06	-0.04	0	-0.04	0	-0.04	-0.38	0.06	-0.25	-0.38	-0.04	-0.12	-0.38	-0.13	-0.35	0.16	-0.38	-0.35	0	-0.04	0.25	-0.38	-0.04	0.06	0.25	-0.38	-0.04	-0.04	0	-0.25	0	0.06	-0.25	0	-0.12	0	0
-0.35	-0.38	-0.25	-0.38	-0.25	0	-0.25	0	-0.25	0	-0.35	0.25	0	0.25	-0.13	-0.35	0.06	0	-0.04	-0.25	0.06	0	-0.13	-0.38	0	0	-0.38	-0.13	0	-0.04	-0.25	-0.35	-0.25	-0.35	0.06	-0.13	-0.25	0.06	0.25	-0.38	-0.13	-0.25	-0.38	0	-0.35	-0.12	0	-0.35	0	0
-0.25	0	-0.13	0.25	-0.38	-0.35	0	0.06	-0.25	-0.35	-0.25	-0.04	0	-0.25	-0.25	0	-0.35	0.25	0	0.25	-0.12	-0.38	-0.25	0.06	0.25	-0.25	-0.04	0	0	-0.13	-0.25	-0.35	0.25	-0.12	0	-0.13	-0.38	0.25	-0.25	-0.38	0.25	-0.12	-0.25	-0.12	-0.38	-0.25	0	0	0.25	0.16
0	-0.13	-0.38	-0.35	-0.12	0.06	-0.25	-0.35	-0.25	0	0	-0.35	-0.38	0	0.16	-0.35	0.06	-0.25	0	0.25	-0.13	0	-0.25	0.16	-0.35	0	0	0.25	-0.04	0.25	-0.25	-0.38	0.16	-0.35	0	-0.35	-0.25	0	0.16	-0.25	-0.04	0.06	0	0.06	-0.25	-0.13	0	-0.25	0.25	0.16
0	0	0.16	-0.38	0	-0.25	0.25	-0.38	0	-0.25	-0.35	-0.04	0.25	0.25	0	-0.25	-0.38	0.06	-0.12	-0.12	0.06	-0.25	-0.13	-0.25	-0.04	0	-0.04	0.16	-0.25	0	-0.12	-0.13	0.25	0.25	-0.38	0.06	0.25	0	0	0	-0.35	0	-0.25	0	0.06	0	0.06	0.06	0	0.16
0	-0.38	0	-0.38	-0.25	0.16	0	-0.38	0	-0.12	-0.04	-0.25	-0.38	-0.25	-0.12	0.16	-0.35	-0.35	-0.12	-0.12	0	-0.25	-0.25	0	-0.25	0	-0.25	0.06	0.06	-0.25	-0.25	0.16	-0.25	0	-0.35	0.06	-0.25	0	0.06	0.16	-0.13	0	0	-0.25	-0.38	-0.25	-0.35	-0.04	-0.12	-0.25
0	0.25	0	0	-0.25	-0.13	-0.25	0.25	0.25	0.06	0	-0.25	-0.25	-0.25	-0.25	-0.12	-0.25	-0.25	-0.13	0.16	-0.35	-0.25	-0.25	0	0	-0.25	-0.25	-0.25	-0.25	0.16	0	0.25	0	0.16	-0.25	-0.25	0	-0.25	-0.35	-0.04	0	-0.04	0	-0.25	0.25	0.06	-0.25	0	0	-0.38
0	0.25	-0.25	-0.25	0	0.06	-0.25	-0.25	-0.13	-0.25	-0.12	0	-0.25	-0.25	0.06	-0.25	0.16	0	-0.25	-0.38	-0.12	-0.13	0	0	-0.04	-0.12	0.06	-0.12	-0.38	-0.25	0.06	-0.38	0	-0.25	0.06	-0.12	-0.35	-0.38	0	-0.35	0.16	0.25	-0.13	-0.13	-0.12	0	-0.38	0	0	0
-0.25	-0.04	-0.04	-0.25	-0.35	-0.25	-0.25	-0.25	-0.12	0	0	0	0.16	0.16	0.06	0	0.16	-0.25	-0.35	0	0	-0.13	-0.04	-0.25	0	-0.38	-0.35	-0.12	-0.38	0.06	0	0	0.25	0.06	-0.25	-0.35	-0.25	-0.25	0.25	0	-0.38	-0.13	-0.25	-0.35	0	0.06	-0.25	-0.25	-0.12	-0.13
[truncated: 5,000 more columns]

## Sheet: 10,000 means of resampled data
-0.118571	-0.0785714	-0.142857	-0.178571	-0.130714	-0.107143	-0.0535714	-0.0971429	-0.114286	-0.146429	-0.111429	-0.102143	-0.0792857	-0.0321429	-0.117857	-0.123571	-0.135714	-0.129286	-0.158571	-0.0757143	-0.065	-0.18	-0.147143	-0.0892857	-0.0485714	-0.186429	-0.119286	-0.0435714	-0.11	-0.0435714	-0.128571	-0.179286	0.00142857	-0.0271429	-0.208571	-0.132143	-0.152857	-0.0642857	-0.0835714	-0.146429	-0.0678571	-0.0342857	-0.159286	-0.115	-0.0928571	-0.045	-0.122143	-0.148571	-0.00857143	-0.0407143
[truncated: 5,000 more columns]
