# Supplementary material for: Human magnetic sense is mediated by a light and magnetic field resonance-dependent mechanism
Source: Sci Rep. 2022 May 30;12:8997. doi: 10.1038/s41598-022-12460-6 (PMC9151822; doi:10.1038/s41598-022-12460-6)
Supplement: Supplementary file 2 — Supplementary Information 2. [file 41598_2022_12460_MOESM2_ESM.zip › Appendix S2_#8.xlsx]

## Sheet: Original data
-0.38
0.25
-0.06
-0.06
0
0.06
0.12
0
0.07
0.12
-0.12
-0.03
-0.06
-0.13

## Sheet: Resampled 10,000 data sets
-0.03	-0.03	0.12	-0.12	-0.13	-0.03	-0.06	-0.38	-0.06	0.25	-0.03	0.12	0.07	-0.12	0	-0.06	-0.06	0.06	0	0	-0.38	0.12	-0.12	-0.03	0.06	0	-0.06	0.06	-0.03	0.07	-0.12	-0.06	0.07	0.12	0.12	0.12	0	0.25	0	-0.06	-0.03	0.12	-0.03	-0.13	0.12	-0.12	0.06	0	0.25	-0.12
-0.06	0.25	-0.06	-0.03	0	-0.06	0	0	-0.06	0.06	0.07	0.12	-0.38	-0.06	0	0	-0.13	0	-0.06	0.12	-0.12	-0.06	-0.06	-0.03	-0.06	0.12	0.06	0.07	-0.06	-0.38	0.06	0.12	0.06	-0.06	0	0.12	0.25	-0.38	0	0.12	0.12	-0.03	0	0.12	-0.06	0.07	-0.38	0.12	0.25	0
0.25	0.06	0.12	-0.06	0.07	-0.03	-0.12	-0.06	-0.06	-0.06	0	0	-0.06	0.12	-0.03	0.12	0.12	0.25	0.12	0.25	0	-0.13	0.12	-0.38	0.12	0.12	0.12	-0.06	0.07	-0.38	0.25	0	-0.06	0	0.06	-0.12	-0.13	0.06	-0.06	0.12	-0.06	-0.12	0	0.07	0.07	-0.06	0.12	0.25	-0.06	-0.06
-0.06	-0.06	-0.38	0.12	-0.06	-0.06	-0.12	-0.03	-0.03	-0.03	0	-0.06	0	-0.06	-0.03	-0.06	0.25	-0.06	0.07	-0.12	0.12	0.12	0	0.06	0	0	-0.13	0	-0.38	0	-0.06	0.12	-0.38	0.07	0.12	0	0.12	0.12	0.12	0.06	0.06	-0.06	0.25	-0.03	-0.03	0.07	-0.06	0.12	0.07	0.06
0.07	-0.03	-0.06	0.12	-0.12	-0.13	0.06	0	0	0.12	0.06	0.06	-0.03	0.06	0.12	-0.03	-0.06	-0.03	0.12	0.25	-0.06	0	-0.13	0	-0.13	0.12	-0.06	0.07	0.06	0	-0.06	0.12	0.12	-0.06	0.12	0.12	0.12	0.06	0.06	-0.12	-0.12	-0.06	0.25	-0.06	-0.12	-0.38	0.25	-0.03	0.07	0.25
0.25	-0.13	-0.38	0.12	-0.06	0	0	0	-0.13	-0.06	0.25	0.25	-0.38	0.07	0.06	-0.06	0.06	-0.38	0.06	0.12	0.07	0.12	0.12	0.06	-0.06	0.12	-0.03	-0.06	0	0.12	-0.06	-0.38	0.06	-0.12	0.12	0.06	0.07	-0.12	0.12	0.06	0.06	-0.13	0.25	-0.13	0.07	0.25	-0.06	-0.06	-0.38	-0.38
-0.06	0.12	0.25	0.12	0	-0.06	0.25	-0.06	0.25	-0.06	-0.06	-0.12	-0.38	-0.12	-0.03	-0.06	0.07	-0.13	0.06	0.12	0.07	-0.38	-0.03	0.12	-0.38	-0.06	0.12	-0.03	-0.06	0.06	0.12	-0.06	0.12	-0.06	0.07	-0.03	0	0.07	-0.12	0.12	-0.03	0	0.12	-0.38	-0.06	-0.06	-0.06	-0.06	-0.13	-0.13
0	-0.38	-0.03	-0.12	0.12	-0.06	-0.38	0.07	0.12	-0.06	0.25	0.06	-0.06	0.25	0	-0.06	-0.06	-0.12	-0.13	-0.12	-0.06	0.12	0.12	0.07	-0.12	0.25	0.06	-0.13	-0.06	-0.03	0	-0.06	-0.12	-0.06	-0.13	-0.03	0.12	-0.12	0	0.12	-0.12	-0.06	0.12	-0.06	0.12	0.12	-0.06	-0.06	-0.12	0
-0.13	-0.03	0.12	-0.06	-0.06	0.07	0	-0.06	0.25	-0.06	-0.06	-0.06	0.12	-0.13	0	-0.06	0.07	0.12	-0.38	-0.12	-0.03	-0.38	0.12	0	-0.06	-0.13	-0.06	-0.12	0.06	-0.12	0.12	0.12	0	-0.06	-0.06	-0.06	0	-0.13	0	0.12	0.06	0.07	-0.06	0.07	0.25	-0.03	-0.38	0	-0.12	0
-0.13	-0.13	0	0.12	-0.13	0.12	-0.12	0.12	-0.13	0.25	-0.06	0.06	-0.12	-0.12	-0.13	0.12	0.12	0.07	-0.06	-0.06	0.07	0.25	-0.03	0.12	0.06	-0.06	0.06	0	0.25	-0.13	-0.06	-0.03	-0.12	-0.12	0.12	0.07	-0.12	-0.13	-0.06	-0.38	-0.06	-0.06	0.12	-0.13	0.07	-0.06	0.07	0.07	-0.38	0
-0.06	0.12	-0.13	0.12	0	0	-0.13	0.12	-0.38	-0.06	0.06	0.25	0.12	0.12	-0.06	0	-0.06	-0.06	-0.06	-0.06	-0.06	0	0.25	-0.38	0	-0.38	0.12	0.07	0.07	0	0	0	0.12	-0.06	-0.06	0.07	0	-0.06	0.07	0	-0.03	-0.06	-0.06	0	0.12	0	-0.06	0.06	-0.06	0.12
-0.13	-0.12	-0.38	-0.06	0.25	-0.03	0.25	-0.12	-0.12	0.07	-0.38	0.25	0.12	0.12	0	-0.06	0.25	0.12	-0.03	0	-0.06	0.25	0.25	-0.13	-0.13	0	0.25	0.25	0.12	0	-0.13	-0.12	-0.38	0	0.25	0	-0.13	0.25	-0.06	0.06	-0.13	0.06	-0.38	0.12	-0.12	0.07	0	-0.06	-0.13	0.12
-0.13	-0.12	0.12	0.25	-0.06	0.07	0	0.12	-0.03	0	-0.06	-0.13	0	0.12	0.07	0.12	0	-0.13	0.25	0.12	-0.06	-0.03	-0.06	-0.06	0.06	-0.06	0.07	-0.06	0.12	0.25	0.07	0.12	-0.06	0.25	0.07	-0.06	-0.06	0.12	-0.38	-0.06	0	-0.12	-0.03	-0.03	-0.06	-0.38	0.12	-0.13	-0.13	-0.38
0.12	0.06	0.06	0.12	-0.06	0	0.12	0.25	-0.06	-0.06	-0.13	-0.13	0	0	0.07	-0.06	0	0	-0.06	-0.06	-0.38	-0.03	0.06	0.25	-0.13	0.12	-0.06	-0.06	0.12	0.07	-0.13	-0.38	-0.12	0.07	0.12	-0.06	0.25	0.25	-0.12	-0.06	0.12	-0.03	0	-0.06	-0.13	0.07	0.12	0.25	-0.06	-0.03
[truncated: 5,000 more columns]

## Sheet: 10,000 means of resampled data
-0.00714286	-0.03	-0.045	0.0457143	-0.0171429	-0.0142857	-0.0178571	-0.00214286	-0.0314286	0.0214286	-0.00642857	0.0478571	-0.07	0.0178571	0.00285714	-0.0107143	0.0407143	-0.0207143	-0.00714286	0.0314286	-0.0628571	-0.00214286	0.0435714	-0.0235714	-0.055	0.0114286	0.0328571	-1.98254e-17	0.02	-0.0335714	-1.58603e-17	-0.035	-0.0492857	-0.00642857	0.0657143	0.0142857	0.035	0.0171429	-0.0307143	0.00714286	-0.0114286	-0.0342857	0.0392857	-0.045	0.0171429	-0.0314286	-0.0228571	0.0335714	-0.0664286	-0.0392857
[truncated: 5,000 more columns]
