# Supplementary material for: Human magnetic sense is mediated by a light and magnetic field resonance-dependent mechanism
Source: Sci Rep. 2022 May 30;12:8997. doi: 10.1038/s41598-022-12460-6 (PMC9151822; doi:10.1038/s41598-022-12460-6)
Supplement: Supplementary file 2 — Supplementary Information 2. [file 41598_2022_12460_MOESM2_ESM.zip › Appendix S2_#9.xlsx]

## Sheet: Original data
0
0
-0.06
0.19
0
-0.13
0.18
0.19
0.13
-0.31
0
0.12
0.06
-0.25
0.18
0.12
-0.12
0.37
-0.31
0.25

## Sheet: Resampled 10,000 data sets
-0.12	-0.25	0.13	0.12	0.19	0.19	-0.06	0.37	0.12	0	0.06	0.18	0	0	0	0	0.19	0.25	0	-0.13	0.13	0.12	-0.13	0.19	0.06	0.12	0.13	0.18	-0.12	0	0.37	0.18	0.12	-0.06	0.18	0.12	0.19	0.37	0.06	-0.25	-0.25	0.12	-0.06	-0.25	0	0.25	0.12	0.12	-0.12	0.12
-0.31	0	0.19	-0.13	-0.12	0.12	0.25	0.06	0.19	-0.13	0.19	-0.31	-0.13	0.37	0.18	-0.25	0.19	-0.31	0.12	-0.13	0	0.13	0	0.18	-0.25	0	0.13	-0.06	0.13	0.37	0.12	0.12	0.06	-0.31	0	0.37	0.19	0	0	0.12	-0.06	0.19	0.12	0.13	-0.06	0.19	0.18	0.18	0.18	0
-0.06	-0.12	0.12	0	0.12	0.18	0	0.19	0	0.18	-0.12	0.13	-0.12	-0.31	0	0	-0.12	0	0.37	0.06	0.12	0	-0.25	-0.31	0.06	0.37	0.19	0.12	0.37	0.12	-0.31	0	0	0.37	0.37	0.18	0	0	0	0.19	0.18	0	-0.13	-0.31	0.19	-0.13	-0.13	0.18	-0.06	0
-0.31	-0.31	0.12	-0.25	0	0	0.12	0	0.13	0.19	0	0.19	0	0.12	-0.31	0	-0.12	0.18	-0.25	-0.13	-0.31	-0.13	-0.12	0.19	-0.31	-0.13	0.12	-0.13	0.19	0.19	-0.25	-0.25	0.06	0.37	-0.31	0.13	0	0	0.12	0	-0.06	0	0.06	0.06	0.19	0.19	-0.31	-0.06	0	0.12
0.06	-0.25	0.19	0.37	-0.31	0.19	-0.12	0.13	0	-0.25	0.19	-0.31	-0.31	0	-0.31	0	0	-0.13	0.19	-0.12	-0.25	0.19	0.18	0.18	0	0.18	0.06	0	0.12	0.19	0.12	0	0.19	-0.13	0.25	0	0.18	0.13	-0.31	0.12	-0.06	0.12	0.25	0	0.18	0	0.13	-0.25	0.18	-0.25
0	0.12	-0.31	0.25	-0.13	0.06	0.37	0	-0.06	0.19	-0.31	0.25	0.18	-0.13	0.06	0	0.19	0.13	0.19	0.25	-0.25	-0.13	0.12	0.06	0.18	-0.06	0.12	0.12	0.19	0.13	-0.12	0.06	0	0	0.37	0.19	0.19	0	0	0.18	0.06	0	0.13	0.18	0.18	-0.25	0.19	-0.31	0	0.18
-0.13	0.18	0.13	0	0.12	-0.13	0	0	-0.31	0.19	0.37	0.13	-0.31	0.18	0.06	-0.12	0	0	-0.31	0.18	0.06	0.13	-0.25	0.19	0	-0.31	-0.31	0	-0.12	0.18	0.37	-0.25	-0.31	0.12	0.12	-0.25	0	0.37	-0.06	0.06	0.18	0.19	-0.25	0.12	0	0.13	0.12	0	0.19	0.06
0	0.19	0.06	-0.06	0.12	-0.25	0.19	-0.06	0.25	0.06	0.12	-0.06	0.12	-0.25	0.37	-0.12	0.13	-0.31	0.25	0.18	0	0	0	0.18	-0.06	0.06	0.25	0.13	0.12	-0.12	0.25	0.18	0.19	0.06	0	0.18	-0.31	0.19	-0.12	0.18	-0.25	0.12	0.12	-0.25	-0.13	0.25	0.18	0	0.13	0.13
0.25	-0.25	0.18	-0.06	0.19	-0.25	-0.13	0.19	0.12	0.12	0.06	-0.13	0	-0.06	-0.12	0.18	-0.25	0.13	0.19	0.12	0	-0.31	0.06	0	0.06	-0.31	0.19	-0.25	0.19	0.12	0	0.37	-0.06	0.13	0.19	0.37	-0.25	0	0.18	-0.06	0.18	0	0.13	-0.06	0.37	0.13	0.13	-0.12	0.19	0.19
0.25	0.19	0.12	-0.13	0.12	0.18	-0.12	0	0	0	0.12	0.13	-0.31	0.18	0.12	-0.06	0.06	0.25	0.37	-0.06	0.18	0.37	0.19	-0.31	-0.31	0.06	-0.06	0.19	0	0.18	0.37	0.25	0	0	0.19	-0.06	-0.31	0.18	-0.13	-0.06	0.12	0.06	-0.25	-0.06	0.18	0.06	0.13	0.19	-0.13	-0.12
0.19	0.18	-0.13	-0.12	0	-0.31	0.13	0.13	0	-0.31	0	0.12	0.25	-0.06	0.19	-0.25	-0.13	0.18	0.06	-0.31	0	0	-0.31	-0.13	-0.31	0	-0.25	0.18	0.12	0	0.06	0.12	-0.06	-0.31	-0.06	0.25	-0.31	-0.31	0.18	0	0.18	-0.31	-0.06	0	0.12	0.19	-0.06	0.19	0	0.18
0.25	0	-0.25	-0.13	0	0	-0.31	0	0.19	0.12	0.18	-0.13	0	-0.25	0	0	0.13	0.18	0.19	0.37	-0.25	-0.31	0	0.12	-0.25	0.06	0	0.19	-0.31	0	0.25	0.12	0.19	0	0	0	-0.06	-0.06	0	-0.31	0	0.19	-0.31	0	0.19	0.19	0	-0.25	-0.31	-0.12
0.25	-0.13	-0.25	-0.12	0	0	0.19	-0.31	-0.12	-0.31	-0.31	0.06	0	-0.31	0.37	0.25	0	-0.25	0.19	-0.12	0.13	0.06	-0.31	0.19	0.12	0	0	-0.25	0.18	-0.06	0	-0.31	0	-0.06	-0.31	0.18	0.18	0.25	0	0.37	0.18	0.12	0.19	0.13	0	0.19	-0.13	0.37	-0.25	0.12
-0.31	0	0.19	0	0.12	-0.31	-0.13	-0.31	0	0.13	0	0.18	0	0.12	0	0.06	0.25	0	0.13	-0.13	-0.12	0.25	0.13	-0.13	0.19	0.18	0	0.18	-0.25	-0.06	-0.31	0.12	0.06	-0.06	0.18	0.25	0.18	0.18	-0.25	0.12	0.25	-0.06	-0.13	-0.25	0	0.12	0.18	0	-0.31	0.37
-0.12	0	-0.06	-0.31	-0.31	0.19	-0.06	-0.31	0	0.13	-0.12	0	-0.31	0.18	-0.31	-0.12	0.19	-0.25	-0.31	0.12	0.18	0	-0.31	0	-0.25	0	0.37	0.13	0.13	-0.25	-0.12	0	-0.13	0.19	-0.13	-0.13	0.12	-0.13	0.06	0.18	0.37	-0.13	0.12	0.18	-0.31	0.37	-0.25	0.18	0.19	0
-0.06	-0.12	-0.31	0.18	-0.06	-0.12	-0.06	-0.31	0.19	0.18	0.19	-0.06	0.06	-0.31	0.19	-0.31	-0.06	-0.25	-0.06	0	0.25	-0.25	0.12	0.12	0.13	0.25	-0.31	0	-0.12	-0.31	0	-0.06	0	0.06	0.18	0.13	0.19	0	0	0	0	0	-0.31	0	0.18	0.19	0.25	0.19	-0.31	0.06
0.13	-0.25	0.25	0.19	0.12	0	0.37	0.18	0.06	0	0	-0.13	-0.25	0.37	0.25	0.13	0.19	0.19	0.12	0.13	0	-0.13	0.18	-0.25	-0.12	0	0.19	0.18	0.12	0.19	-0.31	0.37	-0.25	0.12	-0.31	-0.31	0.12	-0.13	0.18	0	0.19	0	0.12	-0.06	0.12	-0.25	-0.31	0.25	0.12	0.25
-0.31	0.18	0.18	-0.13	-0.31	0.25	0.12	-0.31	0.18	0	0.19	0.18	0.19	0.18	0.18	-0.12	0.19	-0.06	0	0.18	0.18	-0.25	0.12	0	-0.12	-0.06	-0.25	0.13	0.19	-0.31	-0.31	-0.31	-0.31	0	0.06	0.12	-0.13	0	0.18	0	0.19	0	0.19	0.06	0.18	-0.13	-0.31	0	0.12	0.13
0.12	0.25	0.12	0.06	0	0	0	0.19	0.06	-0.12	0	0.13	0.19	-0.25	0	0	-0.31	0.25	0.19	0.19	-0.06	-0.25	-0.31	0.13	-0.13	-0.06	0.18	-0.13	0.37	-0.06	0.12	-0.12	0	-0.31	0	-0.12	-0.06	0	0.12	0.12	-0.25	0.13	-0.13	-0.06	0.19	0	0	-0.25	0.13	0
0.25	0	0	-0.31	0.18	0.13	-0.06	-0.06	-0.31	0.12	0.13	0	0.25	0.19	-0.31	-0.06	0.18	0.19	0.12	0.19	0.06	0	0	0.06	0.06	0	0	0.19	0.25	0	-0.12	0	0.13	0.18	-0.12	-0.06	0	0.12	-0.13	-0.31	0.12	-0.06	0	-0.06	0.06	-0.12	0.12	0	-0.13	0.37
[truncated: 5,000 more columns]

## Sheet: 10,000 means of resampled data
0.001	-0.0195	0.0335	-0.029	0.002	0.006	0.0345	-0.0115	0.0345	0.0245	0.047	0.0275	-0.025	-0.002	0.0305	-0.0395	0.045	0.0185	0.0875	0.042	0.0025	-0.0255	-0.0445	0.033	-0.0625	0.0175	0.0375	0.055	0.0875	0.025	0.009	0.0295	-0.006	0.018	0.0425	0.077	0.0055	0.058	0.004	0.0325	0.0635	0.034	-0.01	-0.025	0.0915	0.0785	0.0115	0.0305	-0.0095	0.0895
[truncated: 5,000 more columns]
