# Supplementary material for: Human magnetic sense is mediated by a light and magnetic field resonance-dependent mechanism
Source: Sci Rep. 2022 May 30;12:8997. doi: 10.1038/s41598-022-12460-6 (PMC9151822; doi:10.1038/s41598-022-12460-6)
Supplement: Supplementary file 3 — Supplementary Information 3. [file 41598_2022_12460_MOESM3_ESM.zip]

Archive with 8 entries (8 files):
- Fig 1.xlsx
- Fig 2.xlsx
- Fig 3.xlsx
- Fig 4.xlsx
- Fig S3.xlsx
- Fig S4.xlsx
- Fig S5.xlsx
- Fig S7.xlsx
