# Supplementary material for: Human magnetic sense is mediated by a light and magnetic field resonance-dependent mechanism
Source: Sci Rep. 2022 May 30;12:8997. doi: 10.1038/s41598-022-12460-6 (PMC9151822; doi:10.1038/s41598-022-12460-6)
Supplement: Supplementary file 3 — Supplementary Information 3. [file 41598_2022_12460_MOESM3_ESM.zip › Fig 1.xlsx]

## Sheet: Fig 1B
	Starved
Association	No food	Food
Group 1	0.32	0.75
	0.38	0.81
	0.38	0.5
	0.5	0.38
	0.38	0.44
	0.75	0.56
	0.32	0.5
	0.38	0.38
	0.44	0.63
	0.32	0.44
	0.44	0.56
	0.5	0.63
	0.38	0.56
	0.38	0.63
	0.44	0.69
	0.44	0.56
	0.38	0.44
	0.38	0.56
	0.44	0.56
	0.25	0.63
Group 2	0.63	0.56
	0.44	0.44
	0.75	0.5
	0.56	0.63
	0.63	0.44
	0.56	0.5
	0.56	0.25
	0.63	0.38
	0.5	0.13
	0.44	0.44
	0.44	0.38
	0.56	0.56
	0.56	0.44
	0.56	0.38

## Sheet: Fig 1C
	Light condition (nm)
Subject	350 <		400 <
#	No food	Food	No food	Food
1	0.32	0.75	0.75	0.56
2	0.38	0.81	0.5	0.5
3	0.38	0.5	0.56	0.69
4	0.5	0.38	0.38	0.56
5	0.38	0.44	0.56	0.44
6	0.75	0.56	0.44	0.88
7	0.32	0.5	0.44	0.5
8	0.38	0.38	0.56	0.75
9	0.44	0.63	0.44	0.38
10	0.32	0.44	0.41	0.57
11	0.44	0.56	0.44	0.5
12	0.5	0.63	0.38	0.5
13	0.38	0.56	0.56	0.44
14	0.38	0.63	0.56	0.75
15	0.44	0.69	0.56	0.38
16	0.44	0.56	0.41	0.57
17	0.38	0.44	0.63	0.75
18	0.38	0.56	0.38	0.44
19	0.44	0.56	0.31	0.44
20	0.25	0.63	0.56	0.69
21	0.63	0.56	0.56	0.25
22	0.44	0.44	0.56	0.38
23	0.75	0.5	0.38	0.63
24	0.56	0.63	0.44	0.44
25	0.63	0.44	0.69	0.56
26	0.56	0.5	0.63	0.38
27	0.56	0.25	0.44	0.56
28	0.63	0.38	0.44	0.5
29	0.5	0.13	0.44	0.38
30	0.44	0.44	0.19	0.25
31	0.44	0.38	0.5	0.25
32	0.56	0.56	0.44	0.38
33	0.56	0.44	0.56	0.5
34	0.56	0.38	0.56	0.5

## Sheet: Fig 1D
	Unstarved
Association	No food	Food
Group 1	0.56	0.25
	0.75	0.38
	0.5	0.56
	0.25	0.5
	0.69	0.38
	0.56	0.32
	0.69	0.38
	0.75	0.44
	0.44	0.25
	0.69	0.63
	0.44	0.44
	0.56	0.44
	0.5	0.38
	0.56	0.63
	0.5	0.5
	0.25	0.63
	0.75	0.32
	0.56	0.44
	0.44	0.44
	0.32	0.44
Group 2	0.56	0.44
	0.5	0.56
	0.63	0.38
	0.5	0.5
	0.38	0.38
	0.5	0.44
	0.25	0.56
	0.75	0.44
	0.5	0.69
	0.44	0.44
	0.38	0.38
	0.44	0.63
	0.69	0.5
	0.63	0.38

## Sheet: Fig 1E
	Starved NZA
Association	No food	Food
Group 1	0.63	0.69
	0.32	0.5
	0.38	0.32
	0.44	0.75
	0.63	0.5
	0.5	0.44
	0.69	0.44
	0.69	0.38
	0.5	0.56
	0.25	0.44
	0.32	0.32
	0.5	0.56
	0.75	0.63
	0.38	0.32
	0.44	0.5
	0.5	0.44
	0.38	0.44
	0.63	0.5
	0.63	0.13
	0.5	0.32
Group 2	0.63	0.44
	0.44	0.69
	0.63	0.69
	0.32	0.63
	0.69	0.5
	0.56	0.63
	0.56	0.63
	0.32	0.44
	0.5	0.56
	0.32	0.63
	0.32	0.38
	0.44	0.75
	0.32	0.44
	0.69	0.38
