# Supplementary material for: Human magnetic sense is mediated by a light and magnetic field resonance-dependent mechanism
Source: Sci Rep. 2022 May 30;12:8997. doi: 10.1038/s41598-022-12460-6 (PMC9151822; doi:10.1038/s41598-022-12460-6)
Supplement: Supplementary file 3 — Supplementary Information 3. [file 41598_2022_12460_MOESM3_ESM.zip › Fig 2.xlsx]

## Sheet: Fig 2A
Light wavelength (nm)	350 <		400 <		500 <		570 <		600 <		Dark
Association	No food	Food	No food	Food	No food	Food	No food	Food	No food	Food	No food	Food
Group 1 starved	0.31	0.75	0.75	0.56	0.13	0.38	0.44	0.25	0.19	0.38	0.25	0.44
	0.38	0.81	0.5	0.5	0.56	0.5	0.56	0.63	0.25	0.5	0.63	0.5
	0.38	0.5	0.56	0.69	0.44	0.5	0.5	0.25	0.44	0.75	0.54	0.53
	0.5	0.38	0.38	0.56	0.56	0.38	0.44	0.44	0.5	0.63	0.31	0.44
	0.38	0.44	0.56	0.44	0.44	0.38	0.69	0.31	0.5	0.5	0.56	0.44
	0.75	0.56	0.44	0.88	0.81	0.38	0.69	0.31	0.38	0.63	0.44	0.44
	0.31	0.5	0.44	0.5	0.56	0.38	0.31	0.5	0.25	0.19	0.25	0.5
	0.41	0.41	0.56	0.75	0.56	0.56	0.5	0.44	0.38	0.38	0.66	0.47
	0.44	0.63	0.44	0.38	0.38	0.69	0.31	0.5	0.63	0.5	0.44	0.38
	0.31	0.44	0.41	0.57	0.56	0.5	0.44	0.31	0.56	0.44	0.69	0.31
	0.44	0.54	0.44	0.5	0.44	0.44	0.19	0.5	0.38	0.5	0.41	0.35
	0.5	0.63	0.38	0.5	0.44	0.56	0.56	0.81	0.38	0.44	0.38	0.63
	0.38	0.56	0.56	0.44	0.94	0.31	0.38	0.38	0.5	0.5	0.5	0.38
	0.38	0.63	0.56	0.75	0.56	0.38	0.69	0.33	0.38	0.56	0.38	0.56
	0.44	0.69	0.56	0.38	0.56	0.44	0.56	0.38	0.25	0.5	0.38	0.75
	0.44	0.56	0.41	0.57	0.56	0.25	0.44	0.5	0.88	0.63	0.56	0.69
	0.38	0.41	0.63	0.75	0.25	0.56	0.5	0.44	0.38	0.25	0.6	0.6
	0.38	0.57	0.38	0.44	0.63	0.44	0.56	0.44	0.69	0.38	0.5	0.47
	0.41	0.54	0.31	0.44	0.75	0.38	0.5	0.75	0.69	0.25	0.44	0.5
	0.25	0.63	0.56	0.69	0.5	0.5	0.69	0.38	0.5	0.44	0.5	0.44

## Sheet: Fig 2B
	Light wavelength (nm)	350 <		400 <		500 <		570 <		600 <		Dark
	Association	No food	Food	No food	Food	No food	Food	No food	Food	No food	Food	No food	Food
	Group 1 unstarved	0.56	0.25	0.25	0.5	0.25	0.56	0.75	0.56	0.88	0.44	0.38	0.5
		0.75	0.38	0.31	0.38	0.31	0.75	0.25	0.5	0.63	0.63	0.31	0.38
		0.51	0.54	0.56	0.56	0.44	0.5	0.56	0.5	0.25	0.56	0.47	0.63
		0.19	0.5	0.31	0.75	0.5	0.44	0.19	0.56	0.31	0.75	0.5	0.56
		0.69	0.38	0.38	0.56	0.5	0.38	0.63	0.5	0.44	0.56	0.5	0.44
		0.56	0.31	0.44	0.56	0.56	0.56	0.56	0.44	0.31	0.31	0.63	0.5
		0.69	0.38	0.63	0.56	0.63	0.56	0.5	0.63	0.5	0.38	0.5	0.38
		0.75	0.41	0.56	0.44	0.56	0.19	0.44	0.38	0.69	0.5	0.31	0.63
		0.44	0.25	0.69	0.44	0.5	0.38	0.38	0.25	0.56	0.5	0.75	0.31
		0.69	0.63	0.69	0.44	0.31	0.63	0.63	0.31	0.5	0.75	0.31	0.56
		0.46	0.4	0.44	0.69	0.5	0.5	0.44	0.56	0.38	0.38	0.31	0.5
		0.54	0.47	0.31	0.81	0.69	0.44	0.56	0.44	0.69	0.56	0.69	0.44
		0.53	0.38	0.44	0.44	0.38	0.56	0.44	0.44	0.69	0.56	0.63	0.44
		0.57	0.66	0.31	0.63	0.56	0.75	0.44	0.5	0.31	0.69	0.75	0.31
		0.5	0.5	0.38	0.44	0.75	0.44	0.63	0.31	0.5	0.5	0.56	0.44
		0.25	0.63	0.56	0.44	0.31	0.63	0.56	0.69	0.44	0.38	0.38	0.81
		0.72	0.35	0.44	0.38	0.69	0.44	0.38	0.5	0.5	0.63	0.5	0.5
		0.53	0.44	0.56	0.5	0.38	0.56	0.5	0.63	0.5	0.5	0.5	0.5
		0.44	0.44	0.5	0.38	0.44	0.44	0.81	0.56	0.44	0.5	0.5	0.63
		0.41	0.47	0.44	0.56	0.38	0.31	0.56	0.5	0.62	0.38	0.63	0.5

## Sheet: Fig 2C
	Light wavelength (nm)	350 <		400 <		500 <		570 <		600 <		Dark
	Association	No food	Food	No food	Food	No food	Food	No food	Food	No food	Food	No food	Food
	Group 2 starved	0.69	0.56	0.56	0.25	0.5	0.38	0.31	0.56	0.38	0.75	0.5	0.5
		0.44	0.44	0.56	0.38	0.63	0.44	0.69	0.25	0.5	0.5	0.44	0.69
		0.72	0.53	0.38	0.63	0.63	0.63	0.5	0.69	0.63	0.5	0.44	0.44
		0.6	0.6	0.44	0.44	0.63	0.38	0.5	0.38	0.56	0.69	0.25	0.6
		0.63	0.44	0.69	0.56	0.56	0.63	0.44	0.56	0.63	0.5	0.54	0.38
		0.5	0.57	0.63	0.38	0.5	0.5	0.44	0.5	0.44	0.69	0.5	0.54
		0.53	0.22	0.44	0.56	0.13	0.38	0.75	0.31	0.56	0.56	0.5	0.75
		0.63	0.38	0.44	0.5	0.19	0.44	0.31	0.56	0.63	0.44	0.44	0.69
		0.44	0.13	0.44	0.38	0.5	0.56	0.5	0.5	0.81	0.69	0.56	0.5
		0.47	0.41	0.19	0.25	0.44	0.5	0.69	0.5	0.31	0.63	0.5	0.88
		0.44	0.38	0.5	0.25	0.25	0.31	0.56	0.69	0.44	0.44	0.69	0.44
		0.6	0.53	0.44	0.38	0.63	0.5	0.62	0.7	0.69	0.69	0.44	0.57
		0.56	0.44	0.56	0.5	0.44	0.5	0.63	0.44	0.5	0.38	0.44	0.56
		0.57	0.41	0.56	0.5	0.56	0.69	0.63	0.63	0.5	0.56	0.41	0.41

## Sheet: Fig 2D
	Light wavelength (nm)	350 <		400 <		500 <		570 <		600 <		Dark
	Association	No food	Food	No food	Food	No food	Food	No food	Food	No food	Food	No food	Food
	Group 2 unstarved	0.56	0.44	0.5	0.69	0.5	0.44	0.44	0.75	0.5	0.25	0.31	0.69
		0.5	0.56	0.38	0.69	0.31	0.44	0.5	0.63	0.44	0.75	0.81	0.56
		0.63	0.38	0.5	0.63	0.5	0.69	0.38	0.38	0.56	0.38	0.44	0.5
		0.19	0.5	0.25	0.63	0.44	0.56	0.31	0.56	0.5	0.56	0.5	0.56
		0.63	0.56	0.69	0.38	0.44	0.56	0.5	0.44	0.5	0.56	0.47	0.47
		0.36	0.38	0.75	0.31	0.63	0.44	0.56	0.5	0.38	0.69	0.5	0.44
		0.25	0.56	0.38	0.5	0.56	0.31	0.56	0.44	0.38	0.44	0.5	0.38
		0.75	0.44	0.31	0.63	0.38	0.44	0.5	0.5	0.25	0.38	0.56	0.56
		0.5	0.69	0.5	0.63	0.38	0.31	0.5	0.56	0.19	0.38	0.38	0.31
		0.41	0.41	0.44	0.38	0.44	0.5	0.44	0.63	0.63	0.56	0.5	0.38
		0.38	0.38	0.56	0.5	0.56	0.5	0.31	0.5	0.5	0.38	0.44	0.56
		0.47	0.6	0.31	0.44	0.44	0.44	0.63	0.44	0.38	0.5	0.47	0.5
		0.69	0.5	0.5	0.69	0.56	0.69	0.5	0.5	0.5	0.38	0.5	0.56
		0.6	0.41	0.75	0.5	0.81	0.56	0.44	0.63	0.38	0.44	0.31	0.44

## Sheet: Fig 2E
Light wavelength (nm)	400-500		500-570		400-570		500-600
Association	No food	Food	No food	Food	No food	Food	No food	Food
Group 1 starved	0.5	0.63	0.63	0.13	0.63	0.44	0.5	0.5
	0.44	0.63	0.5	0.88	0.75	0.63	0.56	0.56
	0.19	0.56	0.38	0.31	0.44	0.38	0.38	0.44
	0.38	0.56	0.69	0.5	0.56	0.56	0.63	0.44
	0.5	0.38	0.38	0.38	0.19	0.44	0.38	0.38
	0.5	0.5	0.63	0.56	0.38	0.5	0.25	0.38
	0.44	0.38	0.38	0.38	0.5	0.56	0.56	0.38
	0.5	0.56	0.75	0.44	0.44	0.69	0.63	0.44
	0.56	0.69	0.5	0.69	0.63	0.63	0.63	0.5
	0.38	0.56	0.5	0.5	0.25	0.5	0.25	0.56
	0.44	0.31	0.5	0.38	0.44	0.56	0.5	0.5
	0.56	0.56	0.44	0.75	0.5	0.36	0.5	0.38
	0.63	0.5	0.5	0.81	0.56	0.5	0.5	0.44
	0.31	0.44	0.5	0.47	0.25	0.75	0.38	0.63
	0.31	0.69	0.44	0.56	0.31	0.63	0.56	0.38
	0.25	0.75	0.38	0.38	0.19	0.63	0.5	0.38
	0.63	0.63	0.44	0.5	0.25	0.31	0.69	0.81
	0.66	0.535	0.5	0.38	0.5	0.44	0.75	0.38
	0.44	0.69	0.56	0.69	0.44	0.31	0.38	0.69
	0.44	0.56	0.19	0.38	0.44	0.66	0.69	0.44
