# Supplementary material for: Human magnetic sense is mediated by a light and magnetic field resonance-dependent mechanism
Source: Sci Rep. 2022 May 30;12:8997. doi: 10.1038/s41598-022-12460-6 (PMC9151822; doi:10.1038/s41598-022-12460-6)
Supplement: Supplementary file 3 — Supplementary Information 3. [file 41598_2022_12460_MOESM3_ESM.zip › Fig 3.xlsx]

## Sheet: Fig 3B
MF (MHz)
Control	1.26	1.89	0.060-0.400
0.56	0.32	0.69	0.44
0.69	0.38	0.56	0.44
0.56	0.5	0.63	0.5
0.32	0.63	0.38	0.38
0.5	0.44	0.56	0.25
0.5	0.44	0.63	0.38
0.63	0.5	0.75	0.32
0.56	0.38	0.56	0.69
0.5	0.5	0.38	0.44
0.63	0.56	0.44	0.44
0.44	0.32	0.5	0.38
0.56	0.44	0.5	0.44
0.56	0.5	0.63	0.56
0.63	0.25	0.5	0.5
0.5	0.56	0.63	0.5
0.75	0.32	0.63	0.5
0.5	0.44	0.63	0.44
0.69	0.44	0.56	0.5
0.69	0.38	0.32	0.75
0.44	0.13	0.5	0.44
0.81	0.5	0.56	0.44
0.5	0.32	0.63	0.5

## Sheet: Fig 3C
MF (MHz)
Control	1.89	1.26
0.38	0.44	0.32
0.44	0.5	0.56
0.63	0.38	0.63
0.69	0.56	0.44
0.69	0.75	0.5
0.69	0.56	0.44
0.5	0.44	0.44
0.5	0.44	0.56
0.56	0.38	0.56
0.69	0.56	0.44
0.38	0.63	0.5
0.5	0.81	0.5
0.63	0.63	0.56
0.56	0.63	0.5
0.63	0.69	0.5
0.56	0.38	0.25
0.63	0.5	0.13
0.5	0.56	0.44
0.5	0.75	0.5
0.44	0.69	0.38
0.63	0.63	0.44
0.44	0.56	0.38
																	1-2 ****		1-3 ***
																	2-4 ***

## Sheet: Fig 3D
MF orientation
Control	37°	0°	74°
0.56	0.32	0.5	0.5
0.69	0.38	0.63	0.88
0.56	0.5	0.63	0.75
0.32	0.63	0.63	0.75
0.5	0.44	0.5	0.63
0.5	0.44	0.75	0.75
0.63	0.5	0.5	0.88
0.56	0.38	0.5	0.5
0.5	0.5	0.38	0.88
0.63	0.56	0.5	0.63
0.44	0.32	0.5	0.63
0.56	0.44	0.63	0.5
0.56	0.5	0.75	0.75
0.63	0.25	0.5	0.63
0.5	0.56	0.63	0.63
0.75	0.32	0.63	0.63
0.5	0.44	0.5	0.5
0.69	0.44	0.75	0.63
0.69	0.38	0.63	0.75
0.44	0.13	0.63	0.63
0.81	0.5	0.75	0.5
0.5	0.32	0.38	0.63
																1-2 ****		1-3 ***
																2-4 ***
