# Supplementary material for: Human magnetic sense is mediated by a light and magnetic field resonance-dependent mechanism
Source: Sci Rep. 2022 May 30;12:8997. doi: 10.1038/s41598-022-12460-6 (PMC9151822; doi:10.1038/s41598-022-12460-6)
Supplement: Supplementary file 3 — Supplementary Information 3. [file 41598_2022_12460_MOESM3_ESM.zip › Fig 4.xlsx]

## Sheet: Fig 4A
Inclination 53°		Inclination 0°
mN, 0°	mN, 180°	mN, 0°	mN, 180°
0.25	-0.25	0.13	0
0.38	-0.25	0.13	0
0	-0.13	0.13	0.12
0.13	-0.13	0.25	-0.13
0.06	0	0.13	-0.13
0.13	-0.13	-0.06	0.06
0.13	0	0	0.25
0.13	-0.13	0	0
0.13	-0.25	0.13	-0.25
0.13	0	-0.12	0
0.06	-0.06	-0.25	0.25
0.13	0.06	-0.12	0
0.13	-0.13	0	0.12
0.25	-0.13	0.13	-0.13
0.25	-0.19	0.13	-0.25
0.13	-0.06	-0.12	0
0.19	-0.13	-0.12	0.25
0.06	0	0.25	0
0.13	-0.13	-0.25	0.25
0	-0.19	-0.06	0
0.13	0	0.13	-0.13
0	-0.13	-0.12	0

## Sheet: Fig 4B
Inclination 53°		Inclination − 53°
mN, 0°	mN, 180°	mN, 0°	mN, 180°
0.25	-0.25	-0.25	0.12
0.38	-0.25	-0.12	-0.13
0	-0.13	0.25	-0.19
0.13	-0.13	0	0
0.06	0	0.13	0
0.13	-0.13	-0.18	-0.25
0.13	0	0	-0.13
0.13	-0.13	0.38	-0.13
0.13	-0.25	-0.12	0.12
0.13	0	0.13	0
0.06	-0.06	-0.167	0.125
0.13	0.06	0	0
0.13	-0.13	-0.25	0.12
0.25	-0.13	-0.25	0.12
0.25	-0.19	0.25	-0.125
0.13	-0.06	-0.25	0.12
0.19	-0.13	-0.25	0
0.06	0	0.13	0.12
0.13	-0.13	0	-0.13
0	-0.19	-0.25	0.12
0.13	0	-0.25	0.25
0	-0.13	0	-0.25
