# Supplementary material for: Human magnetic sense is mediated by a light and magnetic field resonance-dependent mechanism
Source: Sci Rep. 2022 May 30;12:8997. doi: 10.1038/s41598-022-12460-6 (PMC9151822; doi:10.1038/s41598-022-12460-6)
Supplement: Supplementary file 3 — Supplementary Information 3. [file 41598_2022_12460_MOESM3_ESM.zip › Fig S3.xlsx]

## Sheet: Suppl Fig 3A
No-association		Food-association
MV (μ)	LMV (r)	MV (μ)	LMV (r)
295.707	0.257	349.404	0.454
38.353	0.411	44.576	0.422
136.777	0.083	311.08	0.244
123.658	0.372	316.931	0.259
46.644	0.542	299.236	0.062
268.492	0.557	342.515	0.209
155.874	0.304	271.867	0.365
252.166	0.197	15.572	0.639
156.931	0.138	37.792	0.238
173.134	0.336	115.99	0.376
72.905	0.229	20.243	0.359
334.552	0.463	94.377	0.389
6.29	0.387	45	0.052
78.197	0.294	329.191	0.521
86.871	0.423	9.077	0.36
315.623	0.114	56.238	0.283
88.769	0.283	294.128	0.366
248.535	0.321	94.204	0.237
282.909	0.305	295.51	0.397
143.818	0.276	82.109	0.257

## Sheet: Suppl Fig 3B
	Unstarved		Starved
	No food	Food	No food	Food
mN	10	9	9	15
mS	-10	-11	-11	-5

## Sheet: Suppl Fig 3C
	No food		Food
	mN, 0°	mN, 180°	mN, 0°	mN, 180°
mN	9	11	13	6
mS	-11	-9	-7	-14
