# Supplementary material for: Human magnetic sense is mediated by a light and magnetic field resonance-dependent mechanism
Source: Sci Rep. 2022 May 30;12:8997. doi: 10.1038/s41598-022-12460-6 (PMC9151822; doi:10.1038/s41598-022-12460-6)
Supplement: Supplementary file 3 — Supplementary Information 3. [file 41598_2022_12460_MOESM3_ESM.zip › Fig S4.xlsx]

## Sheet: Suppl Fig 4A
Starved E-W
Group 1		Group 2
No food	Food	No food	Food
0.5	0.5	0.59	0.56
0.5	0.38	0.5	0.31
0.56	0.75	0.38	0.44
0.63	0.44	0.38	0.63
0.56	0.56	0.5	0.44
0.69	0.63	0.56	0.31
0.5	0.38	0.56	0.56
0.44	0.57	0.51	0.53
0.31	0.63	0.56	0.5
0.44	0.38	0.75	0.31
0.5	0.56	0.44	0.56
0.63	0.63	0.55	0.56
0.38	0.81	0.38	0.63
0.5	0.75	0.5	0.31
0.5	0.56
0.31	0.38
0.44	0.56
0.38	0.63
0.38	0.44
0.19	0.44

## Sheet: Suppl Fig 4B
Unstarved E-W
Group 1		Group 2
No food	Food	No food	Food
0.5	0.38	0.56	0.63
0.69	0.31	0.56	0.69
0.75	0.44	0.5	0.44
0.31	0.56	0.44	0.19
0.63	0.75	0.5	0.5
0.44	0.44	0.69	0.5
0.53	0.51	0.31	0.56
0.56	0.69	0.56	0.44
0.51	0.49	0.38	0.5
0.44	0.63	0.63	0.75
0.56	0.25	0.56	0.69
0.56	0.64	0.44	0.63
0.63	0.38	0.19	0.75
0.38	0.69	0.56	0.31
0.69	0.69
0.69	0.5
0.63	0.63
0.19	0.38
0.5	0.5
0.69	0.69
