# Supplementary material for: Human magnetic sense is mediated by a light and magnetic field resonance-dependent mechanism
Source: Sci Rep. 2022 May 30;12:8997. doi: 10.1038/s41598-022-12460-6 (PMC9151822; doi:10.1038/s41598-022-12460-6)
Supplement: Supplementary file 3 — Supplementary Information 3. [file 41598_2022_12460_MOESM3_ESM.zip › Fig S5.xlsx]

## Sheet: Suppl Fig 5A
Group 1 350-400 nm
Starved		Unstarved
No food	Food	No food	Food
0.56	0.13	0.5	0.5
0.38	0.56	0.56	0.69
0.38	0.31	0.5	0.56
0.38	0.44	0.56	0.69
0.63	0.81	0.56	0.69
0.5	0.81	0.69	0.5
0.44	0.44	0.38	0.5
0.56	0.63	0.63	0.31
0.44	0.38	0.5	0.69
0.38	0.63	0.56	0.44
0.56	0.5	0.38	0.5
0.19	0.44	0.56	0.69
0.44	0.38	0.75	0.44
0.38	0.63	0.5	0.44
0.44	0.31	0.5	0.44
0.44	0.69	0.5	0.38
0.5	0.5	0.5	0.69
0.5	0.25	0.63	0.75
0.13	0.81	0.5	0.56
0.56	0.44	0.75	0.5

## Sheet: Suppl Fig 5B
Group 2 350-400 nm
Starved
No food	Food
0.38	0.63
0.56	0.56
0.44	0.63
0.5	0.31
0.56	0.5
0.44	0.5
0.31	0.56
0.44	0.44
0.56	0.5
0.63	0.44
0.31	0.5
0.63	0.38
0.38	0.5
0.5	0.31
