# Supplementary material for: Human magnetic sense is mediated by a light and magnetic field resonance-dependent mechanism
Source: Sci Rep. 2022 May 30;12:8997. doi: 10.1038/s41598-022-12460-6 (PMC9151822; doi:10.1038/s41598-022-12460-6)
Supplement: Supplementary file 3 — Supplementary Information 3. [file 41598_2022_12460_MOESM3_ESM.zip › Fig S7.xlsx]

## Sheet: Suppl Fig 7A
Inclination: 53°
mN, 0°			mN, 180°
Group 1+2	Group 1	Group 2	Group 1+2	Group 1	Group 2
0.25	0.25	0.25	-0.25	-0.25	-0.13
0.38	0.38	0.25	-0.25	-0.25	-0.19
0	0	0.13	-0.13	-0.13	-0.06
0.13	0.13	0.19	-0.13	-0.13	-0.13
0.06	0.06	0.06	0	0	0
0.13	0.13	0.13	-0.13	-0.13	-0.13
0.13	0.13	0	0	0	-0.19
0.13	0.13	0.13	-0.13	-0.13	0
0.13	0.13	0	-0.25	-0.25	-0.13
0.13	0.13		0	0
0.06	0.06		-0.06	-0.06
0.13	0.13		0.06	0.06
0.13	0.13		-0.13	-0.13
0.25			-0.13
0.25			-0.19
0.13			-0.06
0.19			-0.13
0.06			0
0.13			-0.13
0			-0.19
0.13			0
0			-0.13

## Sheet: Suppl Fig 7B
Inclination: 0°
mN, 0°			mN, 180°
Group 1+2	Group 1	Group 2	Group 1+2	Group 1	Group 2
0.13	0.13	0.13	0	0	-0.13
0.13	0.13	0.13	0	0	-0.25
0.13	0.13	-0.12	0.12	0.12	0
0.25	0.25	-0.12	-0.13	-0.13	0.25
0.13	0.13	0.25	-0.13	-0.13	0
-0.06	-0.06	-0.25	0.06	0.06	0.25
0	0	-0.06	0.25	0.25	0
0	0	0.13	0	0	-0.13
0.13	0.13	-0.12	-0.25	-0.25	0
-0.12	-0.12		0	0
-0.25	-0.25		0.25	0.25
-0.12	-0.12		0	0
0	0		0.12	0.12
0.13			-0.13
0.13			-0.25
-0.12			0
-0.12			0.25
0.25			0
-0.25			0.25
-0.06			0
0.13			-0.13
-0.12			0

## Sheet: Suppl Fig 7C
Inclination: − 53°
mN, 0°			mN, 180°
Group 1+2	Group 1	Group 2	Group 1+2	Group 1	Group 2
-0.25	-0.25	-0.25	0.12	0.12	0.12
-0.12	-0.12	0.25	-0.13	-0.13	-0.125
0.25	0.25	-0.25	-0.19	-0.19	0.12
0	0	-0.25	0	0	0
0.13	0.13	0.13	0	0	0.12
-0.18	-0.18	0	-0.25	-0.25	-0.13
0	0	-0.25	-0.13	-0.13	0.12
0.38	0.38	-0.25	-0.13	-0.13	0.25
-0.12	-0.12	0	0.12	0.12	-0.25
0.13	0.13		0	0
-0.167	-0.167		0.125	0.125
0	0		0	0
-0.25	-0.25		0.12	0.12
-0.25			0.12
0.25			-0.125
-0.25			0.12
-0.25			0
0.13			0.12
0			-0.13
-0.25			0.12
-0.25			0.25
0			-0.25
