# Supplementary material for: Human magnetic sense is mediated by a light and magnetic field resonance-dependent mechanism
Source: Sci Rep. 2022 May 30;12:8997. doi: 10.1038/s41598-022-12460-6 (PMC9151822; doi:10.1038/s41598-022-12460-6)
Supplement: Supplementary file 4 — Supplementary Information 4. [file 41598_2022_12460_MOESM4_ESM.xlsx]

## Sheet: Sheet1
Figure	Panel	Data for analysis			Anderson-Darling test
		Group	n	Exp' condition	h	p	cv	adstat
1	B	1	20	No food	1	0.00136713	0.720774	1.32686
1	B	1	20	Food	0	0.327234	0.720774	0.405444
1	B	2	14	No food	0	0.0645033	0.70624	0.66509
1	B	2	14	Food	0	0.22603	0.70624	0.461228
1	D	1	20	No food	0	0.189645	0.720774	0.499068
1	D	1	20	Food	0	0.1627	0.720774	0.524816
1	D	2	14	No food	0	0.695774	0.70624	0.257361
1	D	2	14	Food	0	0.0821613	0.70624	0.626062
1	E	1	20	No food	0	0.269548	0.720774	0.43927
1	E	1	20	Food	0	0.345602	0.720774	0.395746
1	E	2	14	No food	0	0.0532324	0.70624	0.696105
1	E	2	14	Food	0	0.124357	0.70624	0.55911
2	A	1	20	Food 350	0	0.574214	0.720774	0.301423
2	A	1	20	Food 400	0	0.0589465	0.720774	0.69342
2	A	1	20	Food 500	0	0.107005	0.720774	0.594534
2	A	1	20	Food 570	0	0.0542572	0.720774	0.707187
2	A	1	20	Food 600	0	0.255382	0.720774	0.44853
2	A	1	20	Food Dark	0	0.22334	0.720774	0.471402
2	A	1	20	No food 350	1	0.00136713	0.720774	1.32686
2	A	1	20	No food 400	0	0.0508947	0.720774	0.717823
2	A	1	20	No food 500	1	0.0283387	0.720774	0.815529
2	A	1	20	No food 570	0	0.243196	0.720774	0.456896
2	A	1	20	No food 600	0	0.192319	0.720774	0.496708
2	A	1	20	No food Dark	0	0.892544	0.720774	0.192273
2	B	1	20	Food 350	0	0.1627	0.720774	0.524816
2	B	1	20	Food 400	1	0.0313488	0.720774	0.798667
2	B	1	20	Food 500	0	0.374126	0.720774	0.381621
2	B	1	20	Food 570	0	0.18659	0.720774	0.501805
2	B	1	20	Food 600	0	0.306511	0.720774	0.416986
2	B	1	20	Food Dark	0	0.189265	0.720774	0.499407
2	B	1	20	No food 350	0	0.189645	0.720774	0.499068
2	B	1	20	No food 400	0	0.247503	0.720774	0.453896
2	B	1	20	No food 500	0	0.589406	0.720774	0.296165
2	B	1	20	No food 570	0	0.426108	0.720774	0.358177
2	B	1	20	No food 600	0	0.418299	0.720774	0.361535
2	B	1	20	No food Dark	0	0.137494	0.720774	0.552927
2	C	2	14	Food 350	0	0.22603	0.70624	0.461228
2	C	2	14	Food 400	0	0.269849	0.70624	0.431642
2	C	2	14	Food 500	0	0.462751	0.70624	0.337722
2	C	2	14	Food 570	0	0.513593	0.70624	0.318459
2	C	2	14	Food 600	0	0.18745	0.70624	0.492161
2	C	2	14	Food Dark	0	0.546503	0.70624	0.306629
2	C	2	14	No food 350	0	0.0645033	0.70624	0.66509
2	C	2	14	No food 400	0	0.127862	0.70624	0.554614
2	C	2	14	No food 500	1	0.0205657	0.70624	0.850355
2	C	2	14	No food 570	0	0.552351	0.70624	0.304578
2	C	2	14	No food 600	0	0.18745	0.70624	0.492161
2	C	2	14	No food Dark	1	0.0388848	0.70624	0.747026
2	D	2	14	Food 350	0	0.0821613	0.70624	0.626062
2	D	2	14	Food 400	0	0.0813114	0.70624	0.62774
2	D	2	14	Food 500	0	0.167663	0.70624	0.510486
2	D	2	14	Food 570	0	0.284938	0.70624	0.422477
2	D	2	14	Food 600	0	0.131771	0.70624	0.549737
2	D	2	14	Food Dark	0	0.316175	0.70624	0.404711
2	D	2	14	No food 350	0	0.695774	0.70624	0.257361
2	D	2	14	No food 400	0	0.332486	0.70624	0.396
2	D	2	14	No food 500	0	0.222331	0.70624	0.463966
2	D	2	14	No food 570	0	0.201453	0.70624	0.480281
2	D	2	14	No food 600	0	0.135923	0.70624	0.544708
2	D	2	14	No food Dark	1	0.0121938	0.70624	0.934801
2	E	1	20	No food 400-500	0	0.523644	0.720774	0.31958
2	E	1	20	Food 400-500	0	0.232112	0.720774	0.464852
2	E	1	20	No food 500-570	0	0.0883359	0.720774	0.626346
2	E	1	20	Food 500-570	0	0.113546	0.720774	0.584697
2	E	1	20	No food 400-570	0	0.338246	0.720774	0.39957
2	E	1	20	Food 400-570	0	0.525057	0.720774	0.319057
2	E	1	20	No food 500-600	0	0.308798	0.720774	0.415681
2	E	1	20	Food 500-600	1	0.00194153	0.720774	1.26704
3	B	1+2	22	control	0	0.220466	0.723765	0.475317
3	B	1+2	22	1.26	0	0.286362	0.723765	0.43034
3	B	1+2	22	1.89	0	0.0728685	0.723765	0.660909
3	B	1+2	22	0.060-0.400	1	0.00476771	0.723765	1.11898
3	C	1+2	22	control	0	0.0859566	0.723765	0.633379
3	C	1+2	22	1.89	1	0.0182368	0.723765	0.892949
3	C	1+2	22	1.26	0	0.429792	0.723765	0.357806
3	D	1+2	22	control	0	0.220466	0.723765	0.475317
3	D	1+2	22	37°	0	0.286362	0.723765	0.43034
3	D	1+2	22	0°	1	0.00355041	0.723765	1.16941
3	D	1+2	22	74°	1	0.00581225	0.723765	1.08532
4	A	1+2	22	Inclination +53°_mN 0°	1	0.00222404	0.723765	1.24986
4	A	1+2	22	Inclination +53°_mN 180°	1	0.0144321	0.723765	0.932178
4	A	1+2	22	Inclination 0°_mN 0°	1	0.018755	0.723765	0.888253
4	A	1+2	22	Inclination 0°_mN 180°	1	0.0174697	0.723765	0.900152
4	B	1+2	22	Inclination +53°_mN 0°	1	0.00222404	0.723765	1.24986
4	B	1+2	22	Inclination +53°_mN 180°	1	0.0144321	0.723765	0.932178
4	B	1+2	22	Inclination -53°_mN 0°	1	0.0186096	0.723765	0.889558
4	B	1+2	22	Inclination -53°_mN 180°	1	0.0111701	0.723765	0.975198
S4	A	1	20	No food	0	0.163788	0.720774	0.523699
S4	A	1	20	Food	0	0.163788	0.720774	0.523699
S4	A	2	14	No food	0	0.149605	0.70624	0.529114
S4	A	2	14	Food	1	0.0271367	0.70624	0.805461
S4	B	1	20	No food	0	0.316713	0.720774	0.411224
S4	B	1	20	Food	0	0.286297	0.720774	0.428873
S4	B	2	14	No food	0	0.161025	0.70624	0.5171
S4	B	2	14	Food	0	0.523898	0.70624	0.314703
S5	A	1	20	Starved No food	1	0.0350643	0.720774	0.779956
S5	A	1	20	Starved Food	0	0.579437	0.720774	0.299608
S5	A	1	20	Unstarved No food	1	0.0117111	0.720774	0.962905
S5	A	1	20	Unstarved Food	1	0.0161294	0.720774	0.909506
S5	B	2	14	Starved No food	0	0.531958	0.70624	0.311798
S5	B	2	14	Starved Food	0	0.230953	0.70624	0.457649
S7	A	1+2	22	Inclination +53°_mN 0°	1	0.00222404	0.723765	1.24986
S7	A	1	13	Inclination +53°_mN 0°	1	0.000520839	0.702398	1.437
S7	A	2	9	Inclination +53°_mN 0°	0	0.423564	0.677433	0.343278
S7	A	1+2	22	Inclination +53°_mN 180°	1	0.0144321	0.723765	0.932178
S7	A	1	13	Inclination +53°_mN 180°	0	0.0976204	0.702398	0.595197
S7	A	2	9	Inclination +53°_mN 180°	0	0.07826	0.677433	0.609384
S7	B	1+2	22	Inclination 0°_mN 0°	1	0.018755	0.723765	0.888253
S7	B	1	13	Inclination 0°_mN 0°	0	0.170802	0.702398	0.505031
S7	B	2	9	Inclination 0°_mN 0°	0	0.154065	0.677433	0.505631
S7	B	1+2	22	Inclination 0°_mN 180°	1	0.0174697	0.723765	0.900152
S7	B	1	13	Inclination 0°_mN 180°	0	0.270804	0.702398	0.429115
S7	B	2	9	Inclination 0°_mN 180°	0	0.12083	0.677433	0.543084
S7	C	1+2	22	Inclination -53°_mN 0°	1	0.0186096	0.723765	0.889558
S7	C	1	13	Inclination -53°_mN 0°	0	0.428045	0.702398	0.350309
S7	C	2	9	Inclination -53°_mN 0°	1	0.0104744	0.677433	0.91322
S7	C	1+2	22	Inclination -53°_mN 180°	1	0.0111701	0.723765	0.975198
S7	C	1	13	Inclination -53°_mN 180°	0	0.0985449	0.702398	0.593684
S7	C	2	9	Inclination -53°_mN 180°	0	0.147656	0.677433	0.512217
